# Supplementary material for: Caecilian Genomes Reveal the Molecular Basis of Adaptation and Convergent Evolution of Limblessness in Snakes and Caecilians
Source: Mol Biol Evol. 2023 May 18;40(5):msad102. doi: 10.1093/molbev/msad102 (PMC10195157; doi:10.1093/molbev/msad102)
Supplement: msad102_Supplementary_Data [file msad102_supplementary_data.zip › Supplementary_Table_S7.xlsx]

## Sheet: Sheet1
Supplementary Table S7: GO terms enriched in the 1,935 genes analysed for selective pressure variation
# GO	GO category	GO name	R. bivittatum gene IDs	G. seraphini gene IDs	M. unicolor gene IDs
GO:0002521	Biological Process	leukocyte differentiation	115074020, 115074107, 115074336, 115074406, 115074439, 115074452, 115074726, 115075050, 115078021, 115078145, 115078234, 115078785, 115079743, 115079768, 115080953, 115081006, 115083397, 115083975, 115084508, 115084546, 115084773, 115085015, 115085389, 115085462, 115085503, 115086724, 115086882, 115088395, 115090027, 115090056, 115090445, 115092088, 115092401, 115093874, 115094046, 115094515, 115…	117345801, 117346507, 117346693, 117346762, 117347126, 117347735, 117347751, 117347846, 117347908, 117348206, 117348319, 117349556, 117349831, 117349862, 117350080, 117350229, 117350586, 117351401, 117351529, 117351904, 117351905, 117353845, 117354805, 117354887, 117355147, 117355157, 117355221, 117355835, 117357811, 117358122, 117358950, 117359152, 117359362, 117359905, 117360738, 117360870, 117…	115457511, 115458022, 115458222, 115458252, 115458339, 115458345, 115459912, 115460284, 115460426, 115461325, 115462641, 115462992, 115463119, 115463289, 115464223, 115464947, 115466588, 115468548, 115469548, 115470362, 115470579, 115470778, 115470797, 115471767, 115471897, 115472322, 115473213, 115473727, 115474081, 115474554, 115474676, 115474822, 115475773, 115476573, 115476576, 115477142, 115…
GO:0006950	Biological Process	response to stress	115072952, 115073263, 115073615, 115073938, 115073982, 115074020, 115074084, 115074107, 115074321, 115074375, 115074406, 115074524, 115074726, 115074774, 115074788, 115074858, 115074881, 115074941, 115074961, 115075040, 115075093, 115075205, 115075235, 115075411, 115075432, 115075468, 115075555, 115075710, 115075775, 115075778, 115075868, 115075918, 115075930, 115075962, 115075981, 115076035, 115…	117345461, 117345514, 117345573, 117345589, 117345676, 117345764, 117345827, 117346015, 117346244, 117346415, 117346422, 117346504, 117346507, 117346551, 117346576, 117346635, 117346693, 117346762, 117346776, 117347110, 117347117, 117347161, 117347174, 117347437, 117347492, 117347735, 117347751, 117348014, 117348028, 117348250, 117348289, 117348306, 117348311, 117348319, 117348338, 117348390, 117…	115456541, 115456557, 115456603, 115456751, 115456955, 115457511, 115457525, 115457775, 115457778, 115457808, 115458222, 115458252, 115458298, 115458339, 115458345, 115458889, 115459012, 115459035, 115459815, 115459825, 115459851, 115459894, 115459958, 115460103, 115460255, 115460284, 115460381, 115460639, 115461049, 115461072, 115461112, 115461149, 115461192, 115461287, 115461322, 115461325, 115…
GO:0007154	Biological Process	cell communication	115072987, 115073024, 115073181, 115073254, 115073263, 115073421, 115073615, 115073748, 115073901, 115073938, 115073982, 115074020, 115074057, 115074107, 115074375, 115074420, 115074421, 115074439, 115074452, 115074485, 115074524, 115074532, 115074613, 115074695, 115074699, 115074724, 115074726, 115074793, 115074858, 115074881, 115074914, 115074990, 115075026, 115075037, 115075040, 115075050, 115…	117345514, 117345568, 117345573, 117345589, 117345676, 117345758, 117345764, 117345800, 117345827, 117345833, 117346015, 117346084, 117346107, 117346374, 117346378, 117346467, 117346478, 117346504, 117346507, 117346551, 117346583, 117346590, 117346635, 117346661, 117346671, 117346693, 117346733, 117346762, 117346783, 117347058, 117347064, 117347110, 117347117, 117347126, 117347135, 117347144, 117…	115456738, 115456751, 115457511, 115457540, 115457563, 115457775, 115457778, 115458022, 115458194, 115458222, 115458252, 115458298, 115458339, 115458345, 115458657, 115458721, 115458889, 115458968, 115459067, 115459233, 115459487, 115459520, 115459755, 115459851, 115459892, 115459898, 115459912, 115459948, 115459958, 115460103, 115460255, 115460284, 115460359, 115460606, 115460639, 115460643, 115…
GO:0007165	Biological Process	signal transduction	115072987, 115073024, 115073181, 115073421, 115073615, 115073748, 115073901, 115073938, 115073982, 115074020, 115074057, 115074107, 115074375, 115074420, 115074439, 115074452, 115074485, 115074524, 115074532, 115074695, 115074699, 115074724, 115074793, 115074858, 115074881, 115074914, 115074990, 115075026, 115075037, 115075040, 115075050, 115075083, 115075093, 115075102, 115075125, 115075219, 115…	117345514, 117345568, 117345573, 117345589, 117345676, 117345758, 117345764, 117345800, 117345833, 117346015, 117346084, 117346107, 117346374, 117346378, 117346467, 117346478, 117346504, 117346507, 117346583, 117346590, 117346661, 117346671, 117346693, 117346733, 117346762, 117346783, 117347058, 117347110, 117347117, 117347126, 117347135, 117347161, 117347174, 117347296, 117347299, 117347437, 117…	115456751, 115457511, 115457540, 115457563, 115457778, 115458022, 115458194, 115458222, 115458298, 115458339, 115458345, 115458657, 115458889, 115458968, 115459067, 115459233, 115459520, 115459755, 115459851, 115459892, 115459898, 115459912, 115459948, 115459958, 115460103, 115460255, 115460284, 115460359, 115460639, 115460643, 115461049, 115461117, 115461121, 115461149, 115461287, 115461322, 115…
GO:0007275	Biological Process	multicellular organism development	115072987, 115073254, 115073281, 115073366, 115073421, 115073615, 115073749, 115073799, 115073958, 115073961, 115073978, 115074020, 115074083, 115074107, 115074336, 115074375, 115074406, 115074421, 115074439, 115074448, 115074452, 115074485, 115074531, 115074695, 115074699, 115074724, 115074726, 115074735, 115074742, 115074774, 115074788, 115074881, 115074914, 115074941, 115074964, 115074967, 115…	117345461, 117345514, 117345573, 117345680, 117345704, 117345757, 117345758, 117345800, 117345801, 117345827, 117345833, 117345921, 117346378, 117346409, 117346507, 117346551, 117346590, 117346661, 117346693, 117346762, 117346772, 117346776, 117347126, 117347144, 117347159, 117347174, 117347181, 117347417, 117347453, 117347523, 117347527, 117347672, 117347718, 117347728, 117347735, 117347751, 117…	115456510, 115456541, 115456557, 115456603, 115456736, 115456805, 115456867, 115456955, 115456999, 115457469, 115457478, 115457511, 115457540, 115457563, 115457999, 115458022, 115458104, 115458222, 115458252, 115458339, 115458345, 115458721, 115458809, 115458889, 115458968, 115459233, 115459394, 115459487, 115459520, 115459755, 115459815, 115459844, 115459851, 115459892, 115459894, 115459912, 115…
GO:0008150	Biological Process	biological_process	115072929, 115072932, 115072952, 115072987, 115073016, 115073024, 115073163, 115073181, 115073199, 115073204, 115073254, 115073263, 115073281, 115073366, 115073402, 115073421, 115073488, 115073494, 115073615, 115073644, 115073713, 115073732, 115073748, 115073749, 115073799, 115073807, 115073882, 115073901, 115073913, 115073938, 115073951, 115073958, 115073961, 115073975, 115073977, 115073978, 115…	117345461, 117345463, 117345514, 117345519, 117345549, 117345568, 117345573, 117345574, 117345589, 117345602, 117345676, 117345680, 117345704, 117345757, 117345758, 117345764, 117345776, 117345800, 117345801, 117345827, 117345833, 117345839, 117345921, 117346015, 117346017, 117346047, 117346069, 117346084, 117346099, 117346107, 117346118, 117346244, 117346260, 117346289, 117346354, 117346357, 117…	115456510, 115456541, 115456557, 115456561, 115456590, 115456600, 115456603, 115456626, 115456634, 115456643, 115456644, 115456649, 115456695, 115456715, 115456723, 115456736, 115456738, 115456746, 115456751, 115456805, 115456867, 115456896, 115456955, 115456999, 115457332, 115457469, 115457477, 115457478, 115457511, 115457525, 115457540, 115457563, 115457614, 115457645, 115457662, 115457673, 115…
GO:0009605	Biological Process	response to external stimulus	115072987, 115073263, 115073615, 115073749, 115073913, 115073938, 115074020, 115074107, 115074352, 115074421, 115074439, 115074726, 115074742, 115074770, 115074788, 115074881, 115075093, 115075125, 115075205, 115075411, 115075555, 115075716, 115075930, 115076293, 115076333, 115076465, 115076490, 115076547, 115077841, 115077862, 115077931, 115078021, 115078099, 115078225, 115078234, 115078249, 115…	117345589, 117345758, 117345827, 117346015, 117346244, 117346378, 117346504, 117346507, 117346551, 117346693, 117346762, 117346783, 117347117, 117347144, 117347174, 117347437, 117347470, 117347735, 117347751, 117347846, 117347858, 117347885, 117348028, 117348181, 117348319, 117348338, 117348390, 117348538, 117348561, 117348968, 117349260, 117349261, 117349556, 117349965, 117350080, 117350145, 117…	115456805, 115456955, 115457540, 115457563, 115457761, 115457775, 115458222, 115458252, 115458298, 115458339, 115458345, 115459815, 115459851, 115459864, 115460103, 115460255, 115460284, 115460639, 115461072, 115461098, 115461117, 115461200, 115461287, 115461322, 115461325, 115461390, 115461528, 115461569, 115461589, 115461877, 115462092, 115462185, 115462255, 115462534, 115462567, 115462876, 115…
GO:0010646	Biological Process	regulation of cell communication	115072987, 115073016, 115073421, 115073615, 115073749, 115073938, 115073951, 115073958, 115073961, 115074020, 115074057, 115074073, 115074107, 115074352, 115074439, 115074485, 115074658, 115074682, 115074695, 115074788, 115074858, 115074861, 115074967, 115075026, 115075050, 115075093, 115075102, 115075125, 115075219, 115075235, 115075306, 115075348, 115075411, 115075468, 115075491, 115075930, 115…	117345573, 117345757, 117345758, 117346374, 117346415, 117346478, 117346504, 117346507, 117346565, 117346590, 117346693, 117346762, 117346835, 117346956, 117347117, 117347174, 117347299, 117347366, 117347417, 117347437, 117347489, 117347523, 117347527, 117347735, 117347751, 117347789, 117347846, 117347858, 117347885, 117347991, 117348013, 117348028, 117348055, 117348152, 117348159, 117348206, 117…	115456590, 115456751, 115456955, 115457511, 115457540, 115457563, 115457844, 115458339, 115458345, 115458889, 115459487, 115459535, 115459755, 115459835, 115459844, 115459892, 115459912, 115459948, 115459958, 115460103, 115460152, 115460263, 115460284, 115460309, 115460316, 115460352, 115460359, 115460606, 115460639, 115461049, 115461072, 115461104, 115461287, 115461322, 115461325, 115461375, 115…
GO:0023051	Biological Process	regulation of signaling	115072987, 115073016, 115073421, 115073615, 115073749, 115073938, 115073951, 115073958, 115073961, 115074020, 115074057, 115074073, 115074107, 115074352, 115074439, 115074485, 115074658, 115074682, 115074695, 115074788, 115074858, 115074861, 115074967, 115075026, 115075050, 115075093, 115075102, 115075125, 115075219, 115075235, 115075306, 115075348, 115075411, 115075468, 115075491, 115075930, 115…	117345573, 117345757, 117345758, 117346374, 117346415, 117346478, 117346504, 117346507, 117346565, 117346590, 117346693, 117346762, 117346835, 117346956, 117347117, 117347174, 117347299, 117347366, 117347417, 117347437, 117347489, 117347523, 117347527, 117347735, 117347751, 117347789, 117347846, 117347858, 117347885, 117347991, 117348013, 117348028, 117348055, 117348152, 117348159, 117348206, 117…	115456590, 115456751, 115456955, 115457511, 115457540, 115457563, 115457844, 115458339, 115458345, 115458889, 115459487, 115459535, 115459755, 115459835, 115459844, 115459892, 115459912, 115459948, 115459958, 115460103, 115460152, 115460263, 115460284, 115460309, 115460316, 115460352, 115460359, 115460606, 115460639, 115461049, 115461072, 115461104, 115461287, 115461322, 115461325, 115461375, 115…
GO:0023052	Biological Process	signaling	115072987, 115073024, 115073181, 115073254, 115073421, 115073615, 115073748, 115073901, 115073938, 115073982, 115074020, 115074057, 115074107, 115074375, 115074413, 115074420, 115074421, 115074439, 115074452, 115074485, 115074524, 115074532, 115074613, 115074695, 115074699, 115074724, 115074793, 115074858, 115074881, 115074914, 115074990, 115075026, 115075037, 115075040, 115075050, 115075083, 115…	117345514, 117345568, 117345573, 117345589, 117345676, 117345758, 117345764, 117345800, 117345833, 117346015, 117346084, 117346107, 117346374, 117346378, 117346467, 117346478, 117346504, 117346507, 117346583, 117346590, 117346635, 117346661, 117346671, 117346693, 117346733, 117346762, 117346783, 117347058, 117347064, 117347110, 117347117, 117347126, 117347135, 117347144, 117347161, 117347174, 117…	115456738, 115456751, 115457511, 115457540, 115457563, 115457778, 115458022, 115458194, 115458222, 115458298, 115458339, 115458345, 115458657, 115458721, 115458889, 115458968, 115459067, 115459233, 115459487, 115459520, 115459755, 115459851, 115459892, 115459898, 115459912, 115459948, 115459958, 115460103, 115460255, 115460284, 115460359, 115460606, 115460639, 115460643, 115461049, 115461117, 115…
GO:0030098	Biological Process	lymphocyte differentiation	115074020, 115074336, 115074406, 115074439, 115074452, 115078021, 115078145, 115078234, 115078785, 115079768, 115080953, 115083975, 115084508, 115084546, 115084773, 115085015, 115085389, 115085462, 115085503, 115086724, 115086882, 115088395, 115090027, 115090056, 115090445, 115092088, 115092401, 115094046, 115094515, 115095186, 115095212, 115095473, 115098766, 115099539, 115100051, 115100099, 115…	117346507, 117346762, 117347126, 117347751, 117347846, 117347908, 117349556, 117349831, 117349862, 117350080, 117350229, 117350586, 117351401, 117351904, 117351905, 117353845, 117354887, 117355147, 117355157, 117355221, 117355835, 117357811, 117358122, 117359152, 117359362, 117359905, 117360738, 117360919, 117362364, 117362570, 117363782, 117364114, 117365762, 117366794, 117366933, 117367242, 117…	115457511, 115458022, 115458222, 115458339, 115458345, 115460284, 115461325, 115462641, 115463119, 115463289, 115464223, 115466588, 115468548, 115469548, 115470362, 115470579, 115470778, 115470797, 115471767, 115471897, 115472322, 115473213, 115473727, 115474554, 115474676, 115475773, 115477142, 115477422, 115478368, 115478443, 115478612, 115478665, 115480193, 115481598, 115481804, 115481972, 115…
GO:0030154	Biological Process	cell differentiation	115072987, 115073281, 115073366, 115073421, 115073615, 115073749, 115073799, 115073958, 115073961, 115073978, 115074020, 115074107, 115074336, 115074406, 115074421, 115074439, 115074452, 115074485, 115074531, 115074724, 115074726, 115074742, 115074774, 115074788, 115074881, 115074914, 115074941, 115074964, 115074967, 115074990, 115075026, 115075037, 115075050, 115075102, 115075125, 115075219, 115…	117345573, 117345704, 117345757, 117345758, 117345764, 117345800, 117345801, 117345833, 117346084, 117346409, 117346504, 117346507, 117346551, 117346661, 117346693, 117346762, 117346772, 117347126, 117347144, 117347174, 117347181, 117347417, 117347453, 117347523, 117347718, 117347735, 117347751, 117347789, 117347846, 117347885, 117347908, 117347991, 117348013, 117348028, 117348081, 117348152, 117…	115456510, 115456541, 115456603, 115456736, 115456955, 115456999, 115457469, 115457511, 115457540, 115457614, 115457662, 115457962, 115457987, 115457999, 115458022, 115458096, 115458222, 115458252, 115458298, 115458339, 115458345, 115458809, 115459233, 115459487, 115459520, 115459844, 115459851, 115459879, 115459892, 115459894, 115459912, 115459948, 115460152, 115460243, 115460263, 115460284, 115…
GO:0030198	Biological Process	extracellular matrix organization	115073713, 115074531, 115074695, 115074699, 115076293, 115076895, 115077931, 115078065, 115078351, 115078849, 115079257, 115079639, 115079965, 115080700, 115081006, 115083629, 115084006, 115084685, 115084905, 115085426, 115085509, 115086960, 115087206, 115087466, 115087727, 115087917, 115089426, 115091195, 115091365, 115091999, 115092207, 115092522, 115092661, 115092681, 115092912, 115093676, 115…	117346693, 117347181, 117347828, 117348055, 117348352, 117349425, 117350103, 117350186, 117350258, 117350649, 117350911, 117351269, 117351453, 117351546, 117351718, 117352385, 117352522, 117353560, 117354276, 117354401, 117355188, 117355612, 117356044, 117356949, 117356960, 117357355, 117358268, 117358998, 117359019, 117359054, 117359456, 117360268, 117360648, 117360738, 117360846, 117361514, 117…	115456955, 115456999, 115457469, 115457614, 115458809, 115458968, 115459755, 115461528, 115461904, 115462217, 115462981, 115464947, 115465665, 115465923, 115466023, 115466667, 115467224, 115467345, 115467869, 115468061, 115468644, 115468826, 115469401, 115469510, 115470064, 115470350, 115470786, 115471978, 115472212, 115472756, 115472928, 115473041, 115474140, 115474417, 115474554, 115474793, 115…
GO:0032501	Biological Process	multicellular organismal process	115072952, 115072987, 115073254, 115073281, 115073366, 115073421, 115073494, 115073615, 115073713, 115073749, 115073799, 115073901, 115073913, 115073958, 115073961, 115073978, 115074020, 115074083, 115074107, 115074336, 115074352, 115074375, 115074406, 115074413, 115074421, 115074439, 115074448, 115074452, 115074485, 115074531, 115074538, 115074682, 115074695, 115074699, 115074724, 115074726, 115…	117345461, 117345514, 117345568, 117345573, 117345574, 117345680, 117345704, 117345757, 117345758, 117345764, 117345800, 117345801, 117345827, 117345833, 117345921, 117346015, 117346084, 117346244, 117346378, 117346409, 117346478, 117346507, 117346551, 117346590, 117346661, 117346693, 117346762, 117346772, 117346776, 117346783, 117347126, 117347135, 117347144, 117347159, 117347174, 117347181, 117…	115456510, 115456541, 115456557, 115456603, 115456736, 115456738, 115456805, 115456867, 115456955, 115456999, 115457469, 115457478, 115457511, 115457540, 115457563, 115457778, 115457796, 115457987, 115457999, 115458022, 115458096, 115458104, 115458222, 115458252, 115458339, 115458345, 115458721, 115458802, 115458809, 115458889, 115458968, 115459012, 115459233, 115459394, 115459487, 115459520, 115…
GO:0032502	Biological Process	developmental process	115072987, 115073254, 115073281, 115073366, 115073421, 115073615, 115073732, 115073749, 115073799, 115073951, 115073958, 115073961, 115073978, 115074020, 115074083, 115074107, 115074336, 115074375, 115074406, 115074421, 115074439, 115074448, 115074452, 115074485, 115074531, 115074695, 115074699, 115074724, 115074726, 115074735, 115074742, 115074774, 115074788, 115074881, 115074914, 115074941, 115…	117345461, 117345514, 117345573, 117345680, 117345704, 117345757, 117345758, 117345764, 117345800, 117345801, 117345827, 117345833, 117345921, 117346015, 117346084, 117346244, 117346357, 117346378, 117346409, 117346478, 117346504, 117346507, 117346551, 117346590, 117346661, 117346693, 117346762, 117346772, 117346776, 117347126, 117347144, 117347159, 117347174, 117347181, 117347366, 117347417, 117…	115456510, 115456541, 115456557, 115456603, 115456736, 115456805, 115456867, 115456955, 115456999, 115457469, 115457478, 115457511, 115457540, 115457563, 115457614, 115457662, 115457962, 115457987, 115457999, 115458022, 115458096, 115458104, 115458222, 115458252, 115458298, 115458339, 115458345, 115458721, 115458768, 115458809, 115458889, 115458968, 115459067, 115459233, 115459394, 115459487, 115…
GO:0043062	Biological Process	extracellular structure organization	115073713, 115074531, 115074695, 115074699, 115076293, 115076895, 115077862, 115077931, 115078065, 115078351, 115078849, 115079257, 115079639, 115079965, 115080700, 115081006, 115083629, 115084006, 115084685, 115084905, 115085426, 115085509, 115086960, 115087206, 115087466, 115087727, 115087917, 115089201, 115089426, 115090231, 115091195, 115091365, 115091999, 115092207, 115092522, 115092661, 115…	117345574, 117346693, 117347181, 117347437, 117347828, 117348055, 117348352, 117349425, 117350103, 117350186, 117350258, 117350649, 117350911, 117351269, 117351453, 117351546, 117351718, 117352385, 117352522, 117353560, 117354276, 117354401, 117355188, 117355612, 117355712, 117356044, 117356949, 117356960, 117357355, 117358268, 117358998, 117359019, 117359054, 117359456, 117360268, 117360648, 117…	115456955, 115456999, 115457469, 115457614, 115458809, 115458968, 115459755, 115461136, 115461528, 115461904, 115462217, 115462876, 115462981, 115463631, 115464947, 115465665, 115465923, 115466023, 115466667, 115467224, 115467345, 115467869, 115468061, 115468644, 115468826, 115469401, 115469510, 115470064, 115470350, 115470786, 115471540, 115471978, 115472212, 115472756, 115472928, 115473041, 115…
GO:0048513	Biological Process	animal organ development	115072987, 115073254, 115073281, 115073366, 115073421, 115073615, 115073749, 115073799, 115073958, 115074020, 115074083, 115074107, 115074336, 115074375, 115074406, 115074439, 115074448, 115074452, 115074695, 115074726, 115074735, 115074742, 115074774, 115074941, 115074990, 115075001, 115075040, 115075050, 115075125, 115075205, 115075219, 115075491, 115075555, 115075710, 115075775, 115075930, 115…	117345461, 117345573, 117345680, 117345704, 117345758, 117345800, 117345801, 117345827, 117345833, 117345921, 117346378, 117346409, 117346507, 117346590, 117346661, 117346693, 117346762, 117346772, 117346776, 117347126, 117347159, 117347174, 117347527, 117347672, 117347718, 117347728, 117347735, 117347751, 117347789, 117347846, 117347885, 117347908, 117347909, 117348013, 117348055, 117348081, 117…	115456541, 115456557, 115456603, 115456805, 115456955, 115456999, 115457511, 115457540, 115457563, 115457999, 115458022, 115458104, 115458222, 115458252, 115458339, 115458345, 115458809, 115459233, 115459394, 115459487, 115459755, 115459815, 115459892, 115459894, 115459912, 115460152, 115460243, 115460284, 115460426, 115461029, 115461049, 115461098, 115461117, 115461156, 115461322, 115461325, 115…
GO:0048518	Biological Process	positive regulation of biological process	115072952, 115072987, 115073181, 115073263, 115073281, 115073402, 115073421, 115073615, 115073799, 115073913, 115073951, 115073961, 115073975, 115073982, 115074020, 115074044, 115074073, 115074084, 115074107, 115074321, 115074352, 115074375, 115074406, 115074439, 115074452, 115074485, 115074682, 115074695, 115074699, 115074724, 115074788, 115074858, 115074881, 115074941, 115074961, 115074964, 115…	117345573, 117345574, 117345589, 117345602, 117345676, 117345757, 117345758, 117345764, 117345800, 117345801, 117345833, 117345839, 117346015, 117346047, 117346357, 117346374, 117346378, 117346451, 117346478, 117346504, 117346507, 117346565, 117346576, 117346590, 117346635, 117346693, 117346713, 117346733, 117346762, 117346870, 117346956, 117347126, 117347161, 117347174, 117347366, 117347417, 117…	115456510, 115456557, 115456590, 115456603, 115456723, 115456736, 115456746, 115456751, 115456805, 115456896, 115456955, 115457478, 115457511, 115457540, 115457563, 115457614, 115458022, 115458222, 115458298, 115458339, 115458345, 115458768, 115458809, 115458889, 115458968, 115459233, 115459272, 115459487, 115459520, 115459535, 115459755, 115459825, 115459835, 115459844, 115459851, 115459892, 115…
GO:0048522	Biological Process	positive regulation of cellular process	115072952, 115072987, 115073181, 115073263, 115073281, 115073402, 115073421, 115073615, 115073799, 115073913, 115073951, 115073975, 115073982, 115074020, 115074044, 115074073, 115074084, 115074107, 115074321, 115074352, 115074375, 115074406, 115074439, 115074485, 115074682, 115074695, 115074699, 115074724, 115074788, 115074858, 115074881, 115074941, 115074961, 115074964, 115074967, 115074990, 115…	117345573, 117345589, 117345602, 117345676, 117345757, 117345764, 117345800, 117345801, 117345833, 117345839, 117346015, 117346047, 117346357, 117346374, 117346378, 117346504, 117346507, 117346565, 117346576, 117346590, 117346635, 117346693, 117346713, 117346762, 117346870, 117346956, 117347161, 117347174, 117347366, 117347470, 117347492, 117347523, 117347735, 117347747, 117347751, 117347846, 117…	115456510, 115456557, 115456590, 115456603, 115456723, 115456736, 115456751, 115456805, 115456896, 115456955, 115457511, 115457540, 115457563, 115457614, 115458022, 115458222, 115458339, 115458345, 115458768, 115458809, 115458889, 115458968, 115459233, 115459272, 115459487, 115459520, 115459535, 115459755, 115459825, 115459835, 115459844, 115459851, 115459892, 115459912, 115459948, 115459958, 115…
GO:0048583	Biological Process	regulation of response to stimulus	115072987, 115073016, 115073181, 115073199, 115073421, 115073615, 115073732, 115073749, 115073938, 115073951, 115073958, 115073961, 115074020, 115074057, 115074073, 115074084, 115074107, 115074352, 115074375, 115074406, 115074439, 115074452, 115074485, 115074658, 115074682, 115074695, 115074699, 115074858, 115074861, 115074881, 115074967, 115075026, 115075050, 115075093, 115075102, 115075125, 115…	117345573, 117345757, 117345758, 117345764, 117346374, 117346415, 117346478, 117346504, 117346507, 117346565, 117346590, 117346635, 117346693, 117346733, 117346762, 117346835, 117346956, 117347117, 117347126, 117347174, 117347299, 117347366, 117347417, 117347437, 117347489, 117347492, 117347523, 117347735, 117347751, 117347789, 117347846, 117347858, 117347885, 117347991, 117348013, 117348028, 117…	115456510, 115456557, 115456590, 115456751, 115456805, 115456955, 115457511, 115457540, 115457563, 115457844, 115458222, 115458298, 115458339, 115458345, 115458448, 115458889, 115458968, 115459487, 115459755, 115459835, 115459844, 115459851, 115459892, 115459912, 115459948, 115459958, 115460103, 115460152, 115460263, 115460284, 115460316, 115460352, 115460359, 115460639, 115461049, 115461072, 115…
GO:0048731	Biological Process	system development	115072987, 115073254, 115073281, 115073366, 115073421, 115073615, 115073749, 115073799, 115073958, 115073961, 115073978, 115074020, 115074083, 115074107, 115074336, 115074375, 115074406, 115074421, 115074439, 115074448, 115074452, 115074485, 115074695, 115074724, 115074726, 115074735, 115074742, 115074774, 115074788, 115074881, 115074914, 115074941, 115074964, 115074967, 115074990, 115075001, 115…	117345461, 117345573, 117345680, 117345704, 117345757, 117345758, 117345800, 117345801, 117345827, 117345833, 117345921, 117346378, 117346409, 117346507, 117346551, 117346590, 117346661, 117346693, 117346762, 117346772, 117346776, 117347126, 117347144, 117347159, 117347174, 117347417, 117347453, 117347523, 117347527, 117347672, 117347718, 117347728, 117347735, 117347751, 117347789, 117347846, 117…	115456510, 115456541, 115456557, 115456603, 115456736, 115456805, 115456867, 115456955, 115456999, 115457469, 115457511, 115457540, 115457563, 115457999, 115458022, 115458104, 115458222, 115458252, 115458339, 115458345, 115458721, 115458809, 115459233, 115459394, 115459487, 115459520, 115459755, 115459815, 115459844, 115459851, 115459892, 115459894, 115459912, 115460131, 115460152, 115460243, 115…
GO:0048856	Biological Process	anatomical structure development	115072987, 115073254, 115073281, 115073366, 115073421, 115073615, 115073732, 115073749, 115073799, 115073951, 115073958, 115073961, 115073978, 115074020, 115074083, 115074107, 115074336, 115074375, 115074406, 115074421, 115074439, 115074448, 115074452, 115074485, 115074531, 115074695, 115074699, 115074724, 115074726, 115074735, 115074742, 115074774, 115074788, 115074881, 115074914, 115074941, 115…	117345461, 117345514, 117345573, 117345680, 117345704, 117345757, 117345758, 117345764, 117345800, 117345801, 117345827, 117345833, 117345921, 117346357, 117346378, 117346409, 117346507, 117346551, 117346590, 117346661, 117346693, 117346762, 117346772, 117346776, 117347126, 117347144, 117347159, 117347174, 117347181, 117347366, 117347417, 117347453, 117347523, 117347527, 117347672, 117347718, 117…	115456510, 115456541, 115456557, 115456603, 115456736, 115456805, 115456867, 115456955, 115456999, 115457469, 115457478, 115457511, 115457540, 115457563, 115457614, 115457662, 115457962, 115457987, 115457999, 115458022, 115458096, 115458104, 115458222, 115458252, 115458339, 115458345, 115458721, 115458768, 115458809, 115458889, 115458968, 115459067, 115459233, 115459394, 115459487, 115459520, 115…
GO:0048869	Biological Process	cellular developmental process	115072987, 115073281, 115073366, 115073421, 115073615, 115073749, 115073799, 115073958, 115073961, 115073978, 115074020, 115074107, 115074336, 115074406, 115074421, 115074439, 115074452, 115074485, 115074531, 115074724, 115074726, 115074742, 115074774, 115074788, 115074881, 115074914, 115074941, 115074964, 115074967, 115074990, 115075026, 115075037, 115075040, 115075050, 115075102, 115075125, 115…	117345573, 117345704, 117345757, 117345758, 117345764, 117345800, 117345801, 117345833, 117346084, 117346409, 117346504, 117346507, 117346551, 117346661, 117346693, 117346762, 117346772, 117347126, 117347144, 117347174, 117347181, 117347417, 117347453, 117347523, 117347718, 117347735, 117347751, 117347789, 117347846, 117347885, 117347908, 117347991, 117348013, 117348028, 117348081, 117348152, 117…	115456510, 115456541, 115456603, 115456736, 115456955, 115456999, 115457469, 115457511, 115457540, 115457614, 115457662, 115457962, 115457987, 115457999, 115458022, 115458096, 115458222, 115458252, 115458298, 115458339, 115458345, 115458809, 115459067, 115459233, 115459487, 115459520, 115459844, 115459851, 115459879, 115459892, 115459894, 115459912, 115459948, 115460152, 115460243, 115460263, 115…
GO:0050789	Biological Process	regulation of biological process	115072952, 115072987, 115073016, 115073024, 115073181, 115073199, 115073204, 115073254, 115073263, 115073281, 115073366, 115073402, 115073421, 115073488, 115073615, 115073732, 115073748, 115073749, 115073799, 115073882, 115073901, 115073913, 115073938, 115073951, 115073958, 115073961, 115073975, 115073977, 115073982, 115074020, 115074044, 115074057, 115074073, 115074083, 115074084, 115074107, 115…	117345461, 117345514, 117345568, 117345573, 117345574, 117345589, 117345602, 117345676, 117345680, 117345757, 117345758, 117345764, 117345800, 117345801, 117345833, 117345839, 117345921, 117346015, 117346017, 117346047, 117346069, 117346084, 117346107, 117346357, 117346363, 117346374, 117346378, 117346415, 117346451, 117346467, 117346478, 117346491, 117346504, 117346507, 117346551, 117346565, 117…	115456510, 115456541, 115456557, 115456590, 115456603, 115456626, 115456723, 115456736, 115456746, 115456751, 115456805, 115456896, 115456955, 115457477, 115457478, 115457511, 115457525, 115457540, 115457563, 115457614, 115457673, 115457778, 115457808, 115457844, 115458022, 115458096, 115458194, 115458222, 115458252, 115458298, 115458339, 115458345, 115458363, 115458448, 115458657, 115458721, 115…
GO:0050794	Biological Process	regulation of cellular process	115072952, 115072987, 115073016, 115073024, 115073181, 115073199, 115073204, 115073254, 115073263, 115073281, 115073366, 115073402, 115073421, 115073488, 115073615, 115073732, 115073748, 115073749, 115073799, 115073882, 115073901, 115073913, 115073938, 115073951, 115073958, 115073961, 115073975, 115073977, 115073982, 115074020, 115074044, 115074057, 115074073, 115074084, 115074107, 115074321, 115…	117345461, 117345514, 117345568, 117345573, 117345589, 117345602, 117345676, 117345680, 117345757, 117345758, 117345764, 117345800, 117345801, 117345833, 117345839, 117345921, 117346015, 117346017, 117346047, 117346069, 117346084, 117346107, 117346357, 117346363, 117346374, 117346378, 117346415, 117346451, 117346467, 117346478, 117346491, 117346504, 117346507, 117346551, 117346565, 117346576, 117…	115456510, 115456541, 115456557, 115456590, 115456603, 115456723, 115456736, 115456751, 115456805, 115456896, 115456955, 115457477, 115457478, 115457511, 115457525, 115457540, 115457563, 115457614, 115457673, 115457778, 115457808, 115457844, 115458022, 115458096, 115458194, 115458222, 115458252, 115458298, 115458339, 115458345, 115458448, 115458657, 115458768, 115458799, 115458809, 115458856, 115…
GO:0050896	Biological Process	response to stimulus	115072952, 115072987, 115073016, 115073024, 115073181, 115073263, 115073421, 115073488, 115073615, 115073748, 115073749, 115073901, 115073913, 115073938, 115073982, 115074020, 115074057, 115074084, 115074107, 115074321, 115074352, 115074375, 115074406, 115074420, 115074421, 115074439, 115074452, 115074485, 115074524, 115074532, 115074695, 115074699, 115074724, 115074726, 115074742, 115074770, 115…	117345461, 117345463, 117345514, 117345568, 117345573, 117345589, 117345676, 117345757, 117345758, 117345764, 117345800, 117345801, 117345827, 117345833, 117346015, 117346084, 117346107, 117346244, 117346289, 117346374, 117346378, 117346415, 117346422, 117346467, 117346478, 117346504, 117346507, 117346551, 117346576, 117346583, 117346590, 117346635, 117346661, 117346671, 117346693, 117346733, 117…	115456541, 115456557, 115456561, 115456590, 115456603, 115456715, 115456746, 115456751, 115456805, 115456867, 115456955, 115456999, 115457511, 115457525, 115457540, 115457563, 115457761, 115457775, 115457778, 115457787, 115457808, 115457962, 115458022, 115458194, 115458222, 115458252, 115458298, 115458339, 115458345, 115458657, 115458889, 115458968, 115459012, 115459035, 115459067, 115459233, 115…
GO:0051716	Biological Process	cellular response to stimulus	115072987, 115073024, 115073181, 115073263, 115073421, 115073488, 115073615, 115073748, 115073749, 115073901, 115073938, 115073982, 115074020, 115074057, 115074084, 115074107, 115074321, 115074352, 115074375, 115074406, 115074420, 115074439, 115074452, 115074485, 115074524, 115074532, 115074695, 115074699, 115074724, 115074726, 115074774, 115074788, 115074793, 115074858, 115074881, 115074914, 115…	117345461, 117345514, 117345568, 117345573, 117345589, 117345676, 117345757, 117345758, 117345764, 117345800, 117345801, 117345827, 117345833, 117346015, 117346084, 117346107, 117346244, 117346374, 117346378, 117346415, 117346422, 117346467, 117346478, 117346504, 117346507, 117346551, 117346576, 117346583, 117346590, 117346635, 117346661, 117346671, 117346693, 117346733, 117346762, 117346776, 117…	115456541, 115456557, 115456590, 115456603, 115456751, 115456999, 115457511, 115457525, 115457540, 115457563, 115457775, 115457778, 115457808, 115457962, 115458022, 115458194, 115458222, 115458252, 115458298, 115458339, 115458345, 115458657, 115458889, 115458968, 115459012, 115459035, 115459067, 115459233, 115459487, 115459520, 115459755, 115459851, 115459892, 115459894, 115459898, 115459912, 115…
GO:0065007	Biological Process	biological regulation	115072932, 115072952, 115072987, 115073016, 115073024, 115073181, 115073199, 115073204, 115073254, 115073263, 115073281, 115073366, 115073402, 115073421, 115073488, 115073615, 115073644, 115073732, 115073748, 115073749, 115073799, 115073882, 115073901, 115073913, 115073938, 115073951, 115073958, 115073961, 115073975, 115073977, 115073982, 115074020, 115074044, 115074057, 115074073, 115074083, 115…	117345461, 117345514, 117345568, 117345573, 117345574, 117345589, 117345602, 117345676, 117345680, 117345757, 117345758, 117345764, 117345800, 117345801, 117345833, 117345839, 117345921, 117346015, 117346017, 117346047, 117346069, 117346084, 117346107, 117346357, 117346363, 117346374, 117346378, 117346415, 117346451, 117346467, 117346478, 117346491, 117346504, 117346507, 117346551, 117346565, 117…	115456510, 115456541, 115456557, 115456561, 115456590, 115456603, 115456626, 115456723, 115456736, 115456738, 115456746, 115456751, 115456805, 115456896, 115456955, 115456999, 115457477, 115457478, 115457511, 115457525, 115457540, 115457563, 115457614, 115457673, 115457778, 115457796, 115457808, 115457844, 115458022, 115458096, 115458194, 115458222, 115458252, 115458298, 115458339, 115458345, 115…
GO:0005575	Cellular Component	cellular_component	115072929, 115072932, 115072952, 115072987, 115073016, 115073024, 115073037, 115073163, 115073181, 115073185, 115073199, 115073204, 115073254, 115073263, 115073281, 115073366, 115073402, 115073421, 115073488, 115073503, 115073615, 115073644, 115073713, 115073732, 115073748, 115073749, 115073799, 115073807, 115073882, 115073901, 115073913, 115073938, 115073951, 115073958, 115073961, 115073975, 115…	117345461, 117345463, 117345514, 117345519, 117345549, 117345568, 117345573, 117345574, 117345589, 117345602, 117345676, 117345680, 117345704, 117345757, 117345758, 117345764, 117345776, 117345800, 117345827, 117345833, 117345839, 117345921, 117346005, 117346015, 117346017, 117346047, 117346084, 117346099, 117346107, 117346118, 117346244, 117346260, 117346289, 117346354, 117346357, 117346363, 117…	115456510, 115456541, 115456557, 115456561, 115456590, 115456600, 115456603, 115456626, 115456634, 115456643, 115456644, 115456649, 115456695, 115456715, 115456723, 115456736, 115456738, 115456746, 115456751, 115456805, 115456896, 115456955, 115456999, 115457332, 115457469, 115457477, 115457478, 115457511, 115457525, 115457540, 115457563, 115457614, 115457645, 115457662, 115457701, 115457761, 115…
GO:0005604	Cellular Component	basement membrane	115074531, 115074695, 115076895, 115079553, 115087727, 115089426, 115090830, 115091195, 115092142, 115092522, 115092760, 115092912, 115093671, 115093676, 115095203, 115096004, 115096805, 115097020, 115098642, 115099551	117347181, 117347728, 117348055, 117349241, 117349425, 117351269, 117351453, 117352369, 117356949, 117359456, 117360127, 117360648, 117361889, 117362385, 117362668, 117362760, 117366727, 117367279, 117367674, 117369216	115456510, 115458809, 115459755, 115461029, 115463608, 115467345, 115468061, 115468592, 115469018, 115469328, 115469510, 115469912, 115470786, 115471978, 115472212, 115472756, 115474892, 115479046, 115481884, 115482425
GO:0005829	Cellular Component	cytosol	115072952, 115073016, 115073181, 115073199, 115073204, 115073254, 115073263, 115073366, 115073402, 115073421, 115073615, 115073748, 115073799, 115073901, 115073938, 115073958, 115073982, 115074057, 115074083, 115074406, 115074420, 115074448, 115074452, 115074682, 115074724, 115074726, 115074788, 115074799, 115074858, 115074881, 115074904, 115074914, 115075016, 115075037, 115075040, 115075050, 115…	117345514, 117345568, 117345589, 117345602, 117345680, 117345757, 117345764, 117345827, 117345839, 117346015, 117346017, 117346099, 117346244, 117346260, 117346289, 117346354, 117346363, 117346406, 117346415, 117346467, 117346478, 117346504, 117346565, 117346583, 117346635, 117346762, 117346835, 117346870, 117346897, 117347117, 117347126, 117347159, 117347161, 117347174, 117347278, 117347296, 117…	115456600, 115456643, 115456736, 115456751, 115456805, 115456955, 115457477, 115457511, 115457525, 115457645, 115457662, 115457761, 115457775, 115457778, 115457796, 115457962, 115458077, 115458252, 115458363, 115458448, 115458721, 115458889, 115458904, 115459035, 115459487, 115459520, 115459835, 115459851, 115459892, 115459898, 115459912, 115459937, 115459942, 115459958, 115460182, 115460284, 115…
GO:0005856	Cellular Component	cytoskeleton	115072929, 115073016, 115073204, 115073402, 115073799, 115073913, 115074044, 115074057, 115074084, 115074336, 115074375, 115074724, 115074788, 115074881, 115075491, 115075515, 115075710, 115075930, 115076070, 115076215, 115076532, 115076644, 115076807, 115076866, 115076901, 115077084, 115077378, 115077795, 115077931, 115077948, 115079106, 115079163, 115079166, 115079168, 115079376, 115079392, 115…	117345602, 117345680, 117345839, 117346084, 117346363, 117346409, 117346576, 117346713, 117346762, 117346772, 117347299, 117347470, 117347492, 117347718, 117347747, 117347908, 117348187, 117348312, 117348316, 117348390, 117348734, 117348755, 117348975, 117348981, 117349004, 117349261, 117349309, 117349311, 117349368, 117349500, 117350258, 117350376, 117351093, 117351561, 117351577, 117351597, 117…	115456600, 115456723, 115456955, 115457796, 115458802, 115459035, 115459067, 115459487, 115459520, 115459851, 115459903, 115461390, 115461411, 115461424, 115461494, 115461537, 115461560, 115461570, 115461607, 115461611, 115461640, 115461659, 115461707, 115461713, 115461877, 115462033, 115462046, 115462092, 115462584, 115462882, 115462953, 115462999, 115463095, 115463153, 115463233, 115463738, 115…
GO:0005886	Cellular Component	plasma membrane	115072987, 115073016, 115073024, 115073204, 115073254, 115073503, 115073615, 115073644, 115073748, 115073799, 115073901, 115073978, 115074020, 115074083, 115074107, 115074336, 115074413, 115074420, 115074421, 115074439, 115074452, 115074485, 115074532, 115074538, 115074575, 115074613, 115074699, 115074770, 115074788, 115074794, 115074881, 115074914, 115075037, 115075093, 115075102, 115075125, 115…	117345463, 117345568, 117345602, 117345704, 117345757, 117345758, 117345776, 117345800, 117345827, 117346005, 117346015, 117346118, 117346244, 117346357, 117346374, 117346507, 117346590, 117346635, 117346661, 117346671, 117346693, 117346733, 117346762, 117346783, 117347058, 117347064, 117347126, 117347135, 117347144, 117347159, 117347174, 117347296, 117347391, 117347437, 117347453, 117347455, 117…	115456715, 115456738, 115456746, 115456805, 115456955, 115457332, 115457540, 115457645, 115457775, 115457796, 115458022, 115458222, 115458298, 115458339, 115458345, 115458657, 115458721, 115458768, 115458802, 115458822, 115458968, 115459012, 115459272, 115459535, 115459719, 115459795, 115459851, 115459864, 115459879, 115459903, 115460009, 115460103, 115460255, 115460309, 115460606, 115460639, 115…
GO:0009897	Cellular Component	external side of plasma membrane	115073615, 115074020, 115074439, 115074452, 115075125, 115075411, 115075778, 115075981, 115076066, 115076293, 115077948, 115078021, 115078145, 115078234, 115079194, 115080435, 115080953, 115081006, 115082287, 115083629, 115084210, 115084888, 115085355, 115086724, 115087206, 115088137, 115090231, 115090503, 115091059, 115091343, 115092088, 115092760, 115092937, 115093037, 115093676, 115094101, 115…	117345758, 117346244, 117346507, 117346661, 117346693, 117347126, 117347174, 117347437, 117347751, 117347846, 117348028, 117348561, 117349500, 117350080, 117350229, 117350266, 117350586, 117352071, 117354210, 117354276, 117356877, 117358950, 117359019, 117360481, 117360648, 117360846, 117361514, 117361889, 117362288, 117362364, 117362774, 117363649, 117366381, 117366566, 117367242, 117367409, 117…	115457540, 115457796, 115458022, 115458222, 115458345, 115460639, 115461325, 115461437, 115461528, 115462981, 115462992, 115463631, 115463761, 115463796, 115464947, 115466042, 115466588, 115466667, 115467059, 115468070, 115468548, 115468769, 115469155, 115469328, 115471540, 115471897, 115472663, 115473698, 115474140, 115474573, 115474892, 115476425, 115476501, 115476952, 115477500, 115478591, 115…
GO:0009986	Cellular Component	cell surface	115073615, 115074020, 115074439, 115074452, 115074699, 115074742, 115075037, 115075093, 115075125, 115075411, 115075778, 115075962, 115075981, 115076066, 115076293, 115076465, 115076547, 115077862, 115077948, 115078021, 115078145, 115078234, 115078785, 115078787, 115079194, 115079253, 115079553, 115079743, 115080435, 115080643, 115080953, 115081006, 115082287, 115082966, 115083217, 115083397, 115…	117345573, 117345676, 117345758, 117346244, 117346374, 117346507, 117346661, 117346693, 117347126, 117347174, 117347437, 117347527, 117347751, 117347846, 117348028, 117348352, 117348400, 117348538, 117348561, 117349500, 117349556, 117350080, 117350142, 117350229, 117350266, 117350376, 117350586, 117351529, 117351801, 117352071, 117352102, 117352369, 117353291, 117354210, 117354276, 117354453, 117…	115457540, 115457645, 115457796, 115458022, 115458222, 115458339, 115458345, 115458968, 115460426, 115460639, 115461049, 115461325, 115461422, 115461437, 115461528, 115461569, 115461652, 115462876, 115462965, 115462981, 115462992, 115463064, 115463631, 115463761, 115463796, 115464215, 115464947, 115465118, 115465511, 115465549, 115465653, 115465923, 115466042, 115466377, 115466588, 115466667, 115…
GO:0016020	Cellular Component	membrane	115072987, 115073016, 115073024, 115073037, 115073185, 115073204, 115073254, 115073503, 115073615, 115073644, 115073748, 115073799, 115073901, 115073913, 115073951, 115073961, 115073978, 115074020, 115074044, 115074083, 115074107, 115074115, 115074336, 115074413, 115074420, 115074421, 115074439, 115074452, 115074485, 115074532, 115074538, 115074575, 115074613, 115074699, 115074770, 115074788, 115…	117345463, 117345519, 117345568, 117345573, 117345602, 117345704, 117345757, 117345758, 117345776, 117345800, 117345827, 117346005, 117346015, 117346118, 117346244, 117346357, 117346374, 117346378, 117346422, 117346467, 117346507, 117346521, 117346590, 117346627, 117346635, 117346654, 117346661, 117346671, 117346693, 117346727, 117346733, 117346762, 117346783, 117346936, 117347058, 117347064, 117…	115456541, 115456561, 115456649, 115456695, 115456715, 115456738, 115456746, 115456805, 115456955, 115456999, 115457332, 115457540, 115457645, 115457701, 115457761, 115457775, 115457782, 115457796, 115457877, 115458022, 115458104, 115458222, 115458298, 115458339, 115458345, 115458448, 115458657, 115458721, 115458768, 115458799, 115458802, 115458822, 115458968, 115459012, 115459272, 115459487, 115…
GO:0031941	Cellular Component	filamentous actin	115075491, 115075930, 115079984, 115085143, 115087534, 115087886, 115100693	117348316, 117351577, 117355631, 117356788, 117357824, 117364999, 117365246, 117366354	115459487, 115461877, 115462999, 115465861, 115467249, 115475521, 115476005, 115480411
GO:0071944	Cellular Component	cell periphery	115072987, 115073016, 115073024, 115073204, 115073254, 115073503, 115073615, 115073644, 115073748, 115073799, 115073901, 115073913, 115073978, 115074020, 115074057, 115074083, 115074107, 115074336, 115074413, 115074420, 115074421, 115074439, 115074452, 115074485, 115074532, 115074538, 115074575, 115074613, 115074699, 115074770, 115074788, 115074794, 115074881, 115074914, 115075037, 115075093, 115…	117345463, 117345568, 117345602, 117345704, 117345757, 117345758, 117345776, 117345800, 117345827, 117346005, 117346015, 117346118, 117346244, 117346357, 117346374, 117346507, 117346590, 117346635, 117346661, 117346671, 117346693, 117346733, 117346762, 117346783, 117347058, 117347064, 117347126, 117347135, 117347144, 117347159, 117347174, 117347296, 117347299, 117347391, 117347437, 117347453, 117…	115456715, 115456738, 115456746, 115456805, 115456955, 115457332, 115457540, 115457645, 115457775, 115457796, 115458022, 115458222, 115458298, 115458339, 115458345, 115458657, 115458721, 115458768, 115458802, 115458822, 115458968, 115459012, 115459067, 115459272, 115459535, 115459719, 115459795, 115459851, 115459864, 115459879, 115459892, 115459903, 115460009, 115460103, 115460255, 115460309, 115…
GO:0072686	Cellular Component	mitotic spindle	115079163, 115079506, 115079608, 115085127, 115085839, 115087042, 115087616, 115087648, 115088137, 115088142, 115090703, 115091807, 115093797, 115097480, 115099253, 115099393, 115100266	117346576, 117351561, 117352174, 117352239, 117355637, 117356877, 117357444, 117357877, 117357878, 117358053, 117359056, 117361145, 117361923, 117362526, 117363298, 117363329, 117366390, 117367067	115461640, 115462584, 115465594, 115466372, 115466723, 115466752, 115467055, 115467059, 115468335, 115468735, 115468740, 115472833, 115474122, 115475616, 115476945, 115477243, 115479100, 115479284
GO:0098552	Cellular Component	side of membrane	115073615, 115074020, 115074439, 115074452, 115074881, 115075125, 115075411, 115075778, 115075981, 115076066, 115076293, 115077948, 115078021, 115078145, 115078234, 115078249, 115079194, 115079768, 115079915, 115080435, 115080683, 115080837, 115080953, 115081006, 115082287, 115083629, 115083975, 115084210, 115084888, 115085355, 115086724, 115086883, 115087206, 115087616, 115088137, 115089743, 115…	117345758, 117346244, 117346507, 117346661, 117346693, 117346762, 117347126, 117347174, 117347437, 117347751, 117347846, 117348028, 117348390, 117348561, 117349500, 117350080, 117350194, 117350229, 117350266, 117350586, 117350781, 117350901, 117350903, 117351609, 117351904, 117352071, 117354210, 117354276, 117356877, 117357076, 117358950, 117359019, 117359362, 117360481, 117360634, 117360648, 117…	115457540, 115457796, 115458022, 115458222, 115458298, 115458345, 115459851, 115460639, 115461325, 115461437, 115461528, 115461659, 115462641, 115462981, 115462992, 115463367, 115463631, 115463761, 115463796, 115464947, 115466042, 115466144, 115466588, 115466667, 115466752, 115467059, 115468070, 115468548, 115468769, 115469155, 115469328, 115469548, 115470797, 115471540, 115471552, 115471897, 115…
GO:0120025	Cellular Component	plasma membrane bounded cell projection	115072929, 115072987, 115073254, 115073615, 115073732, 115073748, 115073799, 115073961, 115074421, 115074439, 115074485, 115074532, 115074699, 115074726, 115074742, 115074788, 115075102, 115075348, 115075411, 115075421, 115075491, 115076293, 115076316, 115076465, 115076532, 115076547, 115076807, 115076901, 115077084, 115077895, 115077948, 115078099, 115078225, 115078276, 115078785, 115078787, 115…	117345602, 117345758, 117345800, 117346005, 117346378, 117346409, 117346590, 117346635, 117346762, 117346783, 117347058, 117347144, 117347174, 117347417, 117347523, 117347527, 117347846, 117347853, 117348028, 117348152, 117348316, 117348319, 117348352, 117348514, 117348538, 117348615, 117348715, 117348734, 117348755, 117348981, 117349087, 117349181, 117349206, 117349241, 117349309, 117349368, 117…	115456510, 115456590, 115456600, 115456723, 115457477, 115457645, 115457761, 115457775, 115457796, 115458252, 115458339, 115458968, 115459487, 115460103, 115460606, 115460639, 115460655, 115461136, 115461375, 115461405, 115461422, 115461424, 115461528, 115461560, 115461570, 115461589, 115461611, 115461627, 115461640, 115461707, 115461846, 115462084, 115462160, 115462185, 115462381, 115462565, 115…
GO:0005488	Molecular Function	binding	115072952, 115072987, 115073163, 115073199, 115073254, 115073263, 115073281, 115073366, 115073402, 115073421, 115073488, 115073615, 115073748, 115073749, 115073799, 115073882, 115073901, 115073913, 115073938, 115073958, 115073961, 115073982, 115074020, 115074044, 115074068, 115074073, 115074084, 115074107, 115074185, 115074352, 115074375, 115074406, 115074421, 115074439, 115074452, 115074485, 115…	117345461, 117345463, 117345519, 117345568, 117345573, 117345574, 117345589, 117345602, 117345676, 117345757, 117345764, 117345800, 117345827, 117345833, 117345839, 117346015, 117346017, 117346084, 117346099, 117346107, 117346244, 117346289, 117346354, 117346357, 117346363, 117346374, 117346378, 117346409, 117346415, 117346451, 117346467, 117346504, 117346507, 117346551, 117346565, 117346583, 117…	115456541, 115456557, 115456590, 115456603, 115456634, 115456644, 115456695, 115456736, 115456738, 115456751, 115456896, 115456955, 115457332, 115457469, 115457477, 115457511, 115457525, 115457540, 115457563, 115457614, 115457645, 115457775, 115457778, 115457796, 115457844, 115457962, 115457987, 115458022, 115458077, 115458096, 115458222, 115458252, 115458298, 115458339, 115458345, 115458363, 115…
GO:0005515	Molecular Function	protein binding	115072952, 115072987, 115073199, 115073254, 115073366, 115073402, 115073421, 115073488, 115073615, 115073748, 115073749, 115073799, 115073882, 115073913, 115073938, 115073961, 115074020, 115074044, 115074073, 115074084, 115074107, 115074185, 115074352, 115074375, 115074406, 115074421, 115074439, 115074452, 115074485, 115074532, 115074682, 115074695, 115074699, 115074724, 115074774, 115074788, 115…	117345573, 117345589, 117345602, 117345676, 117345757, 117345764, 117345833, 117345839, 117346015, 117346017, 117346084, 117346099, 117346107, 117346244, 117346289, 117346354, 117346357, 117346363, 117346374, 117346378, 117346409, 117346415, 117346467, 117346504, 117346507, 117346551, 117346565, 117346583, 117346590, 117346627, 117346635, 117346693, 117346762, 117346772, 117347058, 117347117, 117…	115456590, 115456644, 115456695, 115456736, 115456738, 115456751, 115456896, 115456955, 115457332, 115457477, 115457540, 115457563, 115457614, 115457645, 115457775, 115457796, 115457962, 115458022, 115458077, 115458096, 115458222, 115458298, 115458339, 115458345, 115458363, 115458768, 115458799, 115458802, 115458809, 115458856, 115458889, 115458968, 115459067, 115459233, 115459272, 115459487, 115…
