# Supplementary material for: Caecilian Genomes Reveal the Molecular Basis of Adaptation and Convergent Evolution of Limblessness in Snakes and Caecilians
Source: Mol Biol Evol. 2023 May 18;40(5):msad102. doi: 10.1093/molbev/msad102 (PMC10195157; doi:10.1093/molbev/msad102)
Supplement: msad102_Supplementary_Data [file msad102_supplementary_data.zip › Supplementary_Table_S9.xlsx]

## Sheet: Sheet1
Supplementary Table S9: Annotation features described using the NCBI Eukaryotic Genome Annotation Pipeline
Note: The annotation features of Rhinatremata bivittatum are not included in this table as they were taken directly from NCBI.
Feature	Geotrypetes seraphini (aGeoSer1)	Microcaecilia unicolor
Annotation acession	GCF_902459505.1	GCF_901765095.1
Genes and pseudogenes	24027	26246
protein-coding	19223	20868
non-coding	3979	4532
CDSs	50054	37174
fully-supported	47923	33829
With >5% ab initio	1305	1923
partial	79	510
Protein assigned RefSeq(XP_)	50018	37109
Mean CDS length (bp)	2131	1801
Mean intron length (bp)	13820	13057
Mean exon length (bp)	293	258
Mean exon per transcript	12.72	10.56
