# Supplementary material for: Caecilian Genomes Reveal the Molecular Basis of Adaptation and Convergent Evolution of Limblessness in Snakes and Caecilians
Source: Mol Biol Evol. 2023 May 18;40(5):msad102. doi: 10.1093/molbev/msad102 (PMC10195157; doi:10.1093/molbev/msad102)
Supplement: msad102_Supplementary_Data [file msad102_supplementary_data.zip › Supplementary_Table_S4.xlsx]

## Sheet: Caecilian-specific orthogroups
Supplementary Table S4: Caecilian-specific orthogroups and their constituent gene members
Note: This table is organised by Orthogroup number and contains those orthogroups and their constituent gene members that are present only in caecilians. Each of these Orthogroups has been assigned GO term/s based on sequence similarity. The final three columns detail the genes (NCBI unique identifiers) present in each of these orthogroups for the three caecilian genomes.
Orthogroup	GO terms	G. seraphini gene IDs	M. unicolor gene IDs	R. bivittatum gene IDs
1	GO:0003674;GO:0005488;GO:0005515;GO:0042802;GO:0000981;GO:0003700;GO:0005575;GO:0005622;GO:0005623;GO:0005634;GO:0005654;GO:0005737;GO:0005829;GO:0006355;GO:0006357;GO:0008150;GO:0009889;GO:0010468;GO:0010556;GO:0019219;GO:0019222;GO:0031323;GO:0031326;GO:0031974;GO:0031981;GO:0043226;GO:0043227;GO:0043229;GO:0043231;GO:0043233;GO:0044422;GO:0044424;GO:0044428;GO:0044444;GO:0044446;GO:0044464;GO:…	117354510, 117354511, 117354512, 117354513, 117354514, 117354515, 117354516, 117354517	115459276, 115459350, 115459351, 115459354, 115459355, 115459357, 115459517, 115459526, 115459527, 115459580, 115459985, 115459986, 115459988, 115459989, 115459990, 115459991, 115460008, 115460012, 115460013, 115460018, 115460050, 115460630, 115460721, 115460740, 115460752, 115460753, 115461033, 115462315, 115462423, 115462435, 115462503, 115462536, 115462545, 115462557, 115462702, 115462791, 115…	115085941
2	GO:0003008;GO:0003674;GO:0004888;GO:0004984;GO:0005575;GO:0005623;GO:0005886;GO:0007154;GO:0007165;GO:0007186;GO:0007600;GO:0007606;GO:0007608;GO:0008150;GO:0009593;GO:0009987;GO:0016020;GO:0016021;GO:0023052;GO:0031224;GO:0032501;GO:0038023;GO:0042221;GO:0044425;GO:0044464;GO:0050789;GO:0050794;GO:0050877;GO:0050896;GO:0050906;GO:0050907;GO:0050911;GO:0051606;GO:0051716;GO:0060089;GO:0065007;GO:…	117349730, 117349731, 117349732, 117349733, 117349735, 117349736, 117349737, 117349738, 117349739, 117349740, 117349741, 117349742, 117349745, 117349746, 117349749, 117349750, 117349752, 117349753, 117349754, 117349756, 117349757, 117349758, 117349783, 117349784, 117349786, 117349791, 117349853, 117350938	115457016, 115457019, 115457020, 115457022, 115457023, 115457024, 115457025, 115458149, 115458153, 115458158, 115458166, 115458175, 115458230, 115458251	115077387, 115077388, 115077389, 115077390, 115077391, 115077502, 115077503, 115077573, 115077574, 115077575, 115077578, 115077579, 115077581, 115077582, 115077626, 115077632, 115077637, 115077640, 115077653, 115077654, 115077655, 115077686, 115077693, 115077694, 115077695, 115077696, 115077697, 115077705, 115077706, 115077710, 115077715, 115077716, 115077717, 115077723, 115077726, 115077728, 115…
3		117350362, 117350364, 117350626, 117350627	115457351, 115457353, 115457553, 115457554, 115457556, 115457649, 115457990, 115458233, 115458234, 115458353	115077570, 115077571, 115077572, 115077576, 115077595, 115077596, 115077597, 115077598, 115077599, 115077600, 115077601, 115077602, 115077603, 115077604, 115077606, 115077607, 115077608, 115077610, 115077612, 115077613, 115077614, 115077616, 115077617, 115077618, 115077630, 115077631, 115077651, 115077652, 115077660, 115077661, 115077662, 115077664, 115077665, 115077666, 115077668, 115077669, 115…
4	GO:0000981;GO:0003674;GO:0003700;GO:0006355;GO:0006357;GO:0008150;GO:0009889;GO:0010468;GO:0010556;GO:0019219;GO:0019222;GO:0031323;GO:0031326;GO:0050789;GO:0050794;GO:0051171;GO:0051252;GO:0060255;GO:0065007;GO:0080090;GO:0140110;GO:1903506;GO:2000112;GO:2001141;GO:0005575;GO:0005622;GO:0005623;GO:0005634;GO:0005737;GO:0009890;GO:0009892;GO:0010558;GO:0010605;GO:0010629;GO:0031324;GO:0031327;GO:…	117354484, 117354494, 117354951	115464711	115081799, 115081801, 115081802, 115083187, 115083196, 115083203, 115083840, 115083841, 115083844, 115083846, 115083848, 115083850, 115083851, 115083852, 115083853, 115083855, 115083856, 115083857, 115083858, 115083859, 115083860, 115083863, 115083864, 115083865, 115083866, 115083867, 115083868, 115083872, 115083878, 115083880, 115083882, 115083883, 115083884, 115083885, 115083894, 115083895, 115…
5	GO:0001591;GO:0001963;GO:0003674;GO:0004888;GO:0004930;GO:0004952;GO:0005488;GO:0005575;GO:0005622;GO:0005623;GO:0005737;GO:0005886;GO:0005887;GO:0006873;GO:0006874;GO:0006875;GO:0007154;GO:0007165;GO:0007186;GO:0007187;GO:0007188;GO:0007193;GO:0007194;GO:0007195;GO:0007200;GO:0007212;GO:0007267;GO:0007268;GO:0007610;GO:0008021;GO:0008144;GO:0008150;GO:0009410;GO:0009636;GO:0009987;GO:0010033;GO:…	117349721, 117349722, 117357211, 117357212, 117357213, 117357214, 117357215, 117357217, 117357218, 117357219, 117357220, 117357221, 117357222, 117357223, 117357224, 117357225, 117357226, 117358237	115457082, 115464650, 115464651, 115464652, 115464653, 115464654, 115464655, 115464656, 115464657, 115464658, 115464659, 115464660, 115464661, 115464662, 115464663, 115464664, 115464666, 115464667, 115464668, 115464669, 115464670, 115464671, 115464672, 115464673, 115464675	115077392, 115077510, 115077512, 115077513, 115077546, 115077556, 115077558, 115077559, 115077567, 115077568, 115077569, 115077634, 115077635, 115077636, 115077643, 115077648, 115077724, 115077725, 115077735, 115077736, 115077778, 115077780, 115077788, 115077814, 115078471, 115081644, 115088678, 115088679, 115088680
6	GO:0003674;GO:0005488;GO:0005515;GO:0042802;GO:0000981;GO:0003700;GO:0005575;GO:0005622;GO:0005623;GO:0005634;GO:0006355;GO:0006357;GO:0008150;GO:0009889;GO:0009891;GO:0009893;GO:0010468;GO:0010556;GO:0010557;GO:0010604;GO:0010628;GO:0019219;GO:0019222;GO:0031323;GO:0031325;GO:0031326;GO:0031328;GO:0043226;GO:0043227;GO:0043229;GO:0043231;GO:0044424;GO:0044464;GO:0045893;GO:0045935;GO:0048518;GO:…	117368306	115464378, 115466460, 115466463	115073643, 115080183, 115080184, 115080187, 115080188, 115080189, 115080362, 115080436, 115080437, 115080442, 115080445, 115080446, 115080447, 115080450, 115080454, 115080627, 115080630, 115080639, 115080655, 115080661, 115080804, 115080831, 115080838, 115080883, 115080905, 115080941, 115080949, 115081021, 115081027, 115083198, 115083200, 115083870, 115083876, 115083879, 115083881, 115083886, 115…
7	GO:0003008;GO:0003674;GO:0004888;GO:0004984;GO:0005575;GO:0005623;GO:0005886;GO:0007154;GO:0007165;GO:0007186;GO:0007600;GO:0007606;GO:0007608;GO:0008150;GO:0009593;GO:0009987;GO:0016020;GO:0016021;GO:0023052;GO:0031224;GO:0032501;GO:0038023;GO:0042221;GO:0044425;GO:0044464;GO:0050789;GO:0050794;GO:0050877;GO:0050896;GO:0050906;GO:0050907;GO:0050911;GO:0051606;GO:0051716;GO:0060089;GO:0065007;GO:…	117349616, 117349617, 117349618, 117349619, 117349620, 117349621, 117349622, 117349623, 117349624, 117349626, 117349627, 117349628, 117349631, 117349633, 117350755, 117350782, 117350896	115457184, 115457189, 115457191, 115457192, 115457193, 115457194, 115457195, 115457196, 115457197, 115457198, 115457199, 115457200, 115457202, 115457837, 115457945, 115458057, 115458090, 115458132, 115458385, 115458386, 115458390, 115458409	115077227, 115077232, 115077233, 115077234, 115077235, 115077236, 115077237, 115077240, 115077241, 115077242, 115077243, 115077244, 115077245, 115077246, 115077248, 115077249, 115077250, 115077251, 115077252, 115078344, 115078376
8		117368622	115464561, 115464562, 115464563	115075652, 115077548, 115077784, 115080327, 115080329, 115080333, 115080334, 115080335, 115080336, 115080338, 115080340, 115080341, 115080342, 115080343, 115080344, 115080346, 115080348, 115080351, 115080352, 115080353, 115080354, 115080356, 115080484, 115081057, 115081059, 115081061, 115081064, 115081065, 115081066, 115081067, 115081075, 115081077, 115081078, 115081079, 115081080, 115081081, 115…
9	GO:0000981;GO:0003674;GO:0003700;GO:0005488;GO:0006355;GO:0006357;GO:0008150;GO:0008270;GO:0009889;GO:0010468;GO:0010556;GO:0019219;GO:0019222;GO:0031323;GO:0031326;GO:0043167;GO:0043169;GO:0046872;GO:0046914;GO:0050789;GO:0050794;GO:0051171;GO:0051252;GO:0060255;GO:0065007;GO:0080090;GO:0140110;GO:1903506;GO:2000112;GO:2001141;GO:0005515;GO:0042802;	117354519, 117354705, 117354708	115456469, 115457277, 115458782, 115458785, 115458980, 115459192, 115459983, 115459993, 115459994, 115460001, 115460021, 115460722, 115460738, 115460744, 115460749, 115460750, 115460751, 115462146, 115463214, 115463241, 115463252, 115463259, 115463343, 115463418, 115463447, 115463465, 115463494, 115463571, 115463628, 115463771, 115480448, 115481959	115083542, 115083557
10		117358813, 117358947, 117359735, 117359853, 117359855, 117359856, 117360152	115470294, 115470295, 115470296, 115470298, 115470299, 115470300, 115470301, 115471283, 115471284, 115471285	115095532, 115095533, 115095534, 115095536
11		117349727, 117349728	115457078, 115457079, 115457550, 115458199, 115458200, 115458201, 115458202, 115458203, 115458204, 115458205	115077560, 115077561, 115077644, 115077645, 115077647, 115077702, 115077796
12	GO:0003008;GO:0003674;GO:0004888;GO:0004984;GO:0005488;GO:0005549;GO:0005575;GO:0005623;GO:0005886;GO:0007154;GO:0007165;GO:0007186;GO:0007600;GO:0007606;GO:0007608;GO:0008150;GO:0009593;GO:0009987;GO:0016020;GO:0016021;GO:0023052;GO:0031224;GO:0032501;GO:0038023;GO:0042221;GO:0044425;GO:0044464;GO:0050789;GO:0050794;GO:0050877;GO:0050896;GO:0050906;GO:0050907;GO:0050911;GO:0051606;GO:0051716;GO:…	117350346, 117350347, 117350360	115457391, 115457392	115077589, 115077590, 115077591, 115077592, 115077593, 115077594, 115077659, 115077754, 115077755, 115077756, 115078460, 115078461, 115078462, 115082352
13		117348018, 117353657, 117354905, 117355235, 117359750, 117360394, 117361920, 117364217, 117365469, 117365492, 117366334, 117368838, 117368845	115458815, 115469623, 115469710, 115480987	115095049
14	GO:0003008;GO:0003674;GO:0004888;GO:0004984;GO:0005575;GO:0005623;GO:0005886;GO:0007154;GO:0007165;GO:0007186;GO:0007600;GO:0007606;GO:0007608;GO:0008150;GO:0009593;GO:0009987;GO:0016020;GO:0016021;GO:0023052;GO:0031224;GO:0032501;GO:0038023;GO:0042221;GO:0044425;GO:0044464;GO:0050789;GO:0050794;GO:0050877;GO:0050896;GO:0050906;GO:0050907;GO:0050911;GO:0051606;GO:0051716;GO:0060089;GO:0065007;GO:…	117350335	115457393, 115457395, 115457396, 115457397, 115457398, 115457400, 115457401, 115457402	115077552, 115077553, 115077554, 115078454, 115078455, 115078456, 115078457, 115078458, 115082573
15	GO:0002682;GO:0003674;GO:0004888;GO:0005575;GO:0005623;GO:0005886;GO:0005887;GO:0007154;GO:0007165;GO:0007166;GO:0008150;GO:0009987;GO:0016020;GO:0016021;GO:0023052;GO:0031224;GO:0031226;GO:0032393;GO:0038023;GO:0044425;GO:0044459;GO:0044464;GO:0048583;GO:0050776;GO:0050789;GO:0050794;GO:0050896;GO:0051716;GO:0060089;GO:0065007;GO:0071944;	117352671, 117366655, 117366682, 117366688, 117367939	115461760, 115461761, 115461762, 115461763, 115461764, 115461766, 115461805, 115462745	115079391, 115079405, 115081290, 115082468, 115082480
16	GO:0003008;GO:0003674;GO:0004888;GO:0005575;GO:0005623;GO:0005886;GO:0007154;GO:0007165;GO:0007186;GO:0007600;GO:0007606;GO:0008150;GO:0009593;GO:0009987;GO:0016020;GO:0016021;GO:0023052;GO:0031224;GO:0032501;GO:0038023;GO:0042221;GO:0044425;GO:0044464;GO:0050789;GO:0050794;GO:0050877;GO:0050896;GO:0050906;GO:0050907;GO:0051606;GO:0051716;GO:0060089;GO:0065007;GO:0071944;GO:0004984;GO:0007608;GO:…	117357229, 117357230, 117357231, 117357232, 117357556	115464647, 115466824	115082600, 115088582, 115088681, 115088683, 115088684, 115088688, 115088690, 115088691, 115088692, 115098496
17	GO:0003008;GO:0003674;GO:0004888;GO:0004984;GO:0005488;GO:0005549;GO:0005575;GO:0005623;GO:0005886;GO:0007154;GO:0007165;GO:0007186;GO:0007600;GO:0007606;GO:0007608;GO:0008150;GO:0009593;GO:0009987;GO:0016020;GO:0023052;GO:0032501;GO:0038023;GO:0042221;GO:0044464;GO:0050789;GO:0050794;GO:0050877;GO:0050896;GO:0050906;GO:0050907;GO:0050911;GO:0051606;GO:0051716;GO:0060089;GO:0065007;GO:0071944;	117349609	115457209, 115457211	115077210, 115077211, 115077212, 115077213, 115078146, 115078602, 115078603, 115078605, 115078606, 115078607, 115078608, 115078609, 115078610, 115078611
18	GO:0003674;GO:0004888;GO:0004930;GO:0004993;GO:0005575;GO:0005623;GO:0005886;GO:0007154;GO:0007165;GO:0007186;GO:0007210;GO:0008150;GO:0008227;GO:0009987;GO:0016020;GO:0023052;GO:0030594;GO:0038023;GO:0044464;GO:0050789;GO:0050794;GO:0050896;GO:0051716;GO:0060089;GO:0065007;GO:0071944;GO:0098664;GO:0099528;GO:0099589;	117349677	115457104	115077363, 115077364, 115077365, 115077366, 115077368, 115077369, 115077370, 115077371, 115077372, 115077373, 115077374, 115077375, 115077382, 115077383
19	GO:0000151;GO:0000209;GO:0000819;GO:0001568;GO:0001570;GO:0001932;GO:0001934;GO:0001944;GO:0002682;GO:0002683;GO:0002761;GO:0002762;GO:0003674;GO:0003700;GO:0003824;GO:0004842;GO:0005488;GO:0005515;GO:0005575;GO:0005622;GO:0005623;GO:0005634;GO:0005654;GO:0005730;GO:0005737;GO:0005739;GO:0005783;GO:0005794;GO:0005829;GO:0006275;GO:0006355;GO:0006357;GO:0006464;GO:0006508;GO:0006511;GO:0006807;GO:…	117345674, 117345818, 117345858, 117352381, 117356770, 117359417, 117361897, 117362935, 117364426, 117366574, 117366773	115464232	115073301, 115074615, 115096477
20	GO:0001517;GO:0003674;GO:0003824;GO:0005575;GO:0006022;GO:0006023;GO:0006024;GO:0006040;GO:0006044;GO:0006082;GO:0006790;GO:0006807;GO:0008146;GO:0008150;GO:0008152;GO:0009058;GO:0009059;GO:0009987;GO:0016020;GO:0016021;GO:0016740;GO:0016782;GO:0018146;GO:0030203;GO:0031224;GO:0042339;GO:0043170;GO:0043436;GO:0044237;GO:0044249;GO:0044272;GO:0044281;GO:0044425;GO:0071704;GO:1901071;GO:1901135;GO:…	117346317, 117346318, 117346319, 117346770, 117346820	115459271, 115464968, 115464969, 115464970, 115466305, 115466310, 115466418	115080313, 115080314, 115080571
21		117356816, 117356829, 117356839, 117366691	115461765, 115461775, 115461776, 115462749, 115462750, 115462751	115073505, 115079069, 115079074, 115079084, 115081286
22	GO:0000139;GO:0003674;GO:0003824;GO:0004653;GO:0005575;GO:0005622;GO:0005623;GO:0005737;GO:0005794;GO:0006464;GO:0006486;GO:0006493;GO:0006807;GO:0008150;GO:0008152;GO:0008194;GO:0008376;GO:0009058;GO:0009059;GO:0009100;GO:0009101;GO:0009987;GO:0012505;GO:0016020;GO:0016266;GO:0016740;GO:0016757;GO:0016758;GO:0019538;GO:0031090;GO:0031984;GO:0034645;GO:0036211;GO:0043170;GO:0043226;GO:0043227;GO:…	117346342, 117346343, 117346344, 117346345, 117346346, 117346347, 117346348, 117346349, 117346350, 117346351, 117356331	115466220	115081454
23		117359614, 117359934	115471200, 115472970	115073210, 115079619, 115087867, 115089569, 115092623, 115093257, 115093793, 115097338, 115098582
24	GO:0003008;GO:0003674;GO:0004888;GO:0004984;GO:0005488;GO:0005549;GO:0005575;GO:0005623;GO:0005886;GO:0007154;GO:0007165;GO:0007186;GO:0007600;GO:0007606;GO:0007608;GO:0008150;GO:0009593;GO:0009987;GO:0016020;GO:0023052;GO:0032501;GO:0038023;GO:0042221;GO:0044464;GO:0050789;GO:0050794;GO:0050877;GO:0050896;GO:0050906;GO:0050907;GO:0050911;GO:0051606;GO:0051716;GO:0060089;GO:0065007;GO:0071944;	117348128, 117348129, 117348130, 117348131, 117348308, 117348620	115460544, 115460545, 115461341, 115461345, 115461352	115075314
25		117350256, 117364837, 117368719	115461928, 115461931, 115461932, 115462374, 115462375	115081391, 115098830, 115098836, 115098843
26	GO:0000186;GO:0000302;GO:0001775;GO:0001932;GO:0001934;GO:0002237;GO:0002274;GO:0002376;GO:0002791;GO:0002793;GO:0003674;GO:0003824;GO:0004175;GO:0004222;GO:0005080;GO:0005102;GO:0005178;GO:0005488;GO:0005515;GO:0005518;GO:0005575;GO:0005576;GO:0005615;GO:0005622;GO:0005623;GO:0005737;GO:0005886;GO:0006508;GO:0006509;GO:0006807;GO:0006928;GO:0006950;GO:0006979;GO:0007154;GO:0007155;GO:0007160;GO:…	117362044, 117363105	115469709	115092431, 115092432, 115092433, 115092436, 115092766, 115092770, 115092773, 115092775
27	GO:0003008;GO:0003674;GO:0004888;GO:0004984;GO:0005488;GO:0005549;GO:0005575;GO:0005623;GO:0005886;GO:0007154;GO:0007165;GO:0007186;GO:0007600;GO:0007606;GO:0007608;GO:0008150;GO:0009593;GO:0009987;GO:0016020;GO:0023052;GO:0032501;GO:0038023;GO:0042221;GO:0044464;GO:0050789;GO:0050794;GO:0050877;GO:0050896;GO:0050906;GO:0050907;GO:0050911;GO:0051606;GO:0051716;GO:0060089;GO:0065007;GO:0071944;	117349601	115457225, 115457226, 115458127	115078588, 115078589, 115078591, 115078718, 115078796
28	GO:0005575;GO:0005623;GO:0005886;GO:0016020;GO:0044464;GO:0071944;	117349660	115457124, 115457138, 115457154	115077331, 115077332, 115077333, 115077335, 115078378
29		117350365	115457080, 115457349, 115457427, 115457883	115077550, 115077551, 115078474, 115081645
30		117364184, 117364434, 117364590	115461971, 115461973, 115461974, 115461976, 115461977	115082272
31		117349642, 117349643	115457174, 115457175	115077289, 115077290, 115078302, 115078719
32	GO:0003008;GO:0003674;GO:0004888;GO:0004984;GO:0005488;GO:0005549;GO:0005575;GO:0005623;GO:0005886;GO:0007154;GO:0007165;GO:0007186;GO:0007600;GO:0007606;GO:0007608;GO:0008150;GO:0009593;GO:0009987;GO:0016020;GO:0016021;GO:0023052;GO:0031224;GO:0032501;GO:0038023;GO:0042221;GO:0044425;GO:0044464;GO:0050789;GO:0050794;GO:0050877;GO:0050896;GO:0050906;GO:0050907;GO:0050911;GO:0051606;GO:0051716;GO:…	117350863	115457864, 115457985, 115458154, 115458155	115077308, 115077832, 115077833
33	GO:0003008;GO:0003674;GO:0004888;GO:0004984;GO:0005575;GO:0005623;GO:0005886;GO:0007154;GO:0007165;GO:0007186;GO:0007600;GO:0007606;GO:0007608;GO:0008150;GO:0009593;GO:0009987;GO:0016020;GO:0016021;GO:0023052;GO:0031224;GO:0032501;GO:0038023;GO:0042221;GO:0044425;GO:0044464;GO:0050789;GO:0050794;GO:0050877;GO:0050896;GO:0050906;GO:0050907;GO:0050911;GO:0051606;GO:0051716;GO:0060089;GO:0065007;GO:…	117368308, 117368314, 117368327	115461988, 115461989, 115461990	115098306, 115098314
34		117349604, 117349605	115457217, 115457218, 115457222, 115457223	115078595
35	GO:0003008;GO:0003674;GO:0004888;GO:0004984;GO:0005488;GO:0005549;GO:0005575;GO:0005623;GO:0005886;GO:0007154;GO:0007165;GO:0007186;GO:0007600;GO:0007606;GO:0007608;GO:0008150;GO:0009593;GO:0009987;GO:0016020;GO:0023052;GO:0032501;GO:0038023;GO:0042221;GO:0044464;GO:0050789;GO:0050794;GO:0050877;GO:0050896;GO:0050906;GO:0050907;GO:0050911;GO:0051606;GO:0051716;GO:0060089;GO:0065007;GO:0071944;	117349606, 117349607, 117350889	115457213, 115457214, 115457215	115078601
36	GO:0003674;GO:0005488;GO:0005515;GO:0042802;	117353826, 117368322, 117368324, 117368325, 117368326	115464552	115080317
37	GO:0001523;GO:0001701;GO:0001932;GO:0001934;GO:0002376;GO:0002576;GO:0002682;GO:0002684;GO:0002685;GO:0002687;GO:0002688;GO:0002690;GO:0003674;GO:0005102;GO:0005488;GO:0005515;GO:0005575;GO:0005576;GO:0005615;GO:0005622;GO:0005623;GO:0005737;GO:0006629;GO:0006720;GO:0006721;GO:0006810;GO:0006887;GO:0006950;GO:0006952;GO:0006955;GO:0006959;GO:0007275;GO:0008150;GO:0008152;GO:0009605;GO:0009607;GO:…	117354448, 117354450	115465530, 115465554	115083916, 115083918, 115083919
38	GO:0003008;GO:0003674;GO:0004888;GO:0004984;GO:0005575;GO:0005623;GO:0005886;GO:0007154;GO:0007165;GO:0007186;GO:0007600;GO:0007606;GO:0007608;GO:0008150;GO:0009593;GO:0009987;GO:0016020;GO:0016021;GO:0023052;GO:0031224;GO:0032501;GO:0038023;GO:0042221;GO:0044425;GO:0044464;GO:0050789;GO:0050794;GO:0050877;GO:0050896;GO:0050906;GO:0050907;GO:0050911;GO:0051606;GO:0051716;GO:0060089;GO:0065007;GO:…	117350066	115461984, 115461985, 115461986, 115461987	115098321, 115098332
39	GO:0000122;GO:0000976;GO:0000977;GO:0000978;GO:0000981;GO:0000982;GO:0000987;GO:0001012;GO:0001067;GO:0001078;GO:0001227;GO:0003674;GO:0003676;GO:0003677;GO:0003690;GO:0003700;GO:0005488;GO:0005515;GO:0005575;GO:0005622;GO:0005623;GO:0005634;GO:0006355;GO:0006357;GO:0008150;GO:0009889;GO:0009890;GO:0009892;GO:0010468;GO:0010556;GO:0010558;GO:0010605;GO:0010629;GO:0019219;GO:0019222;GO:0031323;GO:…	117349304, 117356872	115456884, 115466949	115088309, 115097141
40		117365470	115465081	115097244, 115097629, 115097630, 115097631
41		117346088	115466233, 115466234, 115473214	115081014, 115081053
42	GO:0001101;GO:0001505;GO:0001540;GO:0003008;GO:0003674;GO:0003824;GO:0003990;GO:0004104;GO:0005488;GO:0005515;GO:0005575;GO:0005576;GO:0005615;GO:0005622;GO:0005623;GO:0005634;GO:0005635;GO:0005641;GO:0005737;GO:0005783;GO:0005788;GO:0006725;GO:0006805;GO:0006807;GO:0007275;GO:0007399;GO:0007584;GO:0007610;GO:0007611;GO:0007612;GO:0008150;GO:0008152;GO:0008285;GO:0009410;GO:0009605;GO:0009719;GO:…	117346679	115466236, 115466237, 115466238	115080781, 115080782
43		117349540	115457173, 115457176	115077291, 115077292, 115077838
44	GO:0001816;GO:0002367;GO:0002376;GO:0002440;GO:0003674;GO:0004888;GO:0005575;GO:0005576;GO:0005622;GO:0005623;GO:0005737;GO:0005783;GO:0005886;GO:0006950;GO:0006952;GO:0006955;GO:0007154;GO:0007165;GO:0008150;GO:0009605;GO:0009607;GO:0009617;GO:0009987;GO:0012505;GO:0016020;GO:0023052;GO:0032393;GO:0032501;GO:0032611;GO:0032612;GO:0032620;GO:0038023;GO:0042742;GO:0043207;GO:0043226;GO:0043227;GO:…	117349887	115459447, 115464333, 115464334	115080379, 115081602
45		117350405, 117350407	115457313, 115457320, 115457322	115078723
46		117347816	115481811, 115482231	115074111, 115074331, 115074599
47	GO:0003008;GO:0003674;GO:0004888;GO:0004984;GO:0005488;GO:0005549;GO:0005575;GO:0005623;GO:0005886;GO:0007154;GO:0007165;GO:0007186;GO:0007600;GO:0007606;GO:0007608;GO:0008150;GO:0009593;GO:0009987;GO:0016020;GO:0023052;GO:0032501;GO:0038023;GO:0042221;GO:0044464;GO:0050789;GO:0050794;GO:0050877;GO:0050896;GO:0050906;GO:0050907;GO:0050911;GO:0051606;GO:0051716;GO:0060089;GO:0065007;GO:0071944;	117348157	115460853, 115460869	115075296, 115075297, 115075298
48		117348505	115460933, 115460965, 115460997	115075284, 115075285
49		117359389, 117359436, 117368397	115461963, 115461964	115098589
50		117362327	115468206	115091686, 115091687, 115091688, 115091689
51		117368171	115472552, 115472553, 115472554, 115473297	115090828
52		117349629	115457186, 115457187, 115457188	115077253
53		117347950	115461605, 115461610	115075358, 115075367
54	GO:0003008;GO:0003674;GO:0004888;GO:0004984;GO:0005488;GO:0005549;GO:0005575;GO:0005623;GO:0005886;GO:0007154;GO:0007165;GO:0007186;GO:0007600;GO:0007606;GO:0007608;GO:0008150;GO:0009593;GO:0009987;GO:0016020;GO:0023052;GO:0032501;GO:0038023;GO:0042221;GO:0044464;GO:0050789;GO:0050794;GO:0050877;GO:0050896;GO:0050906;GO:0050907;GO:0050911;GO:0051606;GO:0051716;GO:0060089;GO:0065007;GO:0071944;	117348156	115460495, 115460508, 115460550	115074998
55	GO:0003674;GO:0005488;GO:0005515;GO:0042802;	117353437	115458693, 115476953, 115477093	115086154
56	GO:0000981;GO:0003674;GO:0003700;GO:0005488;GO:0006355;GO:0006357;GO:0008150;GO:0008270;GO:0009889;GO:0009890;GO:0009892;GO:0010468;GO:0010556;GO:0010558;GO:0010605;GO:0010629;GO:0019219;GO:0019222;GO:0031323;GO:0031324;GO:0031326;GO:0031327;GO:0043167;GO:0043169;GO:0045892;GO:0045934;GO:0046872;GO:0046914;GO:0048519;GO:0048523;GO:0050789;GO:0050794;GO:0051171;GO:0051172;GO:0051252;GO:0051253;GO:…	117354455	115465445	115083208, 115083923, 115083925
57	GO:0000981;GO:0003674;GO:0003700;GO:0006355;GO:0006357;GO:0008150;GO:0009889;GO:0010468;GO:0010556;GO:0019219;GO:0019222;GO:0031323;GO:0031326;GO:0050789;GO:0050794;GO:0051171;GO:0051252;GO:0060255;GO:0065007;GO:0080090;GO:0140110;GO:1903506;GO:2000112;GO:2001141;GO:0005488;GO:0005515;GO:0005575;GO:0005622;GO:0005623;GO:0005634;GO:0008270;GO:0042802;GO:0043167;GO:0043169;GO:0043226;GO:0043227;GO:…	117354456	115465458	115083913, 115083914, 115083927
58	GO:0000003;GO:0001101;GO:0001775;GO:0002576;GO:0003674;GO:0005102;GO:0005178;GO:0005488;GO:0005515;GO:0005575;GO:0005576;GO:0005615;GO:0005622;GO:0005623;GO:0005737;GO:0005886;GO:0005887;GO:0006810;GO:0006887;GO:0006897;GO:0006898;GO:0006950;GO:0007043;GO:0007154;GO:0007155;GO:0007162;GO:0007165;GO:0007166;GO:0007272;GO:0007275;GO:0007338;GO:0007342;GO:0007399;GO:0007417;GO:0007420;GO:0007596;GO:…	117346593, 117361146	115463674, 115464999	115080478
59		117356527	115461768, 115462754, 115462756	115078928
60		117356615	115461822, 115466669	115078780, 115080451
61	GO:0003008;GO:0003674;GO:0004888;GO:0004984;GO:0005575;GO:0005623;GO:0005886;GO:0007154;GO:0007165;GO:0007186;GO:0007600;GO:0007606;GO:0007608;GO:0008150;GO:0009593;GO:0009987;GO:0016020;GO:0016021;GO:0023052;GO:0031224;GO:0032501;GO:0038023;GO:0042221;GO:0044425;GO:0044464;GO:0050789;GO:0050794;GO:0050877;GO:0050896;GO:0050906;GO:0050907;GO:0050911;GO:0051606;GO:0051716;GO:0060089;GO:0065007;GO:…	117368367, 117368375	115461969	115098563, 115098568
62		117368167, 117368385	115471580	115099917, 115099919
63	GO:0003674;GO:0005488;GO:0005515;GO:0042802;	117368988, 117369164	115475764, 115476704	115075626
64		117345642	115476686	115082569, 115082571, 115097552
65		117364592	115467851, 115480038	115073188
66		117362131, 117365894	115480597	115097806
67		117360086, 117360536	115474335	115093775
68		117349603	115457219, 115457224	115078592
69		117349612	115457205	115077225, 115077226
70		117349719	115458193, 115458195	115077545
71		117349824	115464927	115080923, 115080924
72		117349986	115464925, 115466108	115082315
73		117350273	115457897, 115457898	115077813
74	GO:0005575;GO:0005622;GO:0005623;GO:0005634;GO:0005737;GO:0030016;GO:0030017;GO:0030018;GO:0031674;GO:0043226;GO:0043227;GO:0043228;GO:0043229;GO:0043231;GO:0043232;GO:0043292;GO:0044422;GO:0044424;GO:0044444;GO:0044449;GO:0044464;GO:0099080;GO:0099081;GO:0099512;	117347439	115481779, 115481986	115074012
75		117359034	115470284, 115470285	115096185
76	GO:0003674;GO:0003824;GO:0005575;GO:0005576;GO:0005615;GO:0006508;GO:0006807;GO:0008150;GO:0008152;GO:0008233;GO:0008236;GO:0009056;GO:0009057;GO:0016787;GO:0017171;GO:0019538;GO:0030163;GO:0043170;GO:0044238;GO:0044421;GO:0070011;GO:0071704;GO:0140096;GO:1901564;GO:1901565;GO:1901575;	117359722	115471220	115095331, 115095332
77		117354274	115468546	115083229, 115083230
78		117354431	115459787, 115465795	115083974
79		117367358	115456834	115087213, 115088540
80	GO:0002682;GO:0003674;GO:0004888;GO:0005575;GO:0005623;GO:0005886;GO:0005887;GO:0006950;GO:0006952;GO:0006968;GO:0007154;GO:0007165;GO:0008150;GO:0009987;GO:0016020;GO:0016021;GO:0023052;GO:0031224;GO:0031226;GO:0038023;GO:0044425;GO:0044459;GO:0044464;GO:0048583;GO:0050776;GO:0050789;GO:0050794;GO:0050896;GO:0051716;GO:0060089;GO:0065007;GO:0071944;GO:0001775;GO:0001786;GO:0001820;GO:0001932;GO:…	117356808	115461774, 115461798	115079011
81		117357061, 117357265	115462770	115079696
82	GO:0000981;GO:0003674;GO:0003700;GO:0005488;GO:0006355;GO:0006357;GO:0008150;GO:0008270;GO:0009889;GO:0009890;GO:0009892;GO:0010468;GO:0010556;GO:0010558;GO:0010605;GO:0010629;GO:0019219;GO:0019222;GO:0031323;GO:0031324;GO:0031326;GO:0031327;GO:0043167;GO:0043169;GO:0045892;GO:0045934;GO:0046872;GO:0046914;GO:0048519;GO:0048523;GO:0050789;GO:0050794;GO:0051171;GO:0051172;GO:0051252;GO:0051253;GO:…	117363883	115461300, 115461301	115086813
83	GO:0000302;GO:0000422;GO:0001666;GO:0002252;GO:0002376;GO:0003674;GO:0005488;GO:0005515;GO:0005575;GO:0005622;GO:0005623;GO:0005634;GO:0005635;GO:0005654;GO:0005737;GO:0005739;GO:0005740;GO:0005741;GO:0005783;GO:0006807;GO:0006810;GO:0006839;GO:0006873;GO:0006874;GO:0006875;GO:0006914;GO:0006915;GO:0006950;GO:0006952;GO:0006979;GO:0006996;GO:0007005;GO:0007006;GO:0007154;GO:0007165;GO:0008150;GO:…	117365173	115458945, 115462541	115088002
84	GO:0003008;GO:0003674;GO:0004888;GO:0004984;GO:0005575;GO:0005623;GO:0005886;GO:0007154;GO:0007165;GO:0007186;GO:0007600;GO:0007606;GO:0007608;GO:0008150;GO:0009593;GO:0009987;GO:0016020;GO:0016021;GO:0023052;GO:0031224;GO:0032501;GO:0038023;GO:0042221;GO:0044425;GO:0044464;GO:0050789;GO:0050794;GO:0050877;GO:0050896;GO:0050906;GO:0050907;GO:0050911;GO:0051606;GO:0051716;GO:0060089;GO:0065007;GO:…	117368412, 117368417	115461956	115098627
85	GO:0003333;GO:0003674;GO:0005215;GO:0005283;GO:0005326;GO:0005328;GO:0005332;GO:0005342;GO:0005343;GO:0005416;GO:0005575;GO:0005623;GO:0005886;GO:0005887;GO:0006810;GO:0006811;GO:0006812;GO:0006814;GO:0006820;GO:0006836;GO:0006865;GO:0006884;GO:0006950;GO:0006970;GO:0006972;GO:0008028;GO:0008150;GO:0008324;GO:0008361;GO:0008509;GO:0008514;GO:0009628;GO:0009987;GO:0009992;GO:0010033;GO:0015075;GO:…	117363669	115477581	115090603, 115090604
86		117362748	115467825	115082534, 115091480
87	GO:0003674;GO:0005488;GO:0005515;GO:0042802;GO:0000122;GO:0000976;GO:0000977;GO:0000978;GO:0000981;GO:0000982;GO:0000987;GO:0001012;GO:0001067;GO:0001078;GO:0001227;GO:0003676;GO:0003677;GO:0003690;GO:0003700;GO:0005575;GO:0005622;GO:0005623;GO:0005634;GO:0005737;GO:0006355;GO:0006357;GO:0008150;GO:0009889;GO:0009890;GO:0009891;GO:0009892;GO:0009893;GO:0010468;GO:0010556;GO:0010557;GO:0010558;GO:…	117368328, 117368587	115466416	115080640
88	GO:0003674;GO:0005488;GO:0005515;GO:0042802;	117368330	115466422	115080644, 115080677
89	GO:0001539;GO:0003341;GO:0005575;GO:0005622;GO:0005623;GO:0005634;GO:0005929;GO:0006928;GO:0006996;GO:0007017;GO:0007018;GO:0008150;GO:0009987;GO:0016043;GO:0022607;GO:0030030;GO:0030031;GO:0030317;GO:0031514;GO:0036126;GO:0040011;GO:0042995;GO:0043226;GO:0043227;GO:0043229;GO:0043231;GO:0044085;GO:0044424;GO:0044464;GO:0044782;GO:0048870;GO:0051179;GO:0051674;GO:0060271;GO:0060285;GO:0060294;GO:…	117369118	115475928, 115481011	115076198
90		117345639, 117345640	115476261	115097704
91		117345860	115457900, 115476795	115076252
92		117356997	115467020	115088205
93		117357251	115465935	115087443
94	GO:0000003;GO:0000902;GO:0001505;GO:0001540;GO:0001774;GO:0001775;GO:0001817;GO:0001819;GO:0001836;GO:0001932;GO:0001934;GO:0002252;GO:0002253;GO:0002274;GO:0002376;GO:0002576;GO:0002673;GO:0002682;GO:0002684;GO:0002697;GO:0002920;GO:0003674;GO:0005102;GO:0005488;GO:0005515;GO:0005575;GO:0005576;GO:0005615;GO:0005622;GO:0005623;GO:0005634;GO:0005737;GO:0005739;GO:0005783;GO:0005788;GO:0005794;GO:…	117357480	115464853	115087277
95		117358018	115466989	115088241
96		117364819	115481019	115100568
97		117364853	115480960	115096343
98		117364881	115480353	115073383
99		117365427	115480350	115073475
100		117365484	115480950	115097645
101		117365723	115480910	115073229
102		117365816	115481059	115098308
103		117366174	115480776	115073248
104	GO:0005575;GO:0005622;GO:0005623;GO:0005634;GO:0005737;GO:0043226;GO:0043227;GO:0043229;GO:0043231;GO:0044424;GO:0044464;GO:0003674;GO:0005488;GO:0005515;GO:0005654;GO:0005730;GO:0016604;GO:0031974;GO:0031981;GO:0042802;GO:0043228;GO:0043232;GO:0043233;GO:0044422;GO:0044428;GO:0044446;GO:0044451;GO:0070013;	117360313	115475010	115094353
105	GO:0003674;GO:0005488;GO:0005515;GO:0042802;	117360749	115474938	115094263
106		117360806	115475175	115094705
107	GO:0003674;GO:0003682;GO:0003700;GO:0005488;GO:0005515;GO:0005575;GO:0005622;GO:0005623;GO:0005634;GO:0005654;GO:0005737;GO:0005829;GO:0006355;GO:0006357;GO:0008150;GO:0009889;GO:0009891;GO:0009893;GO:0010468;GO:0010556;GO:0010557;GO:0010604;GO:0010628;GO:0019219;GO:0019222;GO:0031323;GO:0031325;GO:0031326;GO:0031328;GO:0031491;GO:0031974;GO:0031981;GO:0032991;GO:0042393;GO:0043226;GO:0043227;GO:…	117360845	115474051	115094262
108		117361054	115474279	115094716
109		117361055	115474280	115094352
110	GO:0000003;GO:0003674;GO:0005488;GO:0005515;GO:0005575;GO:0005622;GO:0005623;GO:0005737;GO:0005856;GO:0005929;GO:0005952;GO:0006928;GO:0006996;GO:0007154;GO:0007165;GO:0007166;GO:0007167;GO:0007178;GO:0007338;GO:0008104;GO:0008150;GO:0009566;GO:0009966;GO:0009987;GO:0010646;GO:0010738;GO:0016043;GO:0019953;GO:0022414;GO:0022607;GO:0023051;GO:0023052;GO:0030016;GO:0030017;GO:0030018;GO:0030030;GO:…	117361119	115474188	115094430
111	GO:0001527;GO:0005575;GO:0005576;GO:0008150;GO:0009314;GO:0009411;GO:0009416;GO:0009628;GO:0009650;GO:0009987;GO:0010224;GO:0010712;GO:0016043;GO:0019222;GO:0022607;GO:0030198;GO:0031012;GO:0034644;GO:0043062;GO:0044085;GO:0044420;GO:0044421;GO:0048251;GO:0050789;GO:0050896;GO:0051716;GO:0065007;GO:0071214;GO:0071478;GO:0071482;GO:0071493;GO:0071840;GO:0071953;GO:0085029;GO:0097435;GO:0099080;GO:…	117361202	115474110	115094135
112	GO:0000149;GO:0003674;GO:0005484;GO:0005488;GO:0005515;GO:0005575;GO:0005622;GO:0005623;GO:0005737;GO:0006810;GO:0006886;GO:0006906;GO:0006996;GO:0008104;GO:0008150;GO:0009987;GO:0012505;GO:0015031;GO:0015833;GO:0016020;GO:0016021;GO:0016043;GO:0016050;GO:0016192;GO:0022406;GO:0031201;GO:0031224;GO:0032991;GO:0033036;GO:0034613;GO:0042886;GO:0044424;GO:0044425;GO:0044444;GO:0044464;GO:0045184;GO:…	117361380	115474009	115094348
113		117361451	115474438	115094733
114		117361528	115474281	115094350
115		117346020	115464950	115080911
116		117346033	115472814	115100177
117		117346065	115472797	115100359
118	GO:0001503;GO:0001649;GO:0002791;GO:0002793;GO:0003674;GO:0004888;GO:0004930;GO:0004965;GO:0005488;GO:0005515;GO:0005575;GO:0005576;GO:0005615;GO:0005622;GO:0005623;GO:0005737;GO:0005739;GO:0005740;GO:0005783;GO:0005789;GO:0005886;GO:0005887;GO:0007154;GO:0007165;GO:0007186;GO:0007187;GO:0007188;GO:0007193;GO:0007194;GO:0007214;GO:0008021;GO:0008134;GO:0008150;GO:0008285;GO:0009636;GO:0009987;GO:…	117346299	115466361	115080481
119		117346562	115466252	115080801
120		117346836	115464960	115080945
121		117346861	115466253	115080967
122	GO:0000003;GO:0001501;GO:0001503;GO:0001525;GO:0001568;GO:0001649;GO:0001701;GO:0001890;GO:0001892;GO:0001932;GO:0001934;GO:0001944;GO:0002009;GO:0002011;GO:0002041;GO:0003006;GO:0003007;GO:0003170;GO:0003171;GO:0003179;GO:0003181;GO:0003205;GO:0003206;GO:0003209;GO:0003230;GO:0003231;GO:0003278;GO:0003279;GO:0003281;GO:0003283;GO:0003674;GO:0005102;GO:0005178;GO:0005488;GO:0005515;GO:0005539;GO:…	117346958	115466278	115080130
123	GO:0000003;GO:0000166;GO:0000287;GO:0001882;GO:0001883;GO:0003006;GO:0003674;GO:0003824;GO:0003924;GO:0005198;GO:0005488;GO:0005515;GO:0005525;GO:0005575;GO:0005622;GO:0005623;GO:0005634;GO:0005654;GO:0005737;GO:0005739;GO:0005856;GO:0005929;GO:0005938;GO:0006915;GO:0006996;GO:0007005;GO:0007275;GO:0007276;GO:0007281;GO:0007283;GO:0007286;GO:0007399;GO:0007417;GO:0007420;GO:0008150;GO:0008219;GO:…	117348872	115482627	115098066
124		117349393	115482384	115096930
125		117349548	115457506	115078033
126		117349580	115458322	115078859
127	GO:0003008;GO:0003674;GO:0004888;GO:0004984;GO:0005575;GO:0005623;GO:0005886;GO:0007154;GO:0007165;GO:0007186;GO:0007600;GO:0007606;GO:0007608;GO:0008150;GO:0009593;GO:0009987;GO:0016020;GO:0016021;GO:0023052;GO:0031224;GO:0032501;GO:0038023;GO:0042221;GO:0044425;GO:0044464;GO:0050789;GO:0050794;GO:0050877;GO:0050896;GO:0050906;GO:0050907;GO:0050911;GO:0051606;GO:0051716;GO:0060089;GO:0065007;GO:…	117349595	115457228	115078587
128		117349596	115458384	115078563
129		117349655	115457146	115077317
130	GO:0003008;GO:0003674;GO:0004888;GO:0004984;GO:0005488;GO:0005549;GO:0005575;GO:0005623;GO:0005886;GO:0007154;GO:0007165;GO:0007186;GO:0007600;GO:0007606;GO:0007608;GO:0008150;GO:0009593;GO:0009987;GO:0016020;GO:0023052;GO:0032501;GO:0038023;GO:0042221;GO:0044464;GO:0050789;GO:0050794;GO:0050877;GO:0050896;GO:0050906;GO:0050907;GO:0050911;GO:0051606;GO:0051716;GO:0060089;GO:0065007;GO:0071944;	117349662	115458186	115077353
131	GO:0000902;GO:0000904;GO:0007275;GO:0007399;GO:0007409;GO:0008150;GO:0009653;GO:0009987;GO:0016043;GO:0022008;GO:0030030;GO:0030154;GO:0030182;GO:0031175;GO:0032501;GO:0032502;GO:0032989;GO:0032990;GO:0044087;GO:0044089;GO:0048468;GO:0048518;GO:0048522;GO:0048666;GO:0048667;GO:0048699;GO:0048731;GO:0048812;GO:0048856;GO:0048858;GO:0048869;GO:0050789;GO:0050793;GO:0050794;GO:0050803;GO:0050807;GO:…	117349773	115458024	115078807
132	GO:0000976;GO:0000977;GO:0000978;GO:0000980;GO:0000981;GO:0000982;GO:0000987;GO:0001012;GO:0001067;GO:0001077;GO:0001158;GO:0001228;GO:0003674;GO:0003676;GO:0003677;GO:0003682;GO:0003690;GO:0003700;GO:0003705;GO:0004879;GO:0005488;GO:0005543;GO:0005575;GO:0005622;GO:0005623;GO:0005634;GO:0005654;GO:0005667;GO:0005737;GO:0005829;GO:0006082;GO:0006139;GO:0006351;GO:0006352;GO:0006355;GO:0006357;GO:…	117349827	115466135	115080372
133		117349861	115457463	115078772
134		117349898	115464918	115081166
135		117349912	115456970	115078646
136		117349960	115458015	115078763
137	GO:0001786;GO:0003674;GO:0005080;GO:0005488;GO:0005515;GO:0005543;GO:0005575;GO:0005622;GO:0005623;GO:0005634;GO:0005654;GO:0005737;GO:0005829;GO:0005856;GO:0005886;GO:0005901;GO:0006355;GO:0006357;GO:0007009;GO:0008150;GO:0008289;GO:0009889;GO:0009891;GO:0009893;GO:0009987;GO:0010256;GO:0010468;GO:0010556;GO:0010557;GO:0010604;GO:0010628;GO:0015629;GO:0016020;GO:0016043;GO:0019219;GO:0019222;GO:…	117349980	115458164	115078062
138	GO:0000165;GO:0000187;GO:0001775;GO:0001817;GO:0001819;GO:0001932;GO:0001934;GO:0002200;GO:0002204;GO:0002208;GO:0002250;GO:0002252;GO:0002263;GO:0002285;GO:0002312;GO:0002366;GO:0002376;GO:0002377;GO:0002381;GO:0002440;GO:0002443;GO:0002449;GO:0002460;GO:0002520;GO:0002521;GO:0002562;GO:0002637;GO:0002682;GO:0002684;GO:0002694;GO:0002696;GO:0002697;GO:0002700;GO:0002790;GO:0002791;GO:0002831;GO:…	117350071	115464887	115081220
139		117350349	115457388	115077658
140	GO:0005575;GO:0016020;	117350595	115466049	115080666
141		117350756	115458418	115078624
142		117350816	115458426	115078005
143		117350829	115457977	115078291
144		117350837	115457827	115078402
145	GO:0000151;GO:0005575;GO:0005622;GO:0005623;GO:0031461;GO:0031463;GO:0032991;GO:0044424;GO:0044464;GO:1902494;GO:1990234;	117350902	115458412	115078739
146	GO:0000003;GO:0001701;GO:0001890;GO:0001892;GO:0003006;GO:0003674;GO:0005198;GO:0005200;GO:0005488;GO:0005575;GO:0005622;GO:0005623;GO:0005737;GO:0005829;GO:0005856;GO:0005882;GO:0005886;GO:0005938;GO:0006996;GO:0007010;GO:0007154;GO:0007165;GO:0007166;GO:0007219;GO:0007275;GO:0008150;GO:0008219;GO:0008307;GO:0008544;GO:0009653;GO:0009790;GO:0009792;GO:0009888;GO:0009913;GO:0009987;GO:0010927;GO:…	117347726	115481648	115074205
147	GO:0005575;GO:0005622;GO:0005623;GO:0005634;GO:0005730;GO:0031974;GO:0031981;GO:0043226;GO:0043227;GO:0043228;GO:0043229;GO:0043231;GO:0043232;GO:0043233;GO:0044422;GO:0044424;GO:0044428;GO:0044446;GO:0044464;GO:0070013;	117347958	115456859	115074968
148		117351525	115475336	115080043
149		117351064	115472178	115089556
150		117352236	115468762	115079213
151		117358675	115470518	115095289
152		117359112	115471368	115096074
153		117359553	115470444	115095344
154		117359704	115470588	115077075
155		117359906	115470785	115094980
156		117353444	115460466	115085761
157		117353570	115474405	115084728
158		117354433	115465779	115083972
159	GO:0005575;GO:0005622;GO:0005623;GO:0005634;GO:0005654;GO:0006355;GO:0008150;GO:0009889;GO:0010468;GO:0010556;GO:0019219;GO:0019222;GO:0031323;GO:0031326;GO:0031974;GO:0031981;GO:0043226;GO:0043227;GO:0043229;GO:0043231;GO:0043233;GO:0044422;GO:0044424;GO:0044428;GO:0044446;GO:0044464;GO:0050789;GO:0050794;GO:0051171;GO:0051252;GO:0060255;GO:0065007;GO:0070013;GO:0080090;GO:1903506;GO:2000112;GO:…	117354435	115465784	115083973
160	GO:0000122;GO:0000981;GO:0003674;GO:0003682;GO:0003700;GO:0005488;GO:0006355;GO:0006357;GO:0008150;GO:0009889;GO:0009890;GO:0009892;GO:0010468;GO:0010556;GO:0010558;GO:0010605;GO:0010629;GO:0019219;GO:0019222;GO:0031323;GO:0031324;GO:0031326;GO:0031327;GO:0045892;GO:0045934;GO:0048519;GO:0048523;GO:0050789;GO:0050794;GO:0051171;GO:0051172;GO:0051252;GO:0051253;GO:0060255;GO:0065007;GO:0080090;GO:…	117354440	115465749	115083957
161		117354447	115465546	115086016
162	GO:0000981;GO:0003674;GO:0003700;GO:0005488;GO:0006355;GO:0006357;GO:0008150;GO:0008270;GO:0009889;GO:0009890;GO:0009892;GO:0010468;GO:0010556;GO:0010558;GO:0010605;GO:0010629;GO:0019219;GO:0019222;GO:0031323;GO:0031324;GO:0031326;GO:0031327;GO:0043167;GO:0043169;GO:0045892;GO:0045934;GO:0046872;GO:0046914;GO:0048519;GO:0048523;GO:0050789;GO:0050794;GO:0051171;GO:0051172;GO:0051252;GO:0051253;GO:…	117354465	115465404	115083209
163		117354506	115464974	115083835
164	GO:0003674;GO:0003824;GO:0003916;GO:0003917;GO:0005575;GO:0005622;GO:0005623;GO:0005634;GO:0005737;GO:0005739;GO:0005759;GO:0006139;GO:0006259;GO:0006260;GO:0006265;GO:0006725;GO:0006807;GO:0006996;GO:0008150;GO:0008152;GO:0009058;GO:0009059;GO:0009295;GO:0009987;GO:0016043;GO:0016853;GO:0031974;GO:0034641;GO:0034645;GO:0042645;GO:0043170;GO:0043226;GO:0043227;GO:0043228;GO:0043229;GO:0043231;GO:…	117355195	115460225	115085774
165		117357227	115462518	115089761
166		117358278	115462700	115090581
167		117360670	115461536	115083494
168	GO:0005575;GO:0005622;GO:0005623;GO:0005634;GO:0005654;GO:0006139;GO:0006259;GO:0006260;GO:0006261;GO:0006725;GO:0006807;GO:0006950;GO:0006974;GO:0008150;GO:0008152;GO:0009058;GO:0009059;GO:0009987;GO:0031297;GO:0031974;GO:0031981;GO:0033554;GO:0034641;GO:0034645;GO:0043170;GO:0043226;GO:0043227;GO:0043229;GO:0043231;GO:0043233;GO:0044237;GO:0044238;GO:0044249;GO:0044260;GO:0044422;GO:0044424;GO:…	117362511	115461414	115085156
169		117365097	115461211	115087953
170		117365232	115462539	115088103
171		117351078	115463361	115097864
172	GO:0000122;GO:0001101;GO:0001678;GO:0001932;GO:0001934;GO:0003674;GO:0003824;GO:0004791;GO:0005488;GO:0005515;GO:0005575;GO:0005622;GO:0005623;GO:0005634;GO:0005737;GO:0005829;GO:0006355;GO:0006357;GO:0006950;GO:0006979;GO:0007154;GO:0007165;GO:0007267;GO:0008104;GO:0008150;GO:0008152;GO:0008283;GO:0009314;GO:0009410;GO:0009611;GO:0009628;GO:0009636;GO:0009719;GO:0009725;GO:0009743;GO:0009746;GO:…	117351350	115463333	115098599
173	GO:0001775;GO:0002237;GO:0002252;GO:0002263;GO:0002274;GO:0002275;GO:0002283;GO:0002366;GO:0002376;GO:0002443;GO:0002444;GO:0002446;GO:0003170;GO:0003176;GO:0003177;GO:0003330;GO:0003332;GO:0003674;GO:0004888;GO:0005031;GO:0005035;GO:0005488;GO:0005515;GO:0005575;GO:0005576;GO:0005622;GO:0005623;GO:0005634;GO:0005737;GO:0005886;GO:0005887;GO:0006810;GO:0006887;GO:0006915;GO:0006950;GO:0006952;GO:…	117352634	115461879	115075832
174		117363361	115478200	115090644
175	GO:0000323;GO:0001817;GO:0001819;GO:0002682;GO:0002684;GO:0002697;GO:0002699;GO:0002831;GO:0002833;GO:0003674;GO:0005488;GO:0005515;GO:0005575;GO:0005622;GO:0005623;GO:0005634;GO:0005737;GO:0005764;GO:0005768;GO:0005770;GO:0005773;GO:0005829;GO:0008150;GO:0009605;GO:0009607;GO:0009615;GO:0009893;GO:0009894;GO:0009896;GO:0009966;GO:0009967;GO:0009987;GO:0010033;GO:0010468;GO:0010604;GO:0010646;GO:…	117364120	115478063	115090552
176		117364222	115477066	115090736
177		117367293	115478754	115099289
178	GO:0000122;GO:0000981;GO:0001708;GO:0003674;GO:0003700;GO:0003705;GO:0005488;GO:0005515;GO:0005575;GO:0005622;GO:0005623;GO:0005634;GO:0005667;GO:0005737;GO:0006355;GO:0006357;GO:0007272;GO:0007275;GO:0007399;GO:0007417;GO:0007420;GO:0008150;GO:0008366;GO:0009889;GO:0009890;GO:0009892;GO:0009987;GO:0010001;GO:0010468;GO:0010556;GO:0010558;GO:0010605;GO:0010629;GO:0010720;GO:0010721;GO:0014013;GO:…	117362019	115468127	115091572
179	GO:0000122;GO:0001701;GO:0001824;GO:0002682;GO:0002683;GO:0002684;GO:0003674;GO:0003712;GO:0003714;GO:0005488;GO:0005515;GO:0005575;GO:0005622;GO:0005623;GO:0005634;GO:0006355;GO:0006357;GO:0007275;GO:0008150;GO:0008284;GO:0009790;GO:0009792;GO:0009889;GO:0009890;GO:0009892;GO:0010468;GO:0010556;GO:0010558;GO:0010605;GO:0010629;GO:0017053;GO:0019219;GO:0019222;GO:0019899;GO:0031323;GO:0031324;GO:…	117362283	115468568	115092117
180		117362579	115467816	115091744
181		117362615	115468272	115091748
182		117362835	115468114	115092678
183	GO:0000003;GO:0003674;GO:0005488;GO:0005507;GO:0005575;GO:0005576;GO:0005623;GO:0005886;GO:0006873;GO:0006875;GO:0006878;GO:0007338;GO:0007340;GO:0008150;GO:0009566;GO:0009897;GO:0009986;GO:0009987;GO:0016020;GO:0019725;GO:0019953;GO:0022414;GO:0030003;GO:0031224;GO:0031225;GO:0031226;GO:0031233;GO:0031362;GO:0042592;GO:0043167;GO:0043169;GO:0044425;GO:0044459;GO:0044464;GO:0044703;GO:0046658;GO:…	117362942	115469720	115092759
184		117362948	115468110	115091603
185	GO:0001817;GO:0001818;GO:0001968;GO:0002237;GO:0002376;GO:0002791;GO:0002792;GO:0003674;GO:0005044;GO:0005488;GO:0005515;GO:0005575;GO:0005576;GO:0005615;GO:0005622;GO:0005623;GO:0006810;GO:0006897;GO:0006898;GO:0006950;GO:0006952;GO:0006955;GO:0008150;GO:0009593;GO:0009595;GO:0009605;GO:0009607;GO:0009617;GO:0010033;GO:0016045;GO:0016192;GO:0031012;GO:0032490;GO:0032493;GO:0032677;GO:0032717;GO:…	117367455	115466458	115080848
186	GO:0000981;GO:0003674;GO:0003700;GO:0005488;GO:0005515;GO:0005575;GO:0005622;GO:0005623;GO:0005634;GO:0006355;GO:0006357;GO:0008150;GO:0008270;GO:0009889;GO:0010468;GO:0010556;GO:0019219;GO:0019222;GO:0031323;GO:0031326;GO:0042802;GO:0043167;GO:0043169;GO:0043226;GO:0043227;GO:0043229;GO:0043231;GO:0044424;GO:0044464;GO:0046872;GO:0046914;GO:0050789;GO:0050794;GO:0051171;GO:0051252;GO:0060255;GO:…	117367480	115466449	115080928
187	GO:0003674;GO:0005488;GO:0005515;GO:0042802;	117367702	115466446	115080452
188		117367703	115466447	115080455
189		117368321	115466414	115080319
190	GO:0003674;GO:0005488;GO:0005515;GO:0042802;GO:0000981;GO:0003700;GO:0006355;GO:0006357;GO:0008150;GO:0008270;GO:0009889;GO:0009890;GO:0009892;GO:0010468;GO:0010556;GO:0010558;GO:0010605;GO:0010629;GO:0019219;GO:0019222;GO:0031323;GO:0031324;GO:0031326;GO:0031327;GO:0043167;GO:0043169;GO:0045892;GO:0045934;GO:0046872;GO:0046914;GO:0048519;GO:0048523;GO:0050789;GO:0050794;GO:0051171;GO:0051172;GO:…	117368422	115466448	115080901
191	GO:0000981;GO:0003674;GO:0003700;GO:0005575;GO:0005622;GO:0005623;GO:0005634;GO:0006355;GO:0006357;GO:0008150;GO:0009889;GO:0009891;GO:0009893;GO:0010468;GO:0010556;GO:0010557;GO:0010604;GO:0010628;GO:0019219;GO:0019222;GO:0031323;GO:0031325;GO:0031326;GO:0031328;GO:0043226;GO:0043227;GO:0043229;GO:0043231;GO:0044424;GO:0044464;GO:0045893;GO:0045935;GO:0048518;GO:0048522;GO:0050789;GO:0050794;GO:…	117368604	115466417	115080461
192	GO:0000122;GO:0000976;GO:0000977;GO:0000978;GO:0000981;GO:0000982;GO:0000987;GO:0001012;GO:0001067;GO:0001078;GO:0001227;GO:0003674;GO:0003676;GO:0003677;GO:0003690;GO:0003700;GO:0005488;GO:0005515;GO:0005575;GO:0005622;GO:0005623;GO:0005634;GO:0006355;GO:0006357;GO:0008150;GO:0009889;GO:0009890;GO:0009892;GO:0010468;GO:0010556;GO:0010558;GO:0010605;GO:0010629;GO:0019219;GO:0019222;GO:0031323;GO:…	117345487	115476266	115076364
193	GO:0001653;GO:0002791;GO:0003674;GO:0004888;GO:0004930;GO:0004994;GO:0005488;GO:0005575;GO:0005622;GO:0005623;GO:0005737;GO:0005886;GO:0005887;GO:0007154;GO:0007165;GO:0007186;GO:0007187;GO:0007188;GO:0007193;GO:0007218;GO:0007267;GO:0007268;GO:0008150;GO:0008188;GO:0008285;GO:0008528;GO:0009719;GO:0009725;GO:0009755;GO:0009987;GO:0010033;GO:0010564;GO:0010646;GO:0010817;GO:0014070;GO:0016020;GO:…	117345515	115476129	115076135
194		117345595	115476344	115075627
195		117345717	115476502	115076239
196	GO:0000003;GO:0000122;GO:0000976;GO:0001067;GO:0001221;GO:0001222;GO:0001701;GO:0001839;GO:0001840;GO:0001890;GO:0001892;GO:0002009;GO:0002011;GO:0003006;GO:0003401;GO:0003674;GO:0003676;GO:0003677;GO:0003690;GO:0003700;GO:0005488;GO:0005515;GO:0005575;GO:0005622;GO:0005623;GO:0005634;GO:0006355;GO:0006357;GO:0007275;GO:0007369;GO:0008134;GO:0008150;GO:0009653;GO:0009790;GO:0009792;GO:0009888;GO:…	117367623	115456468, 115458791, 115458911, 115459293, 115460022, 115460023, 115460228, 115460287, 115461309, 115461722, 115461726, 115461779, 115461783, 115461814, 115462018, 115462049, 115462236, 115462238, 115462239, 115462241, 115462242, 115462243, 115462244, 115462245, 115462246, 115462247, 115462248, 115462714, 115462993, 115463001, 115463006, 115463017, 115463664, 115463666, 115464291, 115464302, 115…
197		117346137, 117346139, 117346142, 117346149, 117346152, 117346153, 117346154, 117346156, 117346157, 117346158, 117346159, 117346161, 117346162, 117346163, 117346164, 117346165, 117346166, 117346183, 117346194, 117346196, 117346198, 117346199, 117346200, 117346201, 117346202, 117346210, 117346211, 117346212, 117346213, 117346214, 117346215, 117346216, 117346217, 117346218, 117346223, 117346224, 117…	115464514
198		117346144, 117346146, 117346176, 117346178, 117346179, 117346180, 117346181, 117346186, 117346187, 117346188, 117346189, 117346191, 117346192, 117346193, 117346204, 117346205, 117346206, 117346209, 117346229, 117346230, 117346248, 117346249, 117346250, 117346251, 117346252, 117346253, 117346254, 117346255, 117346303, 117346304, 117346305, 117346306, 117346307, 117346308, 117346309, 117346312, 117…	115464388, 115464431
199	GO:0000981;GO:0003674;GO:0003700;GO:0005575;GO:0005622;GO:0005623;GO:0005634;GO:0006355;GO:0006357;GO:0008150;GO:0009889;GO:0009891;GO:0009893;GO:0010468;GO:0010556;GO:0010557;GO:0010604;GO:0010628;GO:0019219;GO:0019222;GO:0031323;GO:0031325;GO:0031326;GO:0031328;GO:0043226;GO:0043227;GO:0043229;GO:0043231;GO:0044424;GO:0044464;GO:0045893;GO:0045935;GO:0048518;GO:0048522;GO:0050789;GO:0050794;GO:…	117346335, 117346629, 117347528, 117347807, 117350578, 117354480, 117354483, 117356334, 117357823, 117358060, 117367622, 117367624, 117367626, 117367627, 117367629, 117367630, 117367631, 117367632, 117367633, 117367634, 117367635, 117367639, 117367640, 117367642, 117367648, 117367649, 117367651, 117367652, 117367653, 117367654, 117367655, 117367656, 117367661, 117367669, 117368373, 117368578, 117…	115463716
200	GO:0003674;GO:0005488;GO:0005515;GO:0042802;GO:0000981;GO:0003700;GO:0006355;GO:0006357;GO:0008150;GO:0009889;GO:0010468;GO:0010556;GO:0019219;GO:0019222;GO:0031323;GO:0031326;GO:0050789;GO:0050794;GO:0051171;GO:0051252;GO:0060255;GO:0065007;GO:0080090;GO:0140110;GO:1903506;GO:2000112;GO:2001141;GO:0008270;GO:0043167;GO:0043169;GO:0046872;GO:0046914;GO:0005575;GO:0005622;GO:0005623;GO:0005634;GO:…	117346522, 117347032, 117347045, 117347070, 117356560, 117356625, 117356626, 117356627, 117369142	115463665, 115463667, 115463668, 115463669, 115463673, 115463692, 115463760, 115464370, 115464541, 115464544, 115464547, 115464549, 115464550, 115465423, 115465424, 115465425, 115465426, 115465799, 115466118, 115466313, 115466316, 115466392, 115466395, 115466399, 115466403, 115466407, 115466409, 115466412, 115466428, 115466429, 115474456
201	GO:0003008;GO:0003674;GO:0004888;GO:0004984;GO:0005488;GO:0005549;GO:0005575;GO:0005623;GO:0005886;GO:0007154;GO:0007165;GO:0007186;GO:0007600;GO:0007606;GO:0007608;GO:0008150;GO:0009593;GO:0009987;GO:0016020;GO:0023052;GO:0032501;GO:0038023;GO:0042221;GO:0044464;GO:0050789;GO:0050794;GO:0050877;GO:0050896;GO:0050906;GO:0050907;GO:0050911;GO:0051606;GO:0051716;GO:0060089;GO:0065007;GO:0071944;GO:…	117350354, 117350355, 117350356, 117350357, 117350358	115457355, 115457356, 115457357, 115457359, 115457360, 115457361, 115457362, 115457363, 115457364, 115457365, 115457366, 115457367, 115457368, 115457369, 115457370, 115457371, 115457372, 115457373, 115457374, 115457375, 115457376, 115457377, 115457378, 115457379, 115457380, 115457381, 115457384, 115457385, 115457386, 115457387, 115457389
202	GO:0003008;GO:0003674;GO:0004888;GO:0004984;GO:0005488;GO:0005507;GO:0005549;GO:0005575;GO:0005623;GO:0005886;GO:0007154;GO:0007165;GO:0007186;GO:0007600;GO:0007606;GO:0007608;GO:0008150;GO:0009593;GO:0009987;GO:0016020;GO:0016021;GO:0023052;GO:0031224;GO:0032501;GO:0038023;GO:0042221;GO:0043167;GO:0043169;GO:0044425;GO:0044464;GO:0046872;GO:0046914;GO:0050789;GO:0050794;GO:0050877;GO:0050896;GO:…	117350455, 117350456, 117350457, 117350459, 117350460, 117350462, 117350463, 117350464, 117350465, 117350466, 117350467, 117350469, 117350470, 117350472, 117350473, 117350480, 117350492, 117350493, 117350494, 117350496, 117350497, 117350498, 117350499, 117350501, 117350502, 117350504, 117350505, 117350506, 117350507, 117350514, 117350614, 117350673, 117350785	115457251
203		117347944, 117348363, 117348574	115460523, 115460524, 115460530, 115460531, 115460532, 115460533, 115461157, 115461163, 115461204, 115461213, 115461219
204	GO:0003008;GO:0003674;GO:0004888;GO:0004984;GO:0005488;GO:0005549;GO:0005575;GO:0005623;GO:0005886;GO:0007154;GO:0007165;GO:0007186;GO:0007600;GO:0007606;GO:0007608;GO:0008150;GO:0009593;GO:0009987;GO:0016020;GO:0023052;GO:0032501;GO:0038023;GO:0042221;GO:0044464;GO:0050789;GO:0050794;GO:0050877;GO:0050896;GO:0050906;GO:0050907;GO:0050911;GO:0051606;GO:0051716;GO:0060089;GO:0065007;GO:0071944;GO:…	117348468	115460511, 115460521, 115460534, 115460546, 115460547, 115461096, 115461103, 115461110, 115461132, 115461140, 115461148, 115461168, 115461177
205		117354742, 117354771, 117355041	115459982, 115460460, 115460711, 115462575, 115462836, 115463183, 115469340
206	GO:0000785;GO:0003674;GO:0005488;GO:0005515;GO:0005521;GO:0005575;GO:0005622;GO:0005623;GO:0005634;GO:0005635;GO:0005637;GO:0005694;GO:0006355;GO:0008150;GO:0009889;GO:0010468;GO:0010556;GO:0012505;GO:0016020;GO:0019219;GO:0019222;GO:0019866;GO:0031090;GO:0031323;GO:0031326;GO:0031965;GO:0031967;GO:0031975;GO:0042802;GO:0043226;GO:0043227;GO:0043228;GO:0043229;GO:0043231;GO:0043232;GO:0044422;GO:…	117354525, 117354535, 117354536, 117354537, 117362912, 117369327	115472515
207	GO:0003674;GO:0004888;GO:0005102;GO:0005488;GO:0005515;GO:0005575;GO:0005623;GO:0005886;GO:0005887;GO:0007154;GO:0007155;GO:0007165;GO:0008150;GO:0009987;GO:0016020;GO:0016021;GO:0022610;GO:0023052;GO:0031224;GO:0031226;GO:0038023;GO:0044425;GO:0044459;GO:0044464;GO:0050789;GO:0050794;GO:0050896;GO:0051716;GO:0060089;GO:0065007;GO:0071944;	117352678, 117356801	115461770, 115461771, 115461773, 115461796, 115461801
208	GO:0003008;GO:0003674;GO:0004888;GO:0004984;GO:0005575;GO:0005623;GO:0005886;GO:0007154;GO:0007165;GO:0007186;GO:0007600;GO:0007606;GO:0007608;GO:0008150;GO:0009593;GO:0009987;GO:0016020;GO:0016021;GO:0023052;GO:0031224;GO:0032501;GO:0038023;GO:0042221;GO:0044425;GO:0044464;GO:0050789;GO:0050794;GO:0050877;GO:0050896;GO:0050906;GO:0050907;GO:0050911;GO:0051606;GO:0051716;GO:0060089;GO:0065007;GO:…	117368432, 117368439, 117368452, 117368457, 117368463	115461953, 115461954
209	GO:0003008;GO:0003674;GO:0004888;GO:0004984;GO:0005575;GO:0005623;GO:0005886;GO:0007154;GO:0007165;GO:0007186;GO:0007600;GO:0007606;GO:0007608;GO:0008150;GO:0009593;GO:0009987;GO:0016020;GO:0016021;GO:0023052;GO:0031224;GO:0032501;GO:0038023;GO:0042221;GO:0044425;GO:0044464;GO:0050789;GO:0050794;GO:0050877;GO:0050896;GO:0050906;GO:0050907;GO:0050911;GO:0051606;GO:0051716;GO:0060089;GO:0065007;GO:…	117368297, 117368301	115461992, 115461993, 115461994, 115461995
210		117350453, 117350490	115457285, 115457286, 115457287
211		117354508	115458952, 115464621, 115464629, 115464751
212	GO:0000981;GO:0003674;GO:0003700;GO:0006355;GO:0006357;GO:0008150;GO:0009889;GO:0010468;GO:0010556;GO:0019219;GO:0019222;GO:0031323;GO:0031326;GO:0050789;GO:0050794;GO:0051171;GO:0051252;GO:0060255;GO:0065007;GO:0080090;GO:0140110;GO:1903506;GO:2000112;GO:2001141;GO:0000122;GO:0000228;GO:0000785;GO:0000790;GO:0000792;GO:0003676;GO:0003677;GO:0005488;GO:0005575;GO:0005622;GO:0005623;GO:0005634;GO:…	117354759, 117354760, 117354762	115460300, 115462028
213	GO:0003674;GO:0005488;GO:0005515;GO:0042802;	117346851, 117350268, 117350736	115466113
214		117355042, 117355689	115462114, 115462130
215		117364250, 117364251	115477098, 115477099
216		117348143, 117357238	115461227
217		117361525	115474231, 115474232
218		117346362, 117346804	115466257
219		117346523	115466319, 115466321
220		117346615, 117346824	115464955
221		117349646, 117349647	115457168
222		117350474, 117350508	115457264
223		117350475, 117350510	115457861
224	GO:0000166;GO:0000302;GO:0000323;GO:0001101;GO:0001655;GO:0001657;GO:0001666;GO:0001775;GO:0001822;GO:0001823;GO:0002252;GO:0002263;GO:0002274;GO:0002275;GO:0002283;GO:0002366;GO:0002376;GO:0002443;GO:0002444;GO:0002446;GO:0003674;GO:0003824;GO:0004046;GO:0004096;GO:0004601;GO:0005102;GO:0005488;GO:0005515;GO:0005575;GO:0005576;GO:0005615;GO:0005622;GO:0005623;GO:0005737;GO:0005739;GO:0005740;GO:…	117352213	115468786, 115468788
225		117359911	115470304, 115470311
226		117347108	115463717, 115468784
227		117362011	115468280, 115468281
228		117368273, 117368683	115466570
229		117356996	115465556
230		117357988	115466819
231		117358023	115467147
232		117364568	115480844
233		117361348	115474906
234		117346382	115464358
235		117346616	115464954
236		117346910	115464971
237		117348890	115456822
238		117349365	115482664
239		117349608	115457210
240		117350157	115457767
241		117350340	115457399
242		117350348	115457390
243		117350618	115466142
244		117350656	115466094
245		117347049	115482235
246		117347627	115481956
247	GO:0001817;GO:0003674;GO:0003824;GO:0004842;GO:0005575;GO:0005622;GO:0005623;GO:0005737;GO:0005829;GO:0006464;GO:0006807;GO:0008150;GO:0008152;GO:0009987;GO:0016567;GO:0016740;GO:0019538;GO:0019787;GO:0032446;GO:0032479;GO:0036211;GO:0043170;GO:0043412;GO:0044237;GO:0044238;GO:0044260;GO:0044267;GO:0044424;GO:0044444;GO:0044464;GO:0050789;GO:0051239;GO:0065007;GO:0070647;GO:0071704;GO:0140096;GO:…	117348038	115481777
248		117348061	115460700
249		117348461	115460562
250		117351070	115472218
251		117358725	115469853
252		117360069	115470099
253		117353608	115463662
254		117354452	115465488
255		117354464	115465375
256		117365539	115462354
257		117354986	115462093
258		117357043	115462769
259	GO:0003674;GO:0005488;GO:0005515;GO:0005575;GO:0005622;GO:0005623;GO:0005634;GO:0005654;GO:0005730;GO:0016604;GO:0031974;GO:0031981;GO:0042802;GO:0043226;GO:0043227;GO:0043228;GO:0043229;GO:0043231;GO:0043232;GO:0043233;GO:0044422;GO:0044424;GO:0044428;GO:0044446;GO:0044451;GO:0044464;GO:0070013;	117346340	115462082
260		117352581	115463192
261		117352670	115461795
262	GO:0000902;GO:0001655;GO:0001822;GO:0005575;GO:0005622;GO:0005623;GO:0005737;GO:0005783;GO:0005886;GO:0005887;GO:0006810;GO:0006833;GO:0007275;GO:0008150;GO:0009653;GO:0009888;GO:0009987;GO:0012505;GO:0015840;GO:0016020;GO:0016021;GO:0016043;GO:0016324;GO:0019755;GO:0030154;GO:0030855;GO:0031224;GO:0031226;GO:0032501;GO:0032502;GO:0032989;GO:0042044;GO:0042592;GO:0042886;GO:0043226;GO:0043227;GO:…	117364216	115477877
263		117362837	115469697
264		117368880	115475651
265	GO:0003674;GO:0005488;GO:0005515;GO:0042802;GO:0000003;GO:0000122;GO:0000976;GO:0001067;GO:0001221;GO:0001222;GO:0001701;GO:0001839;GO:0001840;GO:0001890;GO:0001892;GO:0002009;GO:0002011;GO:0003006;GO:0003401;GO:0003676;GO:0003677;GO:0003690;GO:0003700;GO:0005575;GO:0005622;GO:0005623;GO:0005634;GO:0006355;GO:0006357;GO:0007275;GO:0007369;GO:0008134;GO:0008150;GO:0009653;GO:0009790;GO:0009792;GO:…	117367620		115075325, 115080181, 115080182, 115080204, 115080205, 115080207, 115080208, 115080216, 115080266, 115080267, 115080369, 115080388, 115080422, 115080423, 115080424, 115080427, 115080428, 115080595, 115080609, 115080610, 115080612, 115080628, 115080662, 115080718, 115080913, 115081017, 115081018, 115081020, 115081023, 115081024, 115081025, 115081026, 115081028, 115081190, 115081574, 115081793, 115…
266	GO:0000149;GO:0003674;GO:0005484;GO:0005488;GO:0005515;GO:0005575;GO:0005622;GO:0005623;GO:0005737;GO:0006810;GO:0006886;GO:0006906;GO:0006996;GO:0008104;GO:0008150;GO:0009987;GO:0012505;GO:0015031;GO:0015833;GO:0016020;GO:0016021;GO:0016043;GO:0016050;GO:0016192;GO:0022406;GO:0031201;GO:0031224;GO:0032991;GO:0033036;GO:0034613;GO:0042886;GO:0044424;GO:0044425;GO:0044444;GO:0044464;GO:0045184;GO:…	117348846		115079465, 115082241, 115082668, 115083188, 115083225, 115083320, 115087097, 115088116, 115088527, 115088533, 115088587, 115088612, 115092355, 115092383, 115092403, 115092829, 115093525, 115094133, 115094719, 115094723, 115094732, 115094740, 115095971, 115096203, 115098904, 115098911, 115099209, 115099560, 115100012, 115100117
267		117346503, 117348910, 117351298, 117352351, 117353902, 117353995, 117354297, 117356450, 117357342, 117357763, 117361501, 117364649, 117365465, 117366849, 117366896, 117367477, 117368118, 117369369		115085334, 115091905, 115091937, 115097351
268	GO:0000149;GO:0003674;GO:0005484;GO:0005488;GO:0005515;GO:0005575;GO:0005622;GO:0005623;GO:0005737;GO:0006810;GO:0006886;GO:0006906;GO:0006996;GO:0008104;GO:0008150;GO:0009987;GO:0012505;GO:0015031;GO:0015833;GO:0016020;GO:0016021;GO:0016043;GO:0016050;GO:0016192;GO:0022406;GO:0031201;GO:0031224;GO:0032991;GO:0033036;GO:0034613;GO:0042886;GO:0044424;GO:0044425;GO:0044444;GO:0044464;GO:0045184;GO:…	117360477		115074701, 115076162, 115078751, 115083226, 115083406, 115086021, 115086272, 115087280, 115090258, 115090361, 115090610, 115091785, 115094102, 115096224, 115099545, 115100190, 115100561
269	GO:0000003;GO:0001932;GO:0003006;GO:0003674;GO:0005488;GO:0005515;GO:0005575;GO:0005622;GO:0005623;GO:0005737;GO:0005829;GO:0005929;GO:0006928;GO:0006996;GO:0007276;GO:0007281;GO:0007283;GO:0007286;GO:0008104;GO:0008150;GO:0009987;GO:0016043;GO:0019220;GO:0019222;GO:0019953;GO:0021700;GO:0022412;GO:0022414;GO:0030030;GO:0030154;GO:0030317;GO:0031323;GO:0031399;GO:0031514;GO:0031982;GO:0032268;GO:…	117345527, 117347702, 117350737, 117354585, 117359083, 117360377, 117360673, 117360698, 117363106		115099249
270	GO:0001505;GO:0003008;GO:0003013;GO:0003674;GO:0004888;GO:0004930;GO:0004969;GO:0005488;GO:0005575;GO:0005623;GO:0005886;GO:0005887;GO:0006810;GO:0006836;GO:0006873;GO:0006874;GO:0006875;GO:0007154;GO:0007165;GO:0007186;GO:0007187;GO:0007194;GO:0007204;GO:0007267;GO:0007268;GO:0007269;GO:0007275;GO:0007399;GO:0007417;GO:0007420;GO:0007610;GO:0007611;GO:0007612;GO:0007613;GO:0007631;GO:0008015;GO:…	117354836		115083365, 115083366, 115083367, 115083368, 115083369, 115083370, 115083371
271	GO:0001505;GO:0003008;GO:0003013;GO:0003674;GO:0004888;GO:0004930;GO:0004969;GO:0005488;GO:0005575;GO:0005623;GO:0005886;GO:0005887;GO:0006810;GO:0006836;GO:0006873;GO:0006874;GO:0006875;GO:0007154;GO:0007165;GO:0007186;GO:0007187;GO:0007194;GO:0007204;GO:0007267;GO:0007268;GO:0007269;GO:0007275;GO:0007399;GO:0007417;GO:0007420;GO:0007610;GO:0007611;GO:0007612;GO:0007613;GO:0007631;GO:0008015;GO:…	117354835		115083373, 115083374, 115083375, 115083376
272		117362447		115091691, 115091693, 115091694, 115091695
273		117356590		115087202, 115087204, 115088721
274	GO:0003008;GO:0003674;GO:0004888;GO:0004984;GO:0005488;GO:0005549;GO:0005575;GO:0005623;GO:0005886;GO:0007154;GO:0007165;GO:0007186;GO:0007600;GO:0007606;GO:0007608;GO:0008150;GO:0009593;GO:0009987;GO:0016020;GO:0023052;GO:0032501;GO:0038023;GO:0042221;GO:0044464;GO:0050789;GO:0050794;GO:0050877;GO:0050896;GO:0050906;GO:0050907;GO:0050911;GO:0051606;GO:0051716;GO:0060089;GO:0065007;GO:0071944;	117349661		115077343, 115077351, 115077352
275		117349724, 117349729, 117350735		115083307
276		117354773, 117354774, 117354775		115083441
277	GO:0005575;GO:0005623;GO:0005886;GO:0016020;GO:0044464;GO:0071944;	117349634, 117349635		115077267
278		117355414		115086298, 115086299
279		117365286		115073233
280		117365491		115097937
281	GO:0000981;GO:0003674;GO:0003700;GO:0006355;GO:0006357;GO:0008150;GO:0009889;GO:0010468;GO:0010556;GO:0019219;GO:0019222;GO:0031323;GO:0031326;GO:0050789;GO:0050794;GO:0051171;GO:0051252;GO:0060255;GO:0065007;GO:0080090;GO:0140110;GO:1903506;GO:2000112;GO:2001141;	117360805		115094264
282		117360807		115094267
283		117346085		115081041
284		117346827		115080576
285	GO:0003008;GO:0003674;GO:0004888;GO:0004984;GO:0005575;GO:0005623;GO:0005886;GO:0007154;GO:0007165;GO:0007186;GO:0007600;GO:0007606;GO:0007608;GO:0008150;GO:0009593;GO:0009987;GO:0016020;GO:0016021;GO:0023052;GO:0031224;GO:0032501;GO:0038023;GO:0042221;GO:0044425;GO:0044464;GO:0050789;GO:0050794;GO:0050877;GO:0050896;GO:0050906;GO:0050907;GO:0050911;GO:0051606;GO:0051716;GO:0060089;GO:0065007;GO:…	117349718		115077544
286		117349794		115077473
287	GO:0002791;GO:0003674;GO:0005198;GO:0005200;GO:0005575;GO:0005622;GO:0005623;GO:0005737;GO:0005829;GO:0005856;GO:0005882;GO:0006950;GO:0006996;GO:0007010;GO:0007154;GO:0007275;GO:0008150;GO:0008219;GO:0008544;GO:0009267;GO:0009605;GO:0009888;GO:0009913;GO:0009987;GO:0009991;GO:0012501;GO:0016043;GO:0030154;GO:0030216;GO:0030855;GO:0031424;GO:0031667;GO:0031668;GO:0031669;GO:0032501;GO:0032502;GO:…	117347099		115073648
288	GO:0000323;GO:0001501;GO:0001502;GO:0001503;GO:0002062;GO:0002063;GO:0003674;GO:0005198;GO:0005201;GO:0005488;GO:0005509;GO:0005539;GO:0005540;GO:0005575;GO:0005576;GO:0005604;GO:0005615;GO:0005622;GO:0005623;GO:0005737;GO:0005764;GO:0005773;GO:0005775;GO:0005794;GO:0005796;GO:0006022;GO:0006023;GO:0006024;GO:0006026;GO:0006027;GO:0006029;GO:0006082;GO:0006508;GO:0006790;GO:0006807;GO:0007275;GO:…	117352214		115079464
289		117359748		115095642
290		117354834		115083377
291	GO:0002177;GO:0003674;GO:0005488;GO:0005515;GO:0005575;GO:0005622;GO:0005623;GO:0005634;GO:0005737;GO:0005856;GO:0008092;GO:0008150;GO:0009987;GO:0015630;GO:0015631;GO:0016043;GO:0022607;GO:0034622;GO:0043014;GO:0043226;GO:0043227;GO:0043228;GO:0043229;GO:0043231;GO:0043232;GO:0043933;GO:0044085;GO:0044422;GO:0044424;GO:0044430;GO:0044444;GO:0044446;GO:0044464;GO:0048471;GO:0065003;GO:0071840;	117356347		115082365
292		117368307		115091917
293		117356608		115078898
294		117367532		115080664
295		117368331		115098490
296		117366436		115099580
297		117366874		115099312
298			115457178	115077286, 115077336, 115077337, 115077338, 115077339, 115077340, 115077344, 115077345, 115077346, 115077347, 115077348, 115077349, 115077350
299	GO:0000981;GO:0003674;GO:0003700;GO:0005575;GO:0005622;GO:0005623;GO:0005634;GO:0006355;GO:0006357;GO:0008150;GO:0009889;GO:0009891;GO:0009893;GO:0010468;GO:0010556;GO:0010557;GO:0010604;GO:0010628;GO:0019219;GO:0019222;GO:0031323;GO:0031325;GO:0031326;GO:0031328;GO:0043226;GO:0043227;GO:0043229;GO:0043231;GO:0044424;GO:0044464;GO:0045893;GO:0045935;GO:0048518;GO:0048522;GO:0050789;GO:0050794;GO:…		115463714, 115464373, 115464470, 115464471, 115467368	115083197, 115083199, 115083204, 115088735, 115096173, 115100241
300			115457426	115078401, 115078403, 115078407, 115078408, 115078409
301	GO:0003008;GO:0003674;GO:0004888;GO:0004984;GO:0005488;GO:0005549;GO:0005575;GO:0005623;GO:0005886;GO:0007154;GO:0007165;GO:0007186;GO:0007600;GO:0007606;GO:0007608;GO:0008150;GO:0009593;GO:0009987;GO:0016020;GO:0023052;GO:0032501;GO:0038023;GO:0042221;GO:0044464;GO:0050789;GO:0050794;GO:0050877;GO:0050896;GO:0050906;GO:0050907;GO:0050911;GO:0051606;GO:0051716;GO:0060089;GO:0065007;GO:0071944;		115457185	115077254, 115077255, 115077256
302			115457519, 115457521, 115457522	115078151
303	GO:0001517;GO:0003674;GO:0003824;GO:0005575;GO:0006022;GO:0006023;GO:0006024;GO:0006040;GO:0006044;GO:0006082;GO:0006790;GO:0006807;GO:0008146;GO:0008150;GO:0008152;GO:0009058;GO:0009059;GO:0009987;GO:0016020;GO:0016021;GO:0016740;GO:0016782;GO:0018146;GO:0030203;GO:0031224;GO:0042339;GO:0043170;GO:0043436;GO:0044237;GO:0044249;GO:0044272;GO:0044281;GO:0044425;GO:0071704;GO:1901071;GO:1901135;GO:…		115464964, 115464967, 115466304	115080572
304			115472193	115083331, 115083332, 115086172
305			115471581, 115471584	115099920, 115099921
306			115459292	115083960, 115083961
307	GO:0000151;GO:0000209;GO:0003674;GO:0003712;GO:0003713;GO:0003824;GO:0004842;GO:0005102;GO:0005488;GO:0005515;GO:0005575;GO:0005622;GO:0005623;GO:0005634;GO:0005737;GO:0005829;GO:0006355;GO:0006357;GO:0006464;GO:0006807;GO:0007154;GO:0007165;GO:0008134;GO:0008150;GO:0008152;GO:0009719;GO:0009725;GO:0009755;GO:0009889;GO:0009891;GO:0009893;GO:0009894;GO:0009896;GO:0009966;GO:0009987;GO:0010033;GO:…		115476181, 115476182	115080026
308			115476755, 115476900	115096995
309			115477119, 115477120	115089349
310			115457103	115077384, 115077386
311			115466287, 115466288	115081176
312			115466424	115085109, 115094346
313			115460917, 115461089	115075272
314			115461358	115075313, 115075315
315			115463645	115083163, 115085878
316			115465304, 115465326	115083943
317			115475172	115094265, 115094268
318	GO:0000002;GO:0003674;GO:0003676;GO:0003723;GO:0003824;GO:0004518;GO:0004519;GO:0004521;GO:0004523;GO:0004540;GO:0005488;GO:0005515;GO:0005575;GO:0005622;GO:0005623;GO:0005634;GO:0005737;GO:0005739;GO:0006139;GO:0006259;GO:0006260;GO:0006261;GO:0006264;GO:0006271;GO:0006273;GO:0006401;GO:0006725;GO:0006807;GO:0006996;GO:0007005;GO:0008150;GO:0008152;GO:0009056;GO:0009057;GO:0009058;GO:0009059;GO:…		115458916	115087986
319			115461999	115096433
320			115462007	115098237
321			115462110	115089786
322			115476716	115097626
323	GO:0001533;GO:0001942;GO:0002009;GO:0003674;GO:0003810;GO:0003824;GO:0005488;GO:0005509;GO:0005575;GO:0005622;GO:0005623;GO:0005737;GO:0005886;GO:0006464;GO:0006807;GO:0007275;GO:0007399;GO:0008150;GO:0008152;GO:0008544;GO:0009653;GO:0009888;GO:0009898;GO:0009913;GO:0009987;GO:0016020;GO:0016043;GO:0016740;GO:0016746;GO:0016755;GO:0018149;GO:0019538;GO:0019897;GO:0019898;GO:0022008;GO:0022404;GO:…		115476895	115097551
324			115477597	115090614
325			115479052	115098931
326	GO:0005575;GO:0005623;GO:0005886;GO:0016020;GO:0044464;GO:0071944;		115457102	115077515
327			115457450	115078836
328			115457457	115077478
329			115457845	115077193
330			115464341	115080367
331			115460601	115075150
332			115461187	115081356
333			115461335	115075186
334			115462097	115083445
335			115465493	115094271
336			115482532	115075199
337			115473999	115094349
338			115474524	115094168
339			115472124	115091101
340	GO:0000003;GO:0000280;GO:0000712;GO:0003674;GO:0003724;GO:0003824;GO:0004004;GO:0004386;GO:0005575;GO:0005622;GO:0005623;GO:0005634;GO:0005730;GO:0005737;GO:0006139;GO:0006259;GO:0006310;GO:0006725;GO:0006807;GO:0006996;GO:0007049;GO:0007059;GO:0007127;GO:0007131;GO:0008026;GO:0008150;GO:0008152;GO:0008186;GO:0009987;GO:0010501;GO:0016043;GO:0016070;GO:0016462;GO:0016787;GO:0016817;GO:0016818;GO:…		115472448	115100267
341			115472464	115100300
342			115473298	115090827
343	GO:0001775;GO:0001784;GO:0001817;GO:0001819;GO:0002090;GO:0002092;GO:0002218;GO:0002220;GO:0002223;GO:0002237;GO:0002252;GO:0002253;GO:0002263;GO:0002285;GO:0002312;GO:0002313;GO:0002316;GO:0002335;GO:0002366;GO:0002376;GO:0002429;GO:0002431;GO:0002433;GO:0002520;GO:0002521;GO:0002682;GO:0002684;GO:0002757;GO:0002758;GO:0002764;GO:0002768;GO:0003674;GO:0003824;GO:0004435;GO:0004620;GO:0004629;GO:…		115471363	115094992
344			115480460	115097951
345			115480504	115097615
346	GO:0005575;GO:0005622;GO:0005623;GO:0005737;GO:0005783;GO:0005789;GO:0005886;GO:0006810;GO:0006886;GO:0008104;GO:0008150;GO:0010827;GO:0012505;GO:0014802;GO:0015031;GO:0015833;GO:0016020;GO:0016021;GO:0016528;GO:0016529;GO:0030176;GO:0030315;GO:0031224;GO:0031227;GO:0031984;GO:0032879;GO:0033036;GO:0034613;GO:0034762;GO:0042175;GO:0042383;GO:0042886;GO:0043226;GO:0043227;GO:0043229;GO:0043231;GO:…		115480991	115100556
347			115481060	115097514
348			115481879	115073812
349			115481995	115073880
350			115482147	115074623
351			115456610	115076917
352	GO:0000981;GO:0003674;GO:0003700;GO:0006355;GO:0006357;GO:0008150;GO:0009889;GO:0010468;GO:0010556;GO:0019219;GO:0019222;GO:0031323;GO:0031326;GO:0050789;GO:0050794;GO:0051171;GO:0051252;GO:0060255;GO:0065007;GO:0080090;GO:0140110;GO:1903506;GO:2000112;GO:2001141;GO:0005488;GO:0008270;GO:0043167;GO:0043169;GO:0046872;GO:0046914;GO:0005575;GO:0005622;GO:0005623;GO:0005634;GO:0005654;GO:0005856;GO:…	117354526, 117354527, 117354528, 117354531, 117354538, 117354543, 117354544, 117354547, 117354548, 117354553, 117354554, 117354556, 117354557, 117354558, 117354559, 117354560, 117354561, 117354563, 117354564, 117354565, 117354566, 117354568, 117354571, 117354572, 117354573, 117354574, 117354575, 117354577, 117354578, 117354579, 117354580, 117354582, 117354583, 117354584, 117354587, 117354590, 117…
353	GO:0000287;GO:0003674;GO:0003824;GO:0004170;GO:0005488;GO:0005575;GO:0005622;GO:0005623;GO:0005634;GO:0005654;GO:0005737;GO:0005739;GO:0006139;GO:0006220;GO:0006221;GO:0006226;GO:0006244;GO:0006259;GO:0006260;GO:0006725;GO:0006753;GO:0006793;GO:0006796;GO:0006807;GO:0008150;GO:0008152;GO:0009056;GO:0009058;GO:0009059;GO:0009117;GO:0009123;GO:0009124;GO:0009129;GO:0009130;GO:0009141;GO:0009143;GO:…	117349128, 117351629, 117352037, 117352065, 117352359, 117352556, 117352667, 117353687, 117353945, 117354061, 117354442, 117355553, 117355715, 117355734, 117355817, 117355931, 117357093, 117357181, 117357183, 117357185, 117357260, 117357278, 117357939, 117358182, 117358983, 117360304, 117360515, 117360584, 117361353, 117362101, 117362952, 117363128, 117364219, 117364228, 117364229, 117364440, 117…
354	GO:0003008;GO:0003674;GO:0004888;GO:0004984;GO:0005575;GO:0005623;GO:0005886;GO:0007154;GO:0007165;GO:0007186;GO:0007600;GO:0007606;GO:0007608;GO:0008150;GO:0009593;GO:0009987;GO:0016020;GO:0016021;GO:0023052;GO:0031224;GO:0032501;GO:0038023;GO:0042221;GO:0044425;GO:0044464;GO:0050789;GO:0050794;GO:0050877;GO:0050896;GO:0050906;GO:0050907;GO:0050911;GO:0051606;GO:0051716;GO:0060089;GO:0065007;GO:…	117360318, 117360319, 117360320, 117360321, 117360322, 117360323, 117360324, 117360325, 117360326, 117360327, 117360328, 117360329, 117360331, 117360332, 117360334, 117360335, 117360336, 117360337, 117360338, 117360339, 117360341, 117360342, 117360343, 117360344, 117360345, 117360346, 117360347, 117360349, 117360350, 117360351, 117360352, 117360353, 117360356, 117360357, 117360358, 117360359, 117…
355	GO:0000981;GO:0003674;GO:0003700;GO:0006355;GO:0006357;GO:0008150;GO:0009889;GO:0010468;GO:0010556;GO:0019219;GO:0019222;GO:0031323;GO:0031326;GO:0050789;GO:0050794;GO:0051171;GO:0051252;GO:0060255;GO:0065007;GO:0080090;GO:0140110;GO:1903506;GO:2000112;GO:2001141;GO:0000003;GO:0000122;GO:0000976;GO:0001067;GO:0001221;GO:0001222;GO:0001701;GO:0001839;GO:0001840;GO:0001890;GO:0001892;GO:0002009;GO:…	117354593, 117354602, 117354604, 117354605, 117354606, 117354607, 117354608, 117354609, 117354610, 117354611, 117354613, 117354614, 117354617, 117354618, 117354619, 117354620, 117354622, 117354625, 117354666, 117354667, 117354669, 117354679, 117354973, 117354975, 117354976, 117355030, 117355031, 117355660
356		117346695, 117347648, 117348259, 117351920, 117352332, 117352600, 117352651, 117355423, 117356786, 117357644, 117359610, 117361060, 117361209, 117361468, 117361581, 117361596, 117364884, 117366586, 117368237, 117369135
357	GO:0000981;GO:0003674;GO:0003700;GO:0006355;GO:0006357;GO:0008150;GO:0009889;GO:0010468;GO:0010556;GO:0019219;GO:0019222;GO:0031323;GO:0031326;GO:0050789;GO:0050794;GO:0051171;GO:0051252;GO:0060255;GO:0065007;GO:0080090;GO:0140110;GO:1903506;GO:2000112;GO:2001141;	117354715, 117354716, 117354717, 117354718, 117354719, 117354721, 117354723, 117354724, 117354726, 117354727, 117354729, 117354731, 117354732, 117354733, 117354734, 117354735, 117354736, 117354737, 117355037, 117355040
358		117349669, 117349670, 117349671, 117349672, 117349673, 117349674, 117349675, 117349707, 117349708, 117349709, 117349710, 117349711, 117349713, 117349714
359		117351838, 117354878, 117357270, 117359728, 117360382, 117360409, 117362042, 117362905, 117364213, 117366422, 117368228, 117368647, 117368869
360	GO:0001952;GO:0001953;GO:0003674;GO:0005070;GO:0005096;GO:0005488;GO:0005515;GO:0005575;GO:0005622;GO:0005623;GO:0005737;GO:0005829;GO:0005856;GO:0005884;GO:0006996;GO:0007010;GO:0007015;GO:0007044;GO:0007045;GO:0007154;GO:0007155;GO:0007160;GO:0007162;GO:0007165;GO:0007202;GO:0007264;GO:0007265;GO:0007266;GO:0008047;GO:0008150;GO:0008154;GO:0009966;GO:0009967;GO:0009987;GO:0010517;GO:0010518;GO:…	117348385, 117353709, 117354629, 117363387, 117363797, 117365471, 117367413, 117369370
361		117353707, 117354149, 117354825, 117357280, 117364220, 117367561, 117368454
362	GO:0000003;GO:0001558;GO:0001837;GO:0001952;GO:0001953;GO:0002347;GO:0002376;GO:0002418;GO:0003006;GO:0003007;GO:0003674;GO:0003824;GO:0004175;GO:0004222;GO:0005102;GO:0005178;GO:0005488;GO:0005515;GO:0005575;GO:0005576;GO:0005615;GO:0005623;GO:0005886;GO:0006508;GO:0006807;GO:0006950;GO:0006952;GO:0006955;GO:0007154;GO:0007155;GO:0007160;GO:0007162;GO:0007165;GO:0007166;GO:0007229;GO:0007275;GO:…	117345724, 117349936, 117350721, 117363349, 117367856, 117368387, 117369290
363	GO:0000981;GO:0003674;GO:0003700;GO:0005575;GO:0005622;GO:0005623;GO:0005634;GO:0006355;GO:0006357;GO:0008150;GO:0009889;GO:0009891;GO:0009893;GO:0010468;GO:0010556;GO:0010557;GO:0010604;GO:0010628;GO:0019219;GO:0019222;GO:0031323;GO:0031325;GO:0031326;GO:0031328;GO:0043226;GO:0043227;GO:0043229;GO:0043231;GO:0044424;GO:0044464;GO:0045893;GO:0045935;GO:0048518;GO:0048522;GO:0050789;GO:0050794;GO:…	117347824, 117367641, 117367644, 117367646, 117367647, 117367650, 117368489
364		117356461, 117356482, 117357262, 117358860, 117360147, 117366643
365		117365473, 117365474, 117365475, 117365495, 117365496, 117365498
366		117349680, 117349681, 117349682, 117349683, 117349684, 117349685
367		117350336, 117350337, 117350338, 117350339, 117350343, 117350345
368	GO:0000981;GO:0003674;GO:0003700;GO:0006355;GO:0006357;GO:0008150;GO:0009889;GO:0010468;GO:0010556;GO:0019219;GO:0019222;GO:0031323;GO:0031326;GO:0050789;GO:0050794;GO:0051171;GO:0051252;GO:0060255;GO:0065007;GO:0080090;GO:0140110;GO:1903506;GO:2000112;GO:2001141;	117354549, 117354551, 117354552, 117354555, 117354562, 117354567
369		117354660, 117354661, 117354662, 117354665, 117355029
370		117356822, 117357718, 117357727, 117362761
371		117351839, 117357324, 117358887, 117368300
372	GO:0000075;GO:0000228;GO:0000278;GO:0000781;GO:0000784;GO:0000900;GO:0000981;GO:0001067;GO:0003674;GO:0003676;GO:0003677;GO:0003690;GO:0003691;GO:0003697;GO:0003700;GO:0003705;GO:0005488;GO:0005515;GO:0005575;GO:0005622;GO:0005623;GO:0005634;GO:0005657;GO:0005662;GO:0005694;GO:0005737;GO:0006139;GO:0006259;GO:0006260;GO:0006261;GO:0006268;GO:0006270;GO:0006355;GO:0006357;GO:0006417;GO:0006725;GO:…	117357192, 117363519, 117366821
373		117350435, 117350481, 117350515
374	GO:0001654;GO:0003008;GO:0003674;GO:0005198;GO:0005575;GO:0005622;GO:0005623;GO:0005737;GO:0005829;GO:0007275;GO:0007423;GO:0007600;GO:0007601;GO:0008150;GO:0008219;GO:0008544;GO:0009888;GO:0009913;GO:0009987;GO:0012501;GO:0030154;GO:0030216;GO:0030855;GO:0031424;GO:0032501;GO:0032502;GO:0043010;GO:0043588;GO:0044424;GO:0044444;GO:0044464;GO:0048513;GO:0048731;GO:0048856;GO:0048869;GO:0050877;GO:…	117347129, 117347779, 117347844
375	GO:0003674;GO:0005085;GO:0005488;GO:0005515;GO:0005575;GO:0005622;GO:0005623;GO:0005737;GO:0005768;GO:0005770;GO:0005829;GO:0006810;GO:0008150;GO:0012505;GO:0016192;GO:0016234;GO:0016235;GO:0019899;GO:0031410;GO:0031982;GO:0032991;GO:0035658;GO:0043226;GO:0043227;GO:0043229;GO:0043231;GO:0044422;GO:0044424;GO:0044433;GO:0044440;GO:0044444;GO:0044446;GO:0044464;GO:0051020;GO:0051179;GO:0051234;GO:…	117345750, 117363923, 117369170
376		117368835, 117369416, 117369440
377		117356646, 117356647
378	GO:0005575;GO:0005622;GO:0005623;GO:0005856;GO:0005874;GO:0015630;GO:0043226;GO:0043228;GO:0043229;GO:0043232;GO:0044422;GO:0044424;GO:0044430;GO:0044446;GO:0044464;GO:0099080;GO:0099081;GO:0099512;GO:0099513;	117352334, 117357209
379		117357290, 117363679
380		117349219, 117349220
381		117349666, 117349667
382		117349679, 117350671
383		117349774, 117349928
384		117348062, 117348093
385		117354706, 117354707
386		117366495, 117367658
387		117368551, 117368553
388		117356354
389		117356374
390		117356391
391		117356950
392		117357171
393		117357267
394		117357287
395		117357307
396		117357320
397		117357465
398		117357468
399		117357919
400		117364484
401		117364612
402		117364690
403		117364765
404		117364767
405		117364768
406		117364812
407		117364814
408		117364889
409		117364890
410		117365046
411		117365205
412		117365214
413		117365316
414		117365468
415		117365476
416		117365486
417		117365487
418		117365488
419		117365500
420		117365534
421		117366081
422		117366082
423		117360407
424		117361022
425		117361098
426		117361163
427		117361420
428		117346062
429		117346067
430		117346524
431		117346868
432		117349092
433		117349553
434		117349822
435		117349855
436		117350038
437		117350039
438		117350377
439		117350729
440		117350731
441		117350906
442		117347160
443		117347650
444		117347945
445		117348477
446		117348544
447		117348610
448		117351583
449		117351863
450		117351065
451		117351126
452		117351170
453		117351258
454		117352010
455		117358790
456		117358829
457		117358857
458		117359076
459		117359098
460		117359236
461		117359265
462		117359435
463		117359558
464		117359852
465		117360129
466		117360131
467		117353412
468		117353422
469		117353980
470		117354292
471		117354438
472		117354633
473		117354710
474		117354739
475		117354772
476		117354831
477		117354870
478		117354923
479		117354952
480		117355008
481		117355036
482		117355039
483		117355100
484		117355217
485		117355278
486		117355504
487		117355765
488		117355830
489		117358190
490		117361395
491		117362812
492		117349086
493		117357571
494		117359779
495		117362772
496		117364542
497		117365690
498		117366572
499		117366707
500		117366731
501		117367600
502		117368146
503		117346364
504		117352589
505		117364009
506		117364169
507		117364377
508		117366454
509		117366769
510		117366893
511		117367059
512		117361949
513		117362036
514		117362103
515		117362113
516		117362188
517		117367420
518		117367423
519		117367453
520		117367660
521		117367662
522		117367854
523		117368294
524		117368335
525		117368488
526		117368654
527		117369384
528			115458719, 115458720, 115464364, 115464365, 115464366, 115464368, 115464369, 115464375, 115464376, 115464377, 115464395, 115464396, 115464397, 115464398, 115464399, 115464400, 115464402, 115464403, 115464404, 115464405, 115464407, 115464409, 115464411, 115464412, 115464413, 115464415, 115464416, 115464417, 115464418, 115464419, 115464423, 115464425, 115464478, 115464479, 115464482, 115464498, 115…
529	GO:0000981;GO:0003674;GO:0003700;GO:0006355;GO:0006357;GO:0008150;GO:0009889;GO:0010468;GO:0010556;GO:0019219;GO:0019222;GO:0031323;GO:0031326;GO:0050789;GO:0050794;GO:0051171;GO:0051252;GO:0060255;GO:0065007;GO:0080090;GO:0140110;GO:1903506;GO:2000112;GO:2001141;GO:0005488;GO:0005515;GO:0042802;		115459140, 115459349, 115459642, 115459643, 115459803, 115459995, 115459997, 115460000, 115460045, 115460144, 115460549, 115460647, 115460745, 115460901, 115461102, 115461176, 115461242, 115461310, 115461524, 115461651, 115462443, 115463276, 115463285, 115463317, 115463327, 115463356, 115463363, 115463370, 115463390, 115463404, 115463429, 115463439, 115463459, 115463476, 115463507, 115463516, 115…
530			115457018, 115457021, 115457027, 115457029, 115457031, 115457032, 115457033, 115457034, 115457035, 115457037, 115457038, 115457039, 115457040, 115457041, 115457042, 115457043, 115457044, 115457045, 115457046, 115457047, 115457048, 115457058, 115458150, 115458151, 115458156, 115458184, 115458223, 115458227
531			115457342, 115457343, 115457344, 115457345, 115457346, 115457348, 115458237, 115458238, 115458240, 115458241, 115458242, 115458244
532			115462031, 115462494, 115463765, 115464289, 115469625, 115469626, 115470288
533			115460348, 115462052, 115462193, 115462224, 115462240, 115462601, 115462639
534			115466739, 115466740, 115466741, 115466742
535			115459323, 115460453, 115463308
536			115456594, 115462009, 115465066
537			115463558, 115463560, 115463561
538			115463501, 115463663, 115464096
539			115481375, 115481389, 115481433
540			115460510, 115460520, 115482288
541			115459890, 115472508, 115475088
542			115480961, 115480962, 115480967
543			115459137, 115463488
544			115461979, 115461981
545	GO:0003008;GO:0003674;GO:0005215;GO:0005319;GO:0005324;GO:0005488;GO:0005504;GO:0005575;GO:0005622;GO:0005623;GO:0005737;GO:0005829;GO:0005886;GO:0005902;GO:0005938;GO:0006082;GO:0006629;GO:0006631;GO:0006638;GO:0006639;GO:0006641;GO:0006810;GO:0006811;GO:0006820;GO:0006869;GO:0007586;GO:0008150;GO:0008152;GO:0008289;GO:0009056;GO:0009987;GO:0010876;GO:0015711;GO:0015718;GO:0015849;GO:0015908;GO:…		115462820, 115462821
546			115475485, 115475486
547			115476309, 115476947
548			115469652, 115476818
549			115457248, 115457249
550	GO:0005575;GO:0005623;GO:0005886;GO:0016020;GO:0044464;GO:0071944;		115457312, 115457319
551			115457558, 115457569
552			115458025, 115458028
553			115463053, 115466703
554			115466744, 115466745
555	GO:0000132;GO:0000226;GO:0000278;GO:0000902;GO:0001775;GO:0002252;GO:0002263;GO:0002274;GO:0002275;GO:0002283;GO:0002366;GO:0002376;GO:0002443;GO:0002444;GO:0002446;GO:0003674;GO:0005488;GO:0005515;GO:0005575;GO:0005576;GO:0005622;GO:0005623;GO:0005737;GO:0005856;GO:0005868;GO:0005874;GO:0005875;GO:0005881;GO:0006810;GO:0006839;GO:0006886;GO:0006887;GO:0006955;GO:0006996;GO:0007005;GO:0007006;GO:…		115466859, 115466861
556			115461455, 115461718
557			115461806, 115461886
558			115460569, 115461050
559			115462394, 115462566
560	GO:0003674;GO:0003700;GO:0006355;GO:0008150;GO:0009889;GO:0010468;GO:0010556;GO:0019219;GO:0019222;GO:0031323;GO:0031326;GO:0050789;GO:0050794;GO:0051171;GO:0051252;GO:0060255;GO:0065007;GO:0080090;GO:0140110;GO:1903506;GO:2000112;GO:2001141;		115460375, 115460406
561	GO:0003674;GO:0005096;GO:0005575;GO:0005622;GO:0005623;GO:0005634;GO:0005635;GO:0005737;GO:0005813;GO:0005815;GO:0005829;GO:0005856;GO:0005886;GO:0007275;GO:0007399;GO:0008047;GO:0008150;GO:0008361;GO:0009987;GO:0010721;GO:0010975;GO:0010977;GO:0012505;GO:0015630;GO:0016020;GO:0016043;GO:0022008;GO:0030154;GO:0030234;GO:0030695;GO:0031090;GO:0031344;GO:0031345;GO:0031965;GO:0031967;GO:0031975;GO:…		115456777, 115456778
562			115468078, 115468079
563			115458717
564			115458840
565			115458923
566			115459021
567			115459050
568			115459052
569			115459112
570			115459130
571			115459190
572			115459300
573			115459348
574			115459453
575			115459590
576			115459591
577			115459636
578			115459646
579			115459688
580			115459702
581			115461836
582			115461860
583			115462051
584			115462054
585			115462120
586			115462122
587			115462123
588			115462234
589			115462958
590			115463244
591			115463342
592			115463431
593			115475915
594			115475996
595			115476013
596			115476206
597			115476220
598			115476672
599			115476816
600			115476861
601			115476863
602			115476914
603			115477091
604			115477112
605			115477651
606			115477762
607			115477803
608			115478324
609			115478360
610			115478490
611			115478772
612			115478819
613			115478849
614			115479034
615			115456993
616			115457233
617			115457331
618			115457432
619			115457825
620			115458046
621			115458196
622			115464189
623			115464199
624			115464237
625			115464303
626			115464357
627			115464360
628			115464374
629			115464694
630			115464788
631			115464953
632			115465331
633			115465542
634			115466254
635			115466258
636			115466259
637			115466312
638			115466411
639			115466440
640			115466474
641			115467375
642			115467380
643			115463614
644			115475353
645			115462063
646			115465544
647			115467297
648			115467832
649			115469518
650			115470140
651			115472734
652			115474087
653			115475354
654			115458614
655			115459834
656			115462080
657			115462411
658			115462529
659			115462612
660			115463045
661			115463175
662			115463270
663			115464361
664			115472456
665			115473403
666			115473538
667			115482132
668			115460004
669			115460014
670			115460234
671			115460288
672			115460325
673			115460577
674			115460651
675			115460718
676			115460743
677			115474375
678			115474432
679			115474619
680			115474661
681			115475071
682			115471705
683			115471745
684			115471798
685			115471907
686			115471930
687			115472146
688			115472527
689			115472533
690			115472588
691			115473039
692			115473164
693			115473254
694			115473580
695			115470043
696			115470063
697			115470193
698			115470293
699			115470415
700			115470908
701			115470981
702			115471065
703			115471160
704			115471215
705			115479618
706			115479691
707			115479786
708			115480644
709			115480784
710			115480787
711			115480812
712			115480944
713			115480958
714			115480968
715			115480980
716			115481068
717			115481146
718			115481161
719			115481187
720			115481216
721			115481217
722			115481218
723			115481220
724			115481221
725			115481223
726			115481224
727			115481227
728			115481228
729			115481232
730			115481392
731			115481820
732			115481856
733			115482052
734			115482054
735			115482094
736			115482381
737			115482392
738			115482504
739			115482539
740			115456761
741			115467947
742			115468126
743			115468179
744			115468220
745			115468471
746			115468570
747			115469152
748			115469387
749			115469484
750			115469587
751			115469632
752			115469659
753			115469662
754			115469696
755			115469704
756	GO:0000981;GO:0003674;GO:0003700;GO:0005488;GO:0006355;GO:0006357;GO:0008150;GO:0008270;GO:0009889;GO:0010468;GO:0010556;GO:0019219;GO:0019222;GO:0031323;GO:0031326;GO:0043167;GO:0043169;GO:0046872;GO:0046914;GO:0050789;GO:0050794;GO:0051171;GO:0051252;GO:0060255;GO:0065007;GO:0080090;GO:0140110;GO:1903506;GO:2000112;GO:2001141;GO:0005515;GO:0042802;GO:0009890;GO:0009892;GO:0010558;GO:0010605;GO:…			115081589, 115081695, 115082604, 115082623, 115082624, 115082625, 115082710, 115083148, 115083149, 115083153, 115083154, 115083155, 115083156, 115083158, 115083160, 115083161, 115083162, 115083446, 115083451, 115083452, 115083453, 115083454, 115083455, 115083456, 115083457, 115083458, 115083459, 115083461, 115083462, 115083464, 115083466, 115083467, 115083471, 115083472, 115083473, 115083474, 115…
757	GO:0000981;GO:0003674;GO:0003700;GO:0005488;GO:0006355;GO:0006357;GO:0008150;GO:0008270;GO:0009889;GO:0010468;GO:0010556;GO:0019219;GO:0019222;GO:0031323;GO:0031326;GO:0043167;GO:0043169;GO:0046872;GO:0046914;GO:0050789;GO:0050794;GO:0051171;GO:0051252;GO:0060255;GO:0065007;GO:0080090;GO:0140110;GO:1903506;GO:2000112;GO:2001141;			115077790, 115077792, 115081534, 115081543, 115081549, 115081580, 115081581, 115081583, 115081585, 115082556, 115082557, 115082558, 115082606, 115082608, 115082610, 115082611, 115082671, 115083168, 115083169, 115083243, 115083447, 115083448, 115083463, 115083465, 115083468, 115083469, 115083508, 115083509, 115083511, 115083515, 115083517, 115083521, 115083538, 115083539, 115083540, 115083541, 115…
758				115080250, 115080251, 115080252, 115080253, 115080254, 115080255, 115080257, 115080258, 115080259, 115080260, 115080261, 115080262, 115080264, 115080265, 115080772, 115080880, 115080963, 115081050, 115081054, 115081098, 115081100, 115081101, 115081102, 115081103, 115081104, 115081105, 115081106, 115081107, 115081109, 115081111, 115081112, 115081114, 115081115, 115081116, 115081117, 115081120, 115…
759	GO:0000981;GO:0003674;GO:0003700;GO:0005575;GO:0005622;GO:0005623;GO:0005634;GO:0005654;GO:0006355;GO:0006357;GO:0008150;GO:0009889;GO:0010468;GO:0010556;GO:0019219;GO:0019222;GO:0031323;GO:0031326;GO:0031974;GO:0031981;GO:0043226;GO:0043227;GO:0043229;GO:0043231;GO:0043233;GO:0044422;GO:0044424;GO:0044428;GO:0044446;GO:0044464;GO:0050789;GO:0050794;GO:0051171;GO:0051252;GO:0060255;GO:0065007;GO:…			115081512, 115083179, 115083617, 115083618, 115083619, 115083621, 115083622, 115083623, 115083625, 115083726, 115083727, 115083728, 115083730, 115083732, 115083761, 115083778, 115083781, 115083782, 115083783, 115083786, 115083787, 115083800, 115083804, 115083807, 115083816, 115083869, 115085852, 115085853, 115085856, 115085858, 115085860, 115085864, 115085865, 115085866, 115085870, 115085871, 115…
760	GO:0000159;GO:0000302;GO:0003674;GO:0003824;GO:0004721;GO:0004722;GO:0005488;GO:0005515;GO:0005575;GO:0005622;GO:0005623;GO:0005634;GO:0005737;GO:0005829;GO:0006464;GO:0006470;GO:0006508;GO:0006511;GO:0006793;GO:0006796;GO:0006807;GO:0006915;GO:0006950;GO:0006979;GO:0006996;GO:0007005;GO:0008022;GO:0008150;GO:0008152;GO:0008219;GO:0008287;GO:0008637;GO:0009056;GO:0009057;GO:0009636;GO:0009966;GO:…			115075482, 115075628, 115076011, 115076101, 115081909, 115082295, 115082415, 115083238, 115084732, 115084796, 115086249, 115087653, 115088052, 115088071, 115088594, 115091681, 115092940, 115093300, 115093507, 115093754, 115093959, 115095151, 115095673, 115095888, 115097789, 115097852, 115098139, 115098934, 115099251, 115099443, 115099458, 115099651, 115099798, 115099943, 115100103
761	GO:0005575;GO:0005622;GO:0005623;GO:0005634;GO:0005654;GO:0005737;GO:0005739;GO:0005759;GO:0008150;GO:0008152;GO:0016604;GO:0031974;GO:0031981;GO:0043226;GO:0043227;GO:0043229;GO:0043231;GO:0043233;GO:0044281;GO:0044422;GO:0044424;GO:0044428;GO:0044429;GO:0044444;GO:0044446;GO:0044451;GO:0044464;GO:0070013;			115077033, 115080210, 115082257, 115083215, 115083272, 115083380, 115083391, 115085010, 115085044, 115085116, 115085924, 115086712, 115086928, 115087134, 115088167, 115088191, 115088521, 115090411, 115091024, 115091062, 115095825, 115096032, 115096217, 115097151, 115099239, 115099286, 115099482, 115099868
762				115077580, 115080982, 115083223, 115083235, 115083291, 115083347, 115083423, 115084223, 115085207, 115088520, 115088564, 115088609, 115089532, 115090550, 115094109, 115094434, 115095048, 115096103, 115096104, 115096209, 115097423
763				115083205, 115091641, 115091642, 115091776, 115091777, 115091778, 115091781, 115091782, 115091783, 115091786, 115091787, 115091788, 115091790, 115091791, 115091793, 115091794, 115091795, 115091796, 115091797
764	GO:0003674;GO:0005488;GO:0005515;GO:0042802;			115081798, 115082136, 115083191, 115083750, 115083753, 115083754, 115083755, 115083756, 115083757, 115083760, 115083842, 115083843, 115083849, 115083854, 115083871, 115083874, 115083875, 115085962
765	GO:0003674;GO:0003824;GO:0005575;GO:0005622;GO:0005623;GO:0005737;GO:0016787;GO:0044424;GO:0044464;			115074677, 115077048, 115078862, 115082945, 115084092, 115084637, 115085253, 115086980, 115088716, 115090289, 115094556, 115094590, 115095905, 115096125, 115096190, 115098293, 115098819, 115100161
766				115079413, 115084735, 115085644, 115085972, 115087263, 115087949, 115089338, 115092166, 115092301, 115094261, 115095357, 115097154, 115099160, 115100499
767				115075727, 115075728, 115075743, 115077125, 115084246, 115086176, 115089336, 115089513, 115090698, 115092470, 115095631, 115100251, 115100312
768	GO:0003008;GO:0003674;GO:0004888;GO:0004984;GO:0005488;GO:0005549;GO:0005575;GO:0005623;GO:0005886;GO:0007154;GO:0007165;GO:0007186;GO:0007600;GO:0007606;GO:0007608;GO:0008150;GO:0009593;GO:0009987;GO:0016020;GO:0023052;GO:0032501;GO:0038023;GO:0042221;GO:0044464;GO:0050789;GO:0050794;GO:0050877;GO:0050896;GO:0050906;GO:0050907;GO:0050911;GO:0051606;GO:0051716;GO:0060089;GO:0065007;GO:0071944;			115074715, 115074716, 115074965, 115075145, 115075151, 115075261, 115075264, 115075265, 115075266, 115075267, 115075270, 115075308
769	GO:0001775;GO:0002252;GO:0002263;GO:0002274;GO:0002275;GO:0002283;GO:0002366;GO:0002376;GO:0002443;GO:0002444;GO:0002446;GO:0002682;GO:0003674;GO:0005575;GO:0005622;GO:0005623;GO:0005634;GO:0005737;GO:0005886;GO:0005887;GO:0006810;GO:0006887;GO:0006955;GO:0007154;GO:0007155;GO:0007165;GO:0007267;GO:0008150;GO:0008285;GO:0009897;GO:0009986;GO:0009987;GO:0012505;GO:0012506;GO:0016020;GO:0016021;GO:…			115075631, 115075632, 115075633, 115075634, 115075810, 115075811, 115076008, 115076010, 115076061, 115076168, 115076251, 115076330
770				115083492, 115083495, 115083496, 115083502, 115083504, 115083505, 115083506, 115083507, 115083510, 115083516, 115083519, 115083520
771	GO:0003674;GO:0003682;GO:0005488;GO:0000149;GO:0005484;GO:0005515;GO:0005575;GO:0005622;GO:0005623;GO:0005737;GO:0006810;GO:0006886;GO:0006906;GO:0006996;GO:0008104;GO:0008150;GO:0009987;GO:0012505;GO:0015031;GO:0015833;GO:0016020;GO:0016021;GO:0016043;GO:0016050;GO:0016192;GO:0022406;GO:0031201;GO:0031224;GO:0032991;GO:0033036;GO:0034613;GO:0042886;GO:0044424;GO:0044425;GO:0044444;GO:0044464;GO:…			115083249, 115083313, 115083964, 115086133, 115087221, 115089400, 115091494, 115094703, 115097258, 115100555, 115100565
772				115098338, 115098356, 115098361, 115098412, 115098428, 115098444, 115098460, 115098463
773	GO:0000785;GO:0003674;GO:0005488;GO:0005515;GO:0005521;GO:0005575;GO:0005622;GO:0005623;GO:0005634;GO:0005635;GO:0005637;GO:0005694;GO:0006355;GO:0008150;GO:0009889;GO:0010468;GO:0010556;GO:0012505;GO:0016020;GO:0019219;GO:0019222;GO:0019866;GO:0031090;GO:0031323;GO:0031326;GO:0031965;GO:0031967;GO:0031975;GO:0042802;GO:0043226;GO:0043227;GO:0043228;GO:0043229;GO:0043231;GO:0043232;GO:0044422;GO:…			115081940, 115082537, 115088435, 115091243, 115092175, 115097441, 115100835
774	GO:0003008;GO:0003674;GO:0004888;GO:0004984;GO:0005488;GO:0005549;GO:0005575;GO:0005623;GO:0005886;GO:0007154;GO:0007165;GO:0007186;GO:0007600;GO:0007606;GO:0007608;GO:0008150;GO:0009593;GO:0009987;GO:0016020;GO:0023052;GO:0032501;GO:0038023;GO:0042221;GO:0044464;GO:0050789;GO:0050794;GO:0050877;GO:0050896;GO:0050906;GO:0050907;GO:0050911;GO:0051606;GO:0051716;GO:0060089;GO:0065007;GO:0071944;			115077276, 115077277, 115077278, 115077279, 115077280, 115077281, 115078385
775				115082005, 115082006, 115082007, 115082008, 115094701, 115094702
776	GO:0003674;GO:0005488;GO:0005515;GO:0042802;GO:0000981;GO:0003700;GO:0005575;GO:0005622;GO:0005623;GO:0005634;GO:0006355;GO:0006357;GO:0008150;GO:0009889;GO:0010468;GO:0010556;GO:0019219;GO:0019222;GO:0031323;GO:0031326;GO:0043226;GO:0043227;GO:0043229;GO:0043231;GO:0044424;GO:0044464;GO:0050789;GO:0050794;GO:0051171;GO:0051252;GO:0060255;GO:0065007;GO:0080090;GO:0140110;GO:1903506;GO:2000112;GO:…			115083449, 115083477, 115083479, 115083480, 115083497, 115083498
777				115075967, 115086055, 115086107, 115088567, 115091006
778	GO:0003008;GO:0003674;GO:0004888;GO:0005575;GO:0005623;GO:0005886;GO:0007154;GO:0007165;GO:0007186;GO:0007600;GO:0007606;GO:0008150;GO:0009593;GO:0009987;GO:0016020;GO:0016021;GO:0023052;GO:0031224;GO:0032501;GO:0038023;GO:0042221;GO:0044425;GO:0044464;GO:0050789;GO:0050794;GO:0050877;GO:0050896;GO:0050906;GO:0050907;GO:0051606;GO:0051716;GO:0060089;GO:0065007;GO:0071944;			115077491, 115077492, 115077657, 115077746, 115077787
779				115077517, 115077518, 115077520, 115077521, 115077522
780				115085900, 115085909, 115085912, 115085918, 115085923
781				115077549, 115077757, 115077809, 115082351
782				115077192, 115082689, 115083536, 115088197
783				115080593, 115087741, 115096150, 115096751
784				115075497, 115088526, 115088534, 115093335
785				115075722, 115080167, 115084693, 115100436
786				115077259, 115077260, 115077261, 115077262
787				115083522, 115083523, 115083524, 115083525
788				115078597, 115082062, 115088004
789				115078236, 115082107, 115084720
790	GO:0000981;GO:0003674;GO:0003700;GO:0005575;GO:0005622;GO:0005623;GO:0005634;GO:0006355;GO:0006357;GO:0008150;GO:0009889;GO:0009891;GO:0009893;GO:0010468;GO:0010556;GO:0010557;GO:0010604;GO:0010628;GO:0019219;GO:0019222;GO:0031323;GO:0031325;GO:0031326;GO:0031328;GO:0043226;GO:0043227;GO:0043229;GO:0043231;GO:0044424;GO:0044464;GO:0045893;GO:0045935;GO:0048518;GO:0048522;GO:0050789;GO:0050794;GO:…			115087339, 115095457, 115095458
791				115073013, 115100551, 115100552
792	GO:0005575;GO:0005623;GO:0005886;GO:0016020;GO:0044464;GO:0071944;			115077293, 115077294, 115077295
793				115080438, 115080439, 115080440
794				115072950, 115089440, 115092412
795				115074376, 115074427, 115077667
796				115084604, 115093540, 115099520
797				115081412, 115083788
798				115078645, 115082095
799				115082191, 115092468
800				115082519, 115088114
801				115077555, 115082572
802	GO:0000139;GO:0000226;GO:0000323;GO:0001910;GO:0001912;GO:0002376;GO:0002478;GO:0002495;GO:0002504;GO:0002682;GO:0002684;GO:0002694;GO:0002696;GO:0002697;GO:0002699;GO:0002703;GO:0002705;GO:0002706;GO:0002708;GO:0002715;GO:0002717;GO:0003674;GO:0005215;GO:0005488;GO:0005515;GO:0005518;GO:0005575;GO:0005622;GO:0005623;GO:0005737;GO:0005764;GO:0005765;GO:0005768;GO:0005773;GO:0005774;GO:0005794;GO:…			115078490, 115082686
803				115086690, 115086691
804				115087472, 115093511
805				115087546, 115088750
806				115087628, 115087629
807				115073110, 115100573
808				115074666, 115075294
809				115075278, 115075282
810				115077547, 115077733
811				115078566, 115078567
812	GO:0003674;GO:0005488;GO:0005515;GO:0042802;GO:0000981;GO:0003700;GO:0005575;GO:0005622;GO:0005623;GO:0005634;GO:0006355;GO:0006357;GO:0008150;GO:0009889;GO:0009891;GO:0009893;GO:0010468;GO:0010556;GO:0010557;GO:0010604;GO:0010628;GO:0019219;GO:0019222;GO:0031323;GO:0031325;GO:0031326;GO:0031328;GO:0043226;GO:0043227;GO:0043229;GO:0043231;GO:0044424;GO:0044464;GO:0045893;GO:0045935;GO:0048518;GO:…			115078800, 115080637
813	GO:0002218;GO:0002220;GO:0002223;GO:0002253;GO:0002376;GO:0002429;GO:0002682;GO:0002684;GO:0002757;GO:0002758;GO:0002764;GO:0002768;GO:0003674;GO:0005198;GO:0005201;GO:0005575;GO:0005576;GO:0005615;GO:0005622;GO:0005623;GO:0005737;GO:0005794;GO:0005796;GO:0005886;GO:0006464;GO:0006486;GO:0006493;GO:0006807;GO:0007154;GO:0007165;GO:0007166;GO:0008150;GO:0008152;GO:0009058;GO:0009059;GO:0009100;GO:…			115079099, 115079485
814	GO:0001775;GO:0002252;GO:0002263;GO:0002274;GO:0002275;GO:0002281;GO:0002366;GO:0002376;GO:0003008;GO:0003674;GO:0005488;GO:0005575;GO:0005576;GO:0005615;GO:0005622;GO:0005623;GO:0006810;GO:0006869;GO:0006955;GO:0007586;GO:0008150;GO:0009987;GO:0010876;GO:0015850;GO:0015918;GO:0022600;GO:0030299;GO:0030301;GO:0032501;GO:0033036;GO:0042116;GO:0042592;GO:0042632;GO:0043226;GO:0043227;GO:0043229;GO:…			115079493, 115079494
815	GO:0001654;GO:0003008;GO:0003674;GO:0005198;GO:0005575;GO:0005622;GO:0005623;GO:0005737;GO:0005829;GO:0007275;GO:0007423;GO:0007600;GO:0007601;GO:0008150;GO:0008219;GO:0008544;GO:0009888;GO:0009913;GO:0009987;GO:0012501;GO:0030154;GO:0030216;GO:0030855;GO:0031424;GO:0032501;GO:0032502;GO:0043010;GO:0043588;GO:0044424;GO:0044444;GO:0044464;GO:0048513;GO:0048731;GO:0048856;GO:0048869;GO:0050877;GO:…			115074019, 115074117
816				115074233, 115074234
817				115080476, 115081058
818				115080960, 115080962
819				115091708, 115096120
820				115080968, 115092174
821				115073659, 115073673
822	GO:0005575;GO:0005623;GO:0005886;GO:0016020;GO:0044464;GO:0071944;			115089298, 115089772
823				115083962, 115083963
824				115085895, 115085904
825				115091568, 115091700
826				115094357, 115094715
827				115096328, 115098381
828				115096737, 115096741
829				115097648, 115097650
830				115098672, 115099608
831				115081281
832	GO:0000018;GO:0000785;GO:0000988;GO:0000990;GO:0000991;GO:0001756;GO:0002637;GO:0002682;GO:0002694;GO:0002697;GO:0002700;GO:0002703;GO:0002706;GO:0002712;GO:0002819;GO:0002822;GO:0002889;GO:0003002;GO:0003674;GO:0003682;GO:0003700;GO:0005488;GO:0005515;GO:0005575;GO:0005622;GO:0005623;GO:0005634;GO:0005654;GO:0005694;GO:0006139;GO:0006325;GO:0006338;GO:0006342;GO:0006351;GO:0006354;GO:0006355;GO:…			115081296
833				115081336
834				115081338
835				115081446
836				115081498
837	GO:0000166;GO:0001882;GO:0001883;GO:0002376;GO:0003674;GO:0003824;GO:0004019;GO:0005488;GO:0005525;GO:0005575;GO:0005622;GO:0005623;GO:0005737;GO:0005829;GO:0005886;GO:0006082;GO:0006139;GO:0006163;GO:0006164;GO:0006167;GO:0006520;GO:0006531;GO:0006725;GO:0006753;GO:0006793;GO:0006796;GO:0006807;GO:0008150;GO:0008152;GO:0009058;GO:0009066;GO:0009117;GO:0009123;GO:0009124;GO:0009126;GO:0009127;GO:…			115081697
838				115081796
839	GO:0003674;GO:0003824;GO:0004843;GO:0005488;GO:0005515;GO:0005575;GO:0005622;GO:0005623;GO:0005634;GO:0005654;GO:0005737;GO:0005829;GO:0006464;GO:0006508;GO:0006511;GO:0006807;GO:0006928;GO:0006996;GO:0007010;GO:0008150;GO:0008152;GO:0008233;GO:0008234;GO:0009056;GO:0009057;GO:0009966;GO:0009967;GO:0009987;GO:0010646;GO:0010647;GO:0016043;GO:0016477;GO:0016579;GO:0016787;GO:0019538;GO:0019783;GO:…			115081961
840	GO:0002244;GO:0002376;GO:0002520;GO:0005575;GO:0005622;GO:0005623;GO:0005634;GO:0005730;GO:0005737;GO:0005829;GO:0006810;GO:0006897;GO:0007154;GO:0007267;GO:0007268;GO:0007275;GO:0008021;GO:0008150;GO:0009987;GO:0012505;GO:0016043;GO:0016192;GO:0023052;GO:0030097;GO:0030100;GO:0030133;GO:0030135;GO:0030136;GO:0030154;GO:0031410;GO:0031974;GO:0031981;GO:0031982;GO:0032501;GO:0032502;GO:0032879;GO:…			115081984
841				115082040
842				115082043
843				115082114
844	GO:0001501;GO:0001763;GO:0002009;GO:0003002;GO:0003674;GO:0005488;GO:0005515;GO:0005575;GO:0005622;GO:0005623;GO:0005634;GO:0005737;GO:0005886;GO:0005887;GO:0005929;GO:0007154;GO:0007165;GO:0007166;GO:0007224;GO:0007275;GO:0007389;GO:0007399;GO:0007405;GO:0008150;GO:0008270;GO:0008283;GO:0008589;GO:0009653;GO:0009887;GO:0009888;GO:0009953;GO:0009966;GO:0009968;GO:0009986;GO:0009987;GO:0010646;GO:…			115082246
845				115082368
846	GO:0000768;GO:0003008;GO:0003674;GO:0005096;GO:0005575;GO:0005576;GO:0005623;GO:0005886;GO:0006949;GO:0007275;GO:0007399;GO:0007520;GO:0007610;GO:0007611;GO:0007612;GO:0008047;GO:0008150;GO:0009653;GO:0009987;GO:0010769;GO:0010975;GO:0014902;GO:0016020;GO:0016043;GO:0016322;GO:0021700;GO:0022008;GO:0022603;GO:0022604;GO:0030154;GO:0030182;GO:0030234;GO:0030695;GO:0031344;GO:0032501;GO:0032502;GO:…			115082505
847				115082518
848	GO:0000003;GO:0000976;GO:0000977;GO:0000978;GO:0000981;GO:0000982;GO:0000987;GO:0001012;GO:0001067;GO:0001077;GO:0001085;GO:0001228;GO:0001701;GO:0001708;GO:0001824;GO:0001825;GO:0001829;GO:0001830;GO:0003674;GO:0003676;GO:0003677;GO:0003690;GO:0003700;GO:0005488;GO:0005515;GO:0005575;GO:0005622;GO:0005623;GO:0005634;GO:0005654;GO:0005667;GO:0005737;GO:0006139;GO:0006351;GO:0006355;GO:0006357;GO:…			115082524
849	GO:0000323;GO:0001775;GO:0002252;GO:0002263;GO:0002274;GO:0002275;GO:0002283;GO:0002366;GO:0002376;GO:0002443;GO:0002444;GO:0002446;GO:0005575;GO:0005622;GO:0005623;GO:0005737;GO:0005764;GO:0005765;GO:0005766;GO:0005768;GO:0005769;GO:0005773;GO:0005774;GO:0005829;GO:0005886;GO:0006810;GO:0006887;GO:0006897;GO:0006898;GO:0006955;GO:0006996;GO:0007032;GO:0008150;GO:0009987;GO:0010008;GO:0010256;GO:…			115082535
850				115082615
851	GO:0000209;GO:0003674;GO:0003824;GO:0004842;GO:0005488;GO:0005515;GO:0005575;GO:0005622;GO:0005623;GO:0005737;GO:0005829;GO:0006464;GO:0006508;GO:0006511;GO:0006807;GO:0008150;GO:0008152;GO:0009056;GO:0009057;GO:0009987;GO:0016567;GO:0016740;GO:0019538;GO:0019787;GO:0019899;GO:0019941;GO:0030163;GO:0031625;GO:0032446;GO:0036211;GO:0043170;GO:0043412;GO:0043632;GO:0044237;GO:0044238;GO:0044248;GO:…			115082622
852	GO:0001501;GO:0002376;GO:0002520;GO:0003674;GO:0003824;GO:0005575;GO:0005622;GO:0005623;GO:0005634;GO:0005654;GO:0005737;GO:0005773;GO:0005776;GO:0005829;GO:0005886;GO:0006629;GO:0006644;GO:0006650;GO:0006661;GO:0006793;GO:0006796;GO:0007275;GO:0008150;GO:0008152;GO:0008610;GO:0008654;GO:0009058;GO:0009893;GO:0009894;GO:0009896;GO:0009966;GO:0009987;GO:0010506;GO:0010508;GO:0010638;GO:0010646;GO:…			115082639
853				115082657
854				115086846
855				115086868
856				115086962
857				115087088
858	GO:0002009;GO:0003674;GO:0003824;GO:0005575;GO:0005622;GO:0005623;GO:0005737;GO:0006464;GO:0006508;GO:0006807;GO:0007275;GO:0007369;GO:0008150;GO:0008152;GO:0009653;GO:0009790;GO:0009888;GO:0009987;GO:0016579;GO:0016787;GO:0019538;GO:0032501;GO:0032502;GO:0036211;GO:0043170;GO:0043412;GO:0044237;GO:0044238;GO:0044260;GO:0044267;GO:0044424;GO:0044464;GO:0048598;GO:0048729;GO:0048856;GO:0060026;GO:…			115087158
859				115087234
860				115087481
861				115087624
862	GO:0003674;GO:0005488;GO:0005515;GO:0005575;GO:0005622;GO:0005623;GO:0005737;GO:0005829;GO:0005856;GO:0005882;GO:0006996;GO:0007010;GO:0007275;GO:0008150;GO:0008219;GO:0008285;GO:0008544;GO:0009790;GO:0009792;GO:0009888;GO:0009913;GO:0009986;GO:0009987;GO:0012501;GO:0016043;GO:0030154;GO:0030216;GO:0030855;GO:0031424;GO:0032501;GO:0032502;GO:0042127;GO:0043226;GO:0043228;GO:0043229;GO:0043232;GO:…			115087630
863				115087710
864				115087836
865				115088015
866				115088184
867				115088469
868				115088470
869				115088506
870				115088509
871				115088514
872	GO:0000003;GO:0000122;GO:0000228;GO:0000578;GO:0000785;GO:0000790;GO:0000976;GO:0000977;GO:0000978;GO:0000980;GO:0000981;GO:0000987;GO:0000988;GO:0000989;GO:0001012;GO:0001067;GO:0001076;GO:0001085;GO:0001102;GO:0001158;GO:0001191;GO:0001501;GO:0001568;GO:0001570;GO:0001667;GO:0001702;GO:0001704;GO:0001707;GO:0001756;GO:0001838;GO:0001839;GO:0001840;GO:0001841;GO:0001843;GO:0001944;GO:0002009;GO:…			115088538
873	GO:0000151;GO:0002682;GO:0002684;GO:0002685;GO:0002687;GO:0002691;GO:0002693;GO:0003674;GO:0003712;GO:0003713;GO:0005575;GO:0005622;GO:0005623;GO:0005634;GO:0005654;GO:0005667;GO:0006139;GO:0006351;GO:0006352;GO:0006355;GO:0006357;GO:0006366;GO:0006367;GO:0006464;GO:0006725;GO:0006807;GO:0007275;GO:0007399;GO:0008150;GO:0008152;GO:0009058;GO:0009059;GO:0009889;GO:0009891;GO:0009893;GO:0009987;GO:…			115088544
874				115088575
875	GO:0000785;GO:0000791;GO:0000976;GO:0001046;GO:0001047;GO:0001067;GO:0003674;GO:0003676;GO:0003677;GO:0003690;GO:0003824;GO:0003886;GO:0005488;GO:0005575;GO:0005622;GO:0005623;GO:0005634;GO:0005694;GO:0005737;GO:0006139;GO:0006259;GO:0006304;GO:0006305;GO:0006306;GO:0006725;GO:0006807;GO:0006950;GO:0008150;GO:0008152;GO:0008168;GO:0008757;GO:0009008;GO:0009266;GO:0009408;GO:0009628;GO:0009719;GO:…			115088641
876				115088673
877				115088674
878				115088723
879	GO:0003674;GO:0005488;GO:0008150;GO:0009405;GO:0015643;GO:0044419;GO:0051704;			115088873
880				115100622
881				115072940
882				115072968
883				115073266
884				115073555
885				115099760
886				115099816
887				115099819
888				115100013
889				115100053
890				115100136
891				115100438
892				115074664
893				115074748
894				115074749
895				115074838
896				115075161
897				115075302
898				115075431
899				115075492
900				115076481
901				115076483
902				115076528
903				115076529
904				115076855
905				115076942
906	GO:0003674;GO:0003824;GO:0004842;GO:0006464;GO:0006807;GO:0008150;GO:0008152;GO:0009987;GO:0016567;GO:0016740;GO:0019538;GO:0019787;GO:0032446;GO:0036211;GO:0043170;GO:0043412;GO:0044237;GO:0044238;GO:0044260;GO:0044267;GO:0051865;GO:0061630;GO:0061659;GO:0070647;GO:0071704;GO:0140096;GO:1901564;			115076959
907				115076980
908				115076998
909				115077099
910				115075635
911				115075642
912				115075643
913				115075649
914				115075665
915				115075979
916				115076077
917	GO:0000122;GO:0000151;GO:0000185;GO:0001932;GO:0001934;GO:0003674;GO:0003824;GO:0004842;GO:0005488;GO:0005575;GO:0005622;GO:0005623;GO:0005634;GO:0005737;GO:0005829;GO:0005886;GO:0006355;GO:0006357;GO:0006464;GO:0006807;GO:0006915;GO:0008150;GO:0008152;GO:0008219;GO:0008270;GO:0009889;GO:0009890;GO:0009892;GO:0009893;GO:0009966;GO:0009967;GO:0009987;GO:0010033;GO:0010468;GO:0010556;GO:0010558;GO:…			115076081
918				115076166
919				115076213
920				115076278
921				115076335
922				115076339
923				115076361
924				115077151
925				115077153
926				115077159
927				115077298
928				115077393
929				115077479
930				115077482
931				115077490
932				115078004
933				115078085
934				115078130
935				115078152
936				115078156
937				115078305
938				115078339
939				115078390
940				115078398
941				115078647
942				115079331
943	GO:0002181;GO:0003674;GO:0003735;GO:0005198;GO:0005575;GO:0005622;GO:0005623;GO:0005737;GO:0005829;GO:0005840;GO:0006412;GO:0006518;GO:0006807;GO:0008150;GO:0008152;GO:0009058;GO:0009059;GO:0009987;GO:0010467;GO:0015934;GO:0019538;GO:0022625;GO:0022626;GO:0032991;GO:0034641;GO:0034645;GO:0043043;GO:0043170;GO:0043226;GO:0043228;GO:0043229;GO:0043232;GO:0043603;GO:0043604;GO:0044237;GO:0044238;GO:…			115079338
944				115079440
945	GO:0000166;GO:0000302;GO:0000323;GO:0001101;GO:0001655;GO:0001657;GO:0001666;GO:0001775;GO:0001822;GO:0001823;GO:0002252;GO:0002263;GO:0002274;GO:0002275;GO:0002283;GO:0002366;GO:0002376;GO:0002443;GO:0002444;GO:0002446;GO:0003674;GO:0003824;GO:0004046;GO:0004096;GO:0004601;GO:0005102;GO:0005488;GO:0005515;GO:0005575;GO:0005576;GO:0005615;GO:0005622;GO:0005623;GO:0005737;GO:0005739;GO:0005740;GO:…			115079463
946	GO:0000003;GO:0001653;GO:0001666;GO:0001965;GO:0002376;GO:0002682;GO:0002684;GO:0002694;GO:0002696;GO:0002697;GO:0002699;GO:0002703;GO:0002705;GO:0002790;GO:0002886;GO:0002888;GO:0003008;GO:0003674;GO:0004888;GO:0004930;GO:0005488;GO:0005515;GO:0005575;GO:0005622;GO:0005623;GO:0005737;GO:0005768;GO:0005770;GO:0005771;GO:0005794;GO:0005802;GO:0005886;GO:0005887;GO:0006810;GO:0006873;GO:0006874;GO:…			115073633
947				115073883
948				115073987
949				115074054
950				115074231
951				115074232
952				115074262
953				115074265
954				115074266
955				115074401
956	GO:0000003;GO:0000228;GO:0000724;GO:0000725;GO:0000785;GO:0000790;GO:0000793;GO:0000794;GO:0000803;GO:0001673;GO:0001741;GO:0003674;GO:0003676;GO:0003677;GO:0003684;GO:0005488;GO:0005515;GO:0005575;GO:0005622;GO:0005623;GO:0005634;GO:0005654;GO:0005657;GO:0005694;GO:0005813;GO:0005815;GO:0005856;GO:0006139;GO:0006259;GO:0006281;GO:0006302;GO:0006310;GO:0006325;GO:0006342;GO:0006355;GO:0006725;GO:…			115074542
957	GO:0003674;GO:0005198;GO:0005200;GO:0005488;GO:0005515;GO:0005575;GO:0005622;GO:0005623;GO:0005737;GO:0005829;GO:0005856;GO:0005882;GO:0006996;GO:0007010;GO:0007275;GO:0008150;GO:0008219;GO:0008544;GO:0009888;GO:0009913;GO:0009987;GO:0012501;GO:0016043;GO:0030154;GO:0030216;GO:0030855;GO:0031424;GO:0032501;GO:0032502;GO:0043226;GO:0043228;GO:0043229;GO:0043232;GO:0043588;GO:0044422;GO:0044424;GO:…			115074592
958				115074626
959				115080163
960				115080185
961				115080304
962				115080308
963				115080315
964				115080328
965				115080368
966				115080394
967				115080401
968				115080522
969				115080619
970				115080641
971				115080790
972				115080839
973				115080876
974				115080889
975				115080916
976				115080965
977	GO:0001775;GO:0001784;GO:0001910;GO:0001912;GO:0002252;GO:0002253;GO:0002376;GO:0002429;GO:0002431;GO:0002433;GO:0002520;GO:0002521;GO:0002682;GO:0002684;GO:0002694;GO:0002696;GO:0002697;GO:0002699;GO:0002703;GO:0002705;GO:0002706;GO:0002708;GO:0002715;GO:0002717;GO:0002757;GO:0002764;GO:0002768;GO:0003674;GO:0003700;GO:0003824;GO:0005085;GO:0005088;GO:0005089;GO:0005488;GO:0005515;GO:0005575;GO:…			115080978
978				115080990
979				115081009
980				115081063
981				115081097
982				115081225
983				115079706
984				115079838
985				115080083
986	GO:0003674;GO:0005215;GO:0005575;GO:0005622;GO:0005623;GO:0005737;GO:0005739;GO:0005740;GO:0005743;GO:0005929;GO:0006810;GO:0006839;GO:0008150;GO:0016020;GO:0016021;GO:0019866;GO:0022857;GO:0031090;GO:0031224;GO:0031514;GO:0031966;GO:0031967;GO:0031975;GO:0042995;GO:0043226;GO:0043227;GO:0043229;GO:0043231;GO:0044422;GO:0044424;GO:0044425;GO:0044429;GO:0044444;GO:0044446;GO:0044464;GO:0051179;GO:…			115084639
987				115085600
988	GO:0000139;GO:0000209;GO:0000323;GO:0002376;GO:0002495;GO:0002504;GO:0003674;GO:0003824;GO:0004842;GO:0005102;GO:0005488;GO:0005515;GO:0005575;GO:0005622;GO:0005623;GO:0005737;GO:0005764;GO:0005765;GO:0005768;GO:0005769;GO:0005770;GO:0005773;GO:0005774;GO:0005783;GO:0005789;GO:0005794;GO:0005802;GO:0005886;GO:0006464;GO:0006807;GO:0006955;GO:0008150;GO:0008152;GO:0009987;GO:0010008;GO:0012505;GO:…			115100482
989	GO:0000209;GO:0003674;GO:0003824;GO:0004842;GO:0005575;GO:0005622;GO:0005623;GO:0005737;GO:0005794;GO:0006464;GO:0006508;GO:0006511;GO:0006807;GO:0008150;GO:0008152;GO:0009056;GO:0009057;GO:0009987;GO:0010498;GO:0012505;GO:0016567;GO:0016740;GO:0019538;GO:0019787;GO:0019941;GO:0030163;GO:0032446;GO:0036211;GO:0043161;GO:0043170;GO:0043226;GO:0043227;GO:0043229;GO:0043231;GO:0043412;GO:0043632;GO:…			115086961
990				115089800
991	GO:0003674;GO:0003824;GO:0004175;GO:0004222;GO:0005488;GO:0005515;GO:0005575;GO:0005623;GO:0005886;GO:0005887;GO:0006508;GO:0006807;GO:0008150;GO:0008152;GO:0008233;GO:0008237;GO:0009893;GO:0009966;GO:0009968;GO:0010604;GO:0010646;GO:0010648;GO:0016020;GO:0016021;GO:0016787;GO:0017147;GO:0019222;GO:0019538;GO:0023051;GO:0023057;GO:0030111;GO:0030178;GO:0031090;GO:0031224;GO:0031226;GO:0031300;GO:…			115091751
992				115093949
993				115095679
994				115095986
995	GO:0003674;GO:0005215;GO:0005216;GO:0005261;GO:0005262;GO:0005488;GO:0005509;GO:0005515;GO:0005575;GO:0005623;GO:0005886;GO:0005887;GO:0006810;GO:0006811;GO:0006812;GO:0006813;GO:0006814;GO:0006816;GO:0006873;GO:0006874;GO:0006875;GO:0008150;GO:0008273;GO:0008324;GO:0009987;GO:0010646;GO:0010647;GO:0010648;GO:0015075;GO:0015077;GO:0015079;GO:0015081;GO:0015085;GO:0015267;GO:0015291;GO:0015297;GO:…			115097891
996				115098479
997				115098500
998				115099130
999				115100329
1000				115100350
1001				115100739
1002				115073231
1003				115073408
1004				115073452
1005				115073532
1006				115073666
1007	GO:0001666;GO:0003674;GO:0003824;GO:0003988;GO:0005575;GO:0005622;GO:0005623;GO:0005737;GO:0005739;GO:0005759;GO:0006066;GO:0006082;GO:0006084;GO:0006139;GO:0006163;GO:0006629;GO:0006631;GO:0006635;GO:0006637;GO:0006694;GO:0006695;GO:0006725;GO:0006732;GO:0006753;GO:0006790;GO:0006793;GO:0006796;GO:0006807;GO:0006810;GO:0006839;GO:0006915;GO:0006950;GO:0006996;GO:0007005;GO:0007006;GO:0008150;GO:…			115077857
1008				115079149
1009				115079368
1010				115079421
1011	GO:0001666;GO:0002009;GO:0003674;GO:0003824;GO:0004089;GO:0005575;GO:0005623;GO:0005886;GO:0006355;GO:0006357;GO:0006810;GO:0006811;GO:0006820;GO:0006950;GO:0008150;GO:0009628;GO:0009653;GO:0009888;GO:0009889;GO:0009987;GO:0010468;GO:0010556;GO:0015701;GO:0015711;GO:0016020;GO:0016021;GO:0016323;GO:0016829;GO:0016835;GO:0016836;GO:0019219;GO:0019222;GO:0031224;GO:0031323;GO:0031326;GO:0032502;GO:…			115079657
1012				115079707
1013				115080307
1014				115080556
1015	GO:0001558;GO:0003674;GO:0005092;GO:0005093;GO:0005488;GO:0005515;GO:0005575;GO:0005622;GO:0005623;GO:0005737;GO:0005829;GO:0007154;GO:0007165;GO:0007264;GO:0007265;GO:0007275;GO:0007399;GO:0008150;GO:0008361;GO:0009966;GO:0009987;GO:0010035;GO:0010038;GO:0010646;GO:0010720;GO:0010721;GO:0010769;GO:0010770;GO:0010771;GO:0010975;GO:0010976;GO:0010977;GO:0016043;GO:0017016;GO:0017137;GO:0019899;GO:…			115081208
1016	GO:0003008;GO:0003674;GO:0004888;GO:0004984;GO:0005575;GO:0005623;GO:0005886;GO:0007154;GO:0007165;GO:0007186;GO:0007600;GO:0007606;GO:0007608;GO:0008150;GO:0009593;GO:0009987;GO:0016020;GO:0016021;GO:0023052;GO:0031224;GO:0032501;GO:0038023;GO:0042221;GO:0044425;GO:0044464;GO:0050789;GO:0050794;GO:0050877;GO:0050896;GO:0050906;GO:0050907;GO:0050911;GO:0051606;GO:0051716;GO:0060089;GO:0065007;GO:…			115081215
1017				115081459
1018				115081612
1019				115082679
1020				115089348
1021				115089422
1022	GO:0001654;GO:0001838;GO:0001841;GO:0001843;GO:0002009;GO:0003002;GO:0005575;GO:0005622;GO:0005623;GO:0005634;GO:0005654;GO:0005737;GO:0005815;GO:0005829;GO:0005856;GO:0005929;GO:0006810;GO:0006928;GO:0006996;GO:0007017;GO:0007018;GO:0007154;GO:0007165;GO:0007166;GO:0007224;GO:0007227;GO:0007275;GO:0007389;GO:0007399;GO:0007417;GO:0007423;GO:0007507;GO:0008104;GO:0008150;GO:0008285;GO:0008589;GO:…			115089430
1023				115089455
1024				115089459
1025				115089542
1026	GO:0000079;GO:0000082;GO:0000278;GO:0000428;GO:0001932;GO:0003674;GO:0005488;GO:0005515;GO:0005575;GO:0005622;GO:0005623;GO:0005634;GO:0005654;GO:0005667;GO:0005675;GO:0005737;GO:0005829;GO:0006139;GO:0006259;GO:0006281;GO:0006283;GO:0006289;GO:0006294;GO:0006351;GO:0006352;GO:0006353;GO:0006354;GO:0006355;GO:0006357;GO:0006360;GO:0006361;GO:0006363;GO:0006366;GO:0006367;GO:0006368;GO:0006370;GO:…			115089833
1027				115089941
1028				115090007
1029				115090436
1030	GO:0000165;GO:0000187;GO:0001932;GO:0001934;GO:0002218;GO:0002221;GO:0002224;GO:0002237;GO:0002253;GO:0002376;GO:0002682;GO:0002684;GO:0002757;GO:0002758;GO:0002764;GO:0003674;GO:0003824;GO:0004672;GO:0004674;GO:0004683;GO:0004708;GO:0004712;GO:0005488;GO:0005515;GO:0005516;GO:0005575;GO:0005622;GO:0005623;GO:0005634;GO:0005654;GO:0005737;GO:0005829;GO:0006464;GO:0006468;GO:0006793;GO:0006796;GO:…			115090441
1031				115083150
1032				115083157
1033	GO:0000122;GO:0000976;GO:0000977;GO:0000978;GO:0000981;GO:0000982;GO:0000987;GO:0001012;GO:0001067;GO:0001078;GO:0001227;GO:0003674;GO:0003676;GO:0003677;GO:0003690;GO:0003700;GO:0005488;GO:0005515;GO:0005575;GO:0005622;GO:0005623;GO:0005634;GO:0005737;GO:0006355;GO:0006357;GO:0008150;GO:0009889;GO:0009890;GO:0009891;GO:0009892;GO:0009893;GO:0010468;GO:0010556;GO:0010557;GO:0010558;GO:0010604;GO:…			115083171
1034				115083181
1035				115083190
1036				115083212
1037				115083219
1038				115083266
1039	GO:0000003;GO:0000302;GO:0003006;GO:0003674;GO:0003824;GO:0004550;GO:0005488;GO:0005515;GO:0005575;GO:0005622;GO:0005623;GO:0005737;GO:0005856;GO:0005858;GO:0005875;GO:0005929;GO:0005930;GO:0006139;GO:0006165;GO:0006725;GO:0006753;GO:0006793;GO:0006796;GO:0006807;GO:0006928;GO:0006950;GO:0006979;GO:0006996;GO:0007276;GO:0007281;GO:0007283;GO:0007286;GO:0008017;GO:0008092;GO:0008150;GO:0008152;GO:…			115083269
1040				115083394
1041				115083439
1042				115083440
1043				115083450
1044				115083561
1045				115083780
1046				115083799
1047				115083802
1048				115083903
1049				115083952
1050				115083958
1051				115084354
1052				115084403
1053				115084859
1054				115084895
1055				115085192
1056				115085245
1057				115085291
1058	GO:0000209;GO:0000724;GO:0000725;GO:0000726;GO:0000729;GO:0003674;GO:0003676;GO:0003677;GO:0003697;GO:0003824;GO:0004842;GO:0005488;GO:0005515;GO:0005575;GO:0005622;GO:0005623;GO:0005634;GO:0005694;GO:0006139;GO:0006259;GO:0006281;GO:0006302;GO:0006310;GO:0006464;GO:0006725;GO:0006807;GO:0006950;GO:0006974;GO:0008150;GO:0008152;GO:0009893;GO:0009894;GO:0009896;GO:0009987;GO:0010604;GO:0010792;GO:…			115085323
1059				115085477
1060	GO:0003674;GO:0005488;GO:0005515;GO:0042802;			115085861
1061				115085935
1062				115085937
1063				115085995
1064				115085996
1065				115085997
1066				115085999
1067				115086001
1068				115086013
1069	GO:0002026;GO:0003007;GO:0003008;GO:0003012;GO:0003013;GO:0003015;GO:0003205;GO:0003206;GO:0003208;GO:0003229;GO:0003231;GO:0003674;GO:0003774;GO:0003779;GO:0003785;GO:0003824;GO:0005198;GO:0005488;GO:0005515;GO:0005575;GO:0005622;GO:0005623;GO:0005737;GO:0005829;GO:0005856;GO:0005859;GO:0006928;GO:0006936;GO:0006937;GO:0006941;GO:0006942;GO:0007275;GO:0007507;GO:0007517;GO:0007519;GO:0008015;GO:…			115086024
1070				115086117
1071				115086280
1072				115086296
1073				115091576
1074				115091956
1075				115092236
1076				115092342
1077	GO:0003674;GO:0005488;GO:0005515;GO:0005575;GO:0005622;GO:0005623;GO:0005737;GO:0005829;GO:0005886;GO:0005905;GO:0008150;GO:0009987;GO:0012505;GO:0016020;GO:0016043;GO:0017124;GO:0019904;GO:0044424;GO:0044425;GO:0044444;GO:0044464;GO:0061024;GO:0071840;GO:0071944;			115092384
1078				115092482
1079				115092554
1080				115092556
1081				115093113
1082				115093181
1083				115093210
1084				115093237
1085				115093242
1086				115093244
1087	GO:0003674;GO:0003824;GO:0004145;GO:0005488;GO:0005575;GO:0005622;GO:0005623;GO:0005737;GO:0005829;GO:0006576;GO:0006595;GO:0006598;GO:0006807;GO:0008080;GO:0008150;GO:0008152;GO:0008215;GO:0008216;GO:0009056;GO:0009308;GO:0009310;GO:0009987;GO:0016407;GO:0016410;GO:0016740;GO:0016746;GO:0016747;GO:0017144;GO:0019808;GO:0019809;GO:0032917;GO:0032918;GO:0034641;GO:0042402;GO:0042737;GO:0043167;GO:…			115093265
1088				115093301
1089				115093320
1090	GO:0000045;GO:0000139;GO:0000407;GO:0000421;GO:0000422;GO:0001817;GO:0001818;GO:0002376;GO:0005575;GO:0005622;GO:0005623;GO:0005737;GO:0005768;GO:0005770;GO:0005773;GO:0005774;GO:0005776;GO:0005783;GO:0005789;GO:0005794;GO:0005802;GO:0006914;GO:0006950;GO:0006952;GO:0006955;GO:0006996;GO:0007005;GO:0007033;GO:0008104;GO:0008150;GO:0008152;GO:0009056;GO:0009605;GO:0009987;GO:0009991;GO:0010008;GO:…			115093352
1091				115093368
1092				115093421
1093	GO:0003360;GO:0003674;GO:0003824;GO:0003937;GO:0004643;GO:0005488;GO:0005515;GO:0005575;GO:0005622;GO:0005623;GO:0005737;GO:0005829;GO:0005886;GO:0006082;GO:0006139;GO:0006163;GO:0006164;GO:0006188;GO:0006189;GO:0006575;GO:0006725;GO:0006732;GO:0006753;GO:0006760;GO:0006766;GO:0006767;GO:0006793;GO:0006796;GO:0006807;GO:0007275;GO:0007399;GO:0007417;GO:0007420;GO:0008150;GO:0008152;GO:0009058;GO:…			115093816
1094				115094085
1095	GO:0000323;GO:0003674;GO:0003824;GO:0005575;GO:0005576;GO:0005615;GO:0005622;GO:0005623;GO:0005737;GO:0005764;GO:0005773;GO:0006508;GO:0006807;GO:0008150;GO:0008152;GO:0008233;GO:0016787;GO:0019538;GO:0030193;GO:0030195;GO:0032101;GO:0032102;GO:0042629;GO:0043170;GO:0043226;GO:0043227;GO:0043229;GO:0043231;GO:0044238;GO:0044421;GO:0044424;GO:0044444;GO:0044464;GO:0048519;GO:0048583;GO:0048585;GO:…			115094137
1096				115094172
1097				115094189
1098				115094272
1099	GO:0000165;GO:0003674;GO:0003824;GO:0004672;GO:0004713;GO:0005085;GO:0005088;GO:0005102;GO:0005104;GO:0005488;GO:0005515;GO:0005575;GO:0005576;GO:0005615;GO:0006464;GO:0006468;GO:0006629;GO:0006644;GO:0006650;GO:0006661;GO:0006793;GO:0006796;GO:0006807;GO:0007154;GO:0007165;GO:0007166;GO:0007167;GO:0007169;GO:0007267;GO:0007275;GO:0007399;GO:0007417;GO:0007420;GO:0008083;GO:0008150;GO:0008152;GO:…			115094522
1100				115094572
1101				115094573
1102	GO:0000375;GO:0000377;GO:0000398;GO:0003674;GO:0003676;GO:0003723;GO:0005488;GO:0005575;GO:0005622;GO:0005623;GO:0005634;GO:0005654;GO:0005681;GO:0005684;GO:0005686;GO:0006139;GO:0006355;GO:0006357;GO:0006396;GO:0006397;GO:0006725;GO:0006807;GO:0008150;GO:0008152;GO:0008380;GO:0009889;GO:0009987;GO:0010467;GO:0010468;GO:0010556;GO:0016032;GO:0016070;GO:0016071;GO:0019058;GO:0019079;GO:0019219;GO:…			115094596
1103				115094647
1104	GO:0001504;GO:0001505;GO:0003008;GO:0003333;GO:0003674;GO:0005102;GO:0005215;GO:0005216;GO:0005242;GO:0005244;GO:0005249;GO:0005261;GO:0005267;GO:0005488;GO:0005515;GO:0005575;GO:0005623;GO:0005886;GO:0005887;GO:0005902;GO:0006810;GO:0006811;GO:0006812;GO:0006813;GO:0006820;GO:0006835;GO:0006836;GO:0006855;GO:0006865;GO:0006950;GO:0006952;GO:0006954;GO:0007272;GO:0007275;GO:0007399;GO:0007417;GO:…			115094682
1105				115094695
1106				115094697
1107	GO:0001653;GO:0003008;GO:0003013;GO:0003674;GO:0004888;GO:0004930;GO:0004946;GO:0005575;GO:0005623;GO:0005886;GO:0005975;GO:0005996;GO:0006006;GO:0007154;GO:0007165;GO:0007186;GO:0007218;GO:0007610;GO:0007631;GO:0008015;GO:0008150;GO:0008152;GO:0008188;GO:0008217;GO:0008343;GO:0008528;GO:0009987;GO:0016020;GO:0016021;GO:0019318;GO:0023052;GO:0030534;GO:0031224;GO:0031989;GO:0032501;GO:0036477;GO:…			115094734
1108	GO:0000902;GO:0001932;GO:0001934;GO:0002376;GO:0003674;GO:0005488;GO:0005515;GO:0005539;GO:0005575;GO:0005576;GO:0005622;GO:0005623;GO:0005634;GO:0005654;GO:0005737;GO:0005783;GO:0005794;GO:0005856;GO:0005886;GO:0005887;GO:0006355;GO:0006359;GO:0006955;GO:0007155;GO:0007157;GO:0007275;GO:0007399;GO:0008064;GO:0008150;GO:0008201;GO:0008285;GO:0009653;GO:0009889;GO:0009893;GO:0009966;GO:0009967;GO:…			115094738
1109				115097527
1110	GO:0003674;GO:0005215;GO:0005216;GO:0005261;GO:0005488;GO:0005575;GO:0005623;GO:0005886;GO:0005887;GO:0006810;GO:0006811;GO:0006812;GO:0007154;GO:0007165;GO:0007166;GO:0007215;GO:0008104;GO:0008144;GO:0008150;GO:0008324;GO:0008328;GO:0009987;GO:0010959;GO:0015075;GO:0015267;GO:0015318;GO:0016020;GO:0016021;GO:0016043;GO:0016594;GO:0016597;GO:0017146;GO:0022803;GO:0022838;GO:0022857;GO:0022890;GO:…			115097606
1111	GO:0002376;GO:0003674;GO:0003824;GO:0004672;GO:0004713;GO:0004715;GO:0005102;GO:0005488;GO:0005515;GO:0005575;GO:0005622;GO:0005623;GO:0005737;GO:0005829;GO:0005886;GO:0006464;GO:0006468;GO:0006793;GO:0006796;GO:0006807;GO:0006950;GO:0006952;GO:0006955;GO:0007154;GO:0007165;GO:0007166;GO:0007167;GO:0007169;GO:0007498;GO:0008150;GO:0008152;GO:0008283;GO:0008284;GO:0009888;GO:0009898;GO:0009987;GO:…			115097621
1112				115097769
1113				115097804
1114				115097867
1115				115097971
1116				115098053
1117				115098141
1118				115098186
1119				115094977
1120				115095033
1121	GO:0001766;GO:0003674;GO:0005198;GO:0005575;GO:0005623;GO:0006810;GO:0006811;GO:0006950;GO:0007272;GO:0007275;GO:0007399;GO:0008104;GO:0008150;GO:0008366;GO:0009611;GO:0009987;GO:0016020;GO:0016021;GO:0016043;GO:0019911;GO:0031224;GO:0031579;GO:0031580;GO:0032501;GO:0032502;GO:0033036;GO:0042552;GO:0043209;GO:0043218;GO:0044425;GO:0044464;GO:0045121;GO:0048731;GO:0048856;GO:0050896;GO:0051179;GO:…			115095278
1122	GO:0003674;GO:0005488;GO:0005509;GO:0005575;GO:0005622;GO:0005623;GO:0005737;GO:0005739;GO:0005740;GO:0005743;GO:0005758;GO:0006810;GO:0006811;GO:0006812;GO:0006816;GO:0006851;GO:0006873;GO:0006874;GO:0006875;GO:0008150;GO:0009987;GO:0016020;GO:0016021;GO:0019725;GO:0019866;GO:0030001;GO:0030003;GO:0031090;GO:0031224;GO:0031300;GO:0031301;GO:0031966;GO:0031967;GO:0031970;GO:0031974;GO:0031975;GO:…			115095448
1123				115095464
1124				115095527
1125				115095529
1126				115095531
1127				115095537
1128				115095786
1129	GO:0000323;GO:0003254;GO:0003674;GO:0003824;GO:0004069;GO:0004609;GO:0005488;GO:0005575;GO:0005622;GO:0005623;GO:0005634;GO:0005654;GO:0005737;GO:0005764;GO:0005773;GO:0005829;GO:0005975;GO:0005996;GO:0006006;GO:0006066;GO:0006071;GO:0006082;GO:0006094;GO:0006103;GO:0006106;GO:0006107;GO:0006114;GO:0006520;GO:0006531;GO:0006532;GO:0006533;GO:0006536;GO:0006538;GO:0006807;GO:0006873;GO:0006874;GO:…			115095886
1130				115096163
1131				115096222
1132	GO:0003674;GO:0005215;GO:0005216;GO:0005261;GO:0005575;GO:0005623;GO:0005886;GO:0005887;GO:0006810;GO:0006811;GO:0006812;GO:0008150;GO:0008324;GO:0015075;GO:0015267;GO:0015318;GO:0016020;GO:0016021;GO:0022803;GO:0022838;GO:0022857;GO:0022890;GO:0031224;GO:0031226;GO:0034220;GO:0044425;GO:0044459;GO:0044464;GO:0051179;GO:0051234;GO:0055085;GO:0071944;GO:0098655;			115096230
1133				115096233
1134				115096243
1135				115096244
1136				115096245
1137				115096277
1138				115098876
1139				115099016
1140				115099027
1141				115099033
1142				115099034
1143				115099055
1144	GO:0000375;GO:0000377;GO:0000398;GO:0000428;GO:0005575;GO:0005622;GO:0005623;GO:0005634;GO:0005654;GO:0005665;GO:0005737;GO:0005829;GO:0005856;GO:0006139;GO:0006259;GO:0006281;GO:0006283;GO:0006289;GO:0006351;GO:0006352;GO:0006354;GO:0006366;GO:0006367;GO:0006368;GO:0006370;GO:0006396;GO:0006397;GO:0006725;GO:0006807;GO:0006950;GO:0006974;GO:0007154;GO:0007165;GO:0007166;GO:0007167;GO:0007169;GO:…			115099147
1145				115099316
1146				115099463
1147				115099605
1148				115099610
1149				115099613
1150	GO:0003674;GO:0005085;GO:0005088;GO:0005089;GO:0005488;GO:0005515;GO:0008150;GO:0009987;GO:0016043;GO:0017016;GO:0017048;GO:0019899;GO:0019904;GO:0022607;GO:0030030;GO:0030031;GO:0030032;GO:0030676;GO:0031267;GO:0044085;GO:0046847;GO:0048365;GO:0051020;GO:0065007;GO:0065009;GO:0071840;GO:0097581;GO:0098772;GO:0120031;GO:0120036;			115099629
