# Supplementary material for: Caecilian Genomes Reveal the Molecular Basis of Adaptation and Convergent Evolution of Limblessness in Snakes and Caecilians
Source: Mol Biol Evol. 2023 May 18;40(5):msad102. doi: 10.1093/molbev/msad102 (PMC10195157; doi:10.1093/molbev/msad102)
Supplement: msad102_Supplementary_Data [file msad102_supplementary_data.zip › Supplementary_Table_S5.xlsx]

## Sheet: Orthogroups wiyh changes
Supplementary Table S5: Orthogroups with their associated increase or decrease in gene numbers within caecilians
The first column indicates the Orthogroup number denoted OGXXXXXXX. The number of genes present in each orthogroup per node is provided in the "Gene Numbers" section of the table. The changes observed in each lineage/node are provided in the section "Changes", where increases in gene numbers are denoted with a "+" and losses are denoted as "-". Genes contained within each of the Orthogroups are p…
Orthogroup	Gene numbers						Changes					Full orthogroup
	Microcaecilia unicolor	Geotrypetes seraphini	Rhinatrema bivittatum	Internal caecilian node	Ancestral caecilian node	Amphibia	Microcaecilia unicolor	Geotrypetes seraphini	Rhinatrema bivittatum	Internal caecilian node	Ancestral caecilian node	Anolis carolinensis	Callorhinchus milii	Crocodylus porosus	Danio rerio	Gallus gallus	Geotrypetes seraphini	Homo sapiens	Latimeria chalumnae	Lepisosteus oculatus	Mastacembelus armatus	Microcaecilia unicolor	Mus musculus	Nanorana parkeri	Notechis scutatus	Oryzias latipes	Podarcis muralis	Rhinatrema bivittatum	Sphenodon punctatus	Taeniopygia guttata	Thamnophis sirtalis	Xenopus tropicalis
OG0000231	4	4	6	4	4	3	0	0	+2	0	+1	100558723, 100561869, 100565709, 103282450	ENSCMIG00000002519.1, ENSCMIG00000002815.1, ENSCMIG00000009373.1, ENSCMIG00000016934.1	ENSCPRG00005003759.1, ENSCPRG00005009325.1	ENSDARG00000004243.10, ENSDARG00000006849.12, ENSDARG00000008329.9, ENSDARG00000025162.12, ENSDARG00000098428.2, ENSDARG00000101866.3	ENSGALG00000000367.7, ENSGALG00000011250.6, ENSGALG00000034025.2, ENSGALG00000041524.3	117347047, 117354711, 117357666, 117361208	ENSG00000072182.12, ENSG00000108684.14, ENSG00000110881.12, ENSG00000213199.8	ENSLACG00000005717.1, ENSLACG00000007191.1, ENSLACG00000011881.1, ENSLACG00000013176.1	ENSLOCG00000000689.1, ENSLOCG00000005307.1, ENSLOCG00000009298.1, ENSLOCG00000012016.1	113123566, 113130846, 113134678, 113141025, 113145097	115466754, 115474193, 115479013, 115481955	ENSMUSG00000020704.13, ENSMUSG00000023017.10, ENSMUSG00000033007.15, ENSMUSG00000038276.12	108785791, 108789982, 108790551	ENSNSUG00000011806.1, ENSNSUG00000012444.1	ENSORLG00000002768.2, ENSORLG00000006894.2, ENSORLG00000012444.2, ENSORLG00000017530.2, ENSORLG00000020519.2	ENSPMRG00000003181.1, ENSPMRG00000015893.1, ENSPMRG00000016236.1, ENSPMRG00000023347.1	115074026, 115086231, 115086235, 115087614, 115088758, 115093369	ENSSPUG00000006236.1, ENSSPUG00000013170.1, ENSSPUG00000016654.1, ENSSPUG00000018492.1	ENSTGUG00000003215.2, ENSTGUG00000003637.2, ENSTGUG00000006157.2, ENSTGUG00000016020.2	106542356, 106552611	100486325, 100489966, 100492214, 116411522
OG0001048	2	2	3	2	2	2	0	0	+1	0	0	100556106, 100565256	ENSCMIG00000010899.1, ENSCMIG00000019822.1	ENSCPRG00005005064.1	ENSDARG00000012903.10, ENSDARG00000028824.9, ENSDARG00000036864.6, ENSDARG00000054658.7, ENSDARG00000114611.1	ENSGALG00000003075.6, ENSGALG00000014372.5	117351762, 117362187	ENSG00000131183.11, ENSG00000157765.13, ENSG00000198569.10	ENSLACG00000002268.1, ENSLACG00000012756.2	ENSLOCG00000009766.1, ENSLOCG00000010937.1	113129210, 113142714, 113143975	115461452, 115475559	ENSMUSG00000006469.13, ENSMUSG00000021490.11, ENSMUSG00000029188.14	108789376, 108791040	ENSNSUG00000007570.1, ENSNSUG00000018747.1	ENSORLG00000004331.2, ENSORLG00000005033.2, ENSORLG00000016264.2	ENSPMRG00000013390.1	115079647, 115084673, 115084680	ENSSPUG00000005350.1, ENSSPUG00000013223.1	ENSTGUG00000000389.2, ENSTGUG00000009289.2	106540838, 106553231	100495764, 394921
OG0008641	1	1	2	1	1	1	0	0	+1	0	0	100566854	ENSCMIG00000010368.1	ENSCPRG00005006550.1	ENSDARG00000054251.7	ENSGALG00000016449.6	117356464	ENSG00000162976.13	ENSLACG00000016485.2		113132721	115467140	ENSMUSG00000045679.14	108788600	ENSNSUG00000020405.1	ENSORLG00000018253.2	ENSPMRG00000002376.1	115088035, 115088037	ENSSPUG00000000343.1	ENSTGUG00000026462.1	106549509	548684
OG0006891	2	1	1	1	1	1	+1	0	0	0	0	100564109	ENSCMIG00000018678.1	ENSCPRG00005017326.1	ENSDARG00000099679.2	ENSGALG00000014810.7	117353557	ENSG00000164329.13	ENSLACG00000014165.1	ENSLOCG00000005954.1	113139332	115461882, 115463044	ENSMUSG00000042167.6	108797506	ENSNSUG00000007340.1	ENSORLG00000008989.2	ENSPMRG00000016386.1	115075275	ENSSPUG00000014201.1	ENSTGUG00000003674.2	106544494	780377
OG0006890	1	1	2	1	1	1	0	0	+1	0	0	100557079	ENSCMIG00000018802.1	ENSCPRG00005017288.1	ENSDARG00000051921.4	ENSGALG00000014787.7	117353665	ENSG00000145740.19	ENSLACG00000005964.1	ENSLOCG00000010499.1	113124943	115463035	ENSMUSG00000021629.10	108797671	ENSNSUG00000006947.1	ENSORLG00000013542.2	ENSPMRG00000016222.1	115075437, 115075448	ENSSPUG00000014345.1	ENSTGUG00000000636.2	106551526	548665
OG0006897	2	1	1	1	1	1	+1	0	0	0	0	100552447	ENSCMIG00000008573.1	ENSCPRG00005000971.1	ENSDARG00000040116.8	ENSGALG00000015008.7	117352592	ENSG00000178175.12	ENSLACG00000013704.1	ENSLOCG00000011104.1	113138866	115462290, 115462292	ENSMUSG00000050919.9	108788473	ENSNSUG00000011054.1	ENSORLG00000003805.2	ENSPMRG00000010901.1	115074815	ENSSPUG00000000154.1	ENSTGUG00000005717.2	106549604	100491828
OG0013412	0	1	0	1	1	1	-1	0	-1	0	0	103282148	ENSCMIG00000006687.1	ENSCPRG00005014558.1	ENSDARG00000104072.2		117348850		ENSLACG00000007026.1	ENSLOCG00000005508.1	113145200					ENSORLG00000019439.2				ENSTGUG00000002385.2		100496629
OG0010372	0	1	1	1	1	1	-1	0	0	0	0	100559037	ENSCMIG00000015566.1	ENSCPRG00005004941.1	ENSDARG00000079796.4	ENSGALG00000016487.7	117356769	ENSG00000118961.15	ENSLACG00000007216.1	ENSLOCG00000017202.1	113132563		ENSMUSG00000037669.15	108796676	ENSNSUG00000000742.1	ENSORLG00000019729.2	ENSPMRG00000010307.1	115088072	ENSSPUG00000011144.1	ENSTGUG00000013165.2	106541590	779625
OG0002733	1	1	1	1	1	2	0	0	0	0	-1	100554748, 100560633	ENSCMIG00000007494.1, ENSCMIG00000018222.1	ENSCPRG00005007897.1	ENSDARG00000014770.10	ENSGALG00000003799.5, ENSGALG00000030024.3	117366962	ENSG00000114316.13, ENSG00000135655.16	ENSLACG00000010714.1, ENSLACG00000016695.2	ENSLOCG00000010739.1, ENSLOCG00000016990.1	113129940, 113141960	115479357	ENSMUSG00000020124.10, ENSMUSG00000032612.14	108791191	ENSNSUG00000005531.1, ENSNSUG00000006898.1	ENSORLG00000000994.2, ENSORLG00000026533.1	ENSPMRG00000003730.1, ENSPMRG00000015456.1	115098803	ENSSPUG00000014895.1	ENSTGUG00000006263.2, ENSTGUG00000006633.2	106541952, 106553668	100158604, 100491110
OG0002867	2	2	2	2	2	1	0	0	0	0	+1	100552955, 100566458	ENSCMIG00000002234.1, ENSCMIG00000006506.1	ENSCPRG00005015296.1	ENSDARG00000053431.7, ENSDARG00000054978.7	ENSGALG00000043034.2	117355053, 117359442	ENSG00000140859.16	ENSLACG00000000772.1, ENSLACG00000003036.1, ENSLACG00000009297.1	ENSLOCG00000004279.1, ENSLOCG00000006130.1	113122235	115460480, 115470401	ENSMUSG00000031788.14	108803664	ENSNSUG00000003294.1	ENSORLG00000008118.2, ENSORLG00000018386.2	ENSPMRG00000011666.1, ENSPMRG00000020481.1	115085801, 115095366	ENSSPUG00000007380.1	ENSTGUG00000004843.2	106557173	100485082, 548839
OG0002861	2	2	2	2	2	1	0	0	0	0	+1	100560802, 100567618	ENSCMIG00000010985.1	ENSCPRG00005009110.1	ENSDARG00000006566.11, ENSDARG00000028793.9	ENSGALG00000005699.6	117348936, 117361547	ENSG00000087095.13	ENSLACG00000006362.1, ENSLACG00000017941.1	ENSLOCG00000005662.1	113135668, 113141098	115474059, 115482462	ENSMUSG00000017376.15	108789155, 108801690	ENSNSUG00000006931.1, ENSNSUG00000019256.1	ENSORLG00000000204.2, ENSORLG00000015084.2	ENSPMRG00000013835.1	115094173, 115097077	ENSSPUG00000001360.1	ENSTGUG00000008692.2	106543078, 106545367	100144638, 100144684
OG0002289	2	1	1	2	2	2	0	-1	-1	0	0	100556111, 100558929	ENSCMIG00000010507.1, ENSCMIG00000014078.1	ENSCPRG00005009363.1, ENSCPRG00005018283.1	ENSDARG00000000943.12, ENSDARG00000074265.7, ENSDARG00000113867.1	ENSGALG00000006597.6, ENSGALG00000016895.6	117361929	ENSG00000134874.17, ENSG00000158163.15	ENSLACG00000001583.1, ENSLACG00000001896.1, ENSLACG00000005724.1	ENSLOCG00000005084.1, ENSLOCG00000006163.1	113127501	115469083, 115475121	ENSMUSG00000037784.14, ENSMUSG00000042156.16	108796551, 108799362	ENSNSUG00000010304.1, ENSNSUG00000013425.1	ENSORLG00000003586.2	ENSPMRG00000004972.1, ENSPMRG00000014656.1, ENSPMRG00000018684.1	115093065	ENSSPUG00000011513.1	ENSTGUG00000011173.2	106547419, 106552832	733791, 780329
OG0009466	0	1	1	1	1	1	-1	0	0	0	0	100565904	ENSCMIG00000001503.1, ENSCMIG00000003140.1	ENSCPRG00005011429.1	ENSDARG00000069640.7	ENSGALG00000010847.5	117359676	ENSG00000150630.4	ENSLACG00000002200.2	ENSLOCG00000013634.1	113127703		ENSMUSG00000031520.6	108792718	ENSNSUG00000009678.1	ENSORLG00000002180.2	ENSPMRG00000010331.1	115077190	ENSSPUG00000010506.1	ENSTGUG00000006451.2	106541238	100487606
OG0007979	2	1	1	1	1	1	+1	0	0	0	0	100560283	ENSCMIG00000001331.1	ENSCPRG00005003579.1	ENSDARG00000069499.5	ENSGALG00000033254.2, ENSGALG00000049684.1	117355098	ENSG00000104450.13	ENSLACG00000015827.1	ENSLOCG00000009713.1	113122303	115459961, 115479406	ENSMUSG00000037617.12	108789054			ENSPMRG00000021093.1	115085593	ENSSPUG00000018212.1	ENSTGUG00000012055.2	106544548	100038144
OG0007978	1	1	0	1	1	1	0	0	-1	0	0	100556730	ENSCMIG00000012814.1	ENSCPRG00005015906.1	ENSDARG00000079702.5	ENSGALG00000026822.3	117348888	ENSG00000167716.18, ENSG00000276021.4	ENSLACG00000004591.1	ENSLOCG00000006334.1	113125257	115456886	ENSMUSG00000045374.18	108787957	ENSNSUG00000007021.1	ENSORLG00000027676.1	ENSPMRG00000020584.1		ENSSPUG00000007414.1	ENSTGUG00000005724.2	106543401	100485582
OG0004630	2	1	1	1	1	1	+1	0	0	0	0	100553746	ENSCMIG00000006307.1	ENSCPRG00005003283.1	ENSDARG00000057128.9, ENSDARG00000060594.6	ENSGALG00000016536.7	117357410	ENSG00000084754.12	ENSLACG00000011020.1	ENSLOCG00000016329.1	113134790	115467007, 115467008	ENSMUSG00000025745.12	108803249	ENSNSUG00000005414.1	ENSORLG00000008697.2	ENSPMRG00000001286.1	115088220	ENSSPUG00000003948.1	ENSTGUG00000014477.2, ENSTGUG00000022620.1	106541761	394832
OG0004151	0	1	1	1	1	1	-1	0	0	0	0	100558451	ENSCMIG00000000042.1, ENSCMIG00000017742.1	ENSCPRG00005000968.1	ENSDARG00000029482.9, ENSDARG00000041375.8	ENSGALG00000009652.7	117356523	ENSG00000042781.14	ENSLACG00000004139.1, ENSLACG00000011245.1	ENSLOCG00000016044.1	113137090		ENSMUSG00000026609.15	108783655	ENSNSUG00000012773.1	ENSORLG00000011493.2, ENSORLG00000024160.1	ENSPMRG00000004117.1	115088491	ENSSPUG00000008874.1	ENSTGUG00000002871.2	106544549, 106555574	105947335
OG0005787	1	1	0	1	1	1	0	0	-1	0	0	100559525	ENSCMIG00000019645.1	ENSCPRG00005014157.1	ENSDARG00000021048.7	ENSGALG00000013187.7	117353572	ENSG00000049656.14, ENSG00000274811.3	ENSLACG00000010418.1	ENSLOCG00000003491.1	113122552, 113126716	115474384	ENSMUSG00000021610.8	108797613	ENSNSUG00000010147.1	ENSORLG00000004721.2	ENSPMRG00000011767.1		ENSSPUG00000013172.1	ENSTGUG00000008431.2	106548673, 106552289	780231
OG0002066	1	2	2	2	2	2	-1	0	0	0	0	100562479, 100562908	ENSCMIG00000005003.1, ENSCMIG00000009586.1	ENSCPRG00005007197.1, ENSCPRG00005018683.1	ENSDARG00000018757.9, ENSDARG00000062106.7, ENSDARG00000116278.1	ENSGALG00000007570.6, ENSGALG00000016927.6	117361234, 117361935	ENSG00000102554.14	ENSLACG00000004425.1, ENSLACG00000016686.1	ENSLOCG00000011350.1, ENSLOCG00000014951.1	113122874, 113132132, 113143513	115468698	ENSMUSG00000005148.8	108794919, 108805033	ENSNSUG00000009004.1, ENSNSUG00000014335.1	ENSORLG00000015385.2, ENSORLG00000023452.1, ENSORLG00000025531.1	ENSPMRG00000021715.1	115092274, 115094420	ENSSPUG00000011885.1	ENSTGUG00000005530.2, ENSTGUG00000012525.2	106549886, 106552332	100489339, 448416
OG0002065	3	2	2	2	2	2	+1	0	0	0	0	100557129, 100566158	ENSCMIG00000006710.1, ENSCMIG00000011301.1	ENSCPRG00005008679.1, ENSCPRG00005017803.1	ENSDARG00000003866.6, ENSDARG00000034943.7, ENSDARG00000115213.1	ENSGALG00000006487.4, ENSGALG00000016878.5	117360557, 117362477	ENSG00000125304.10	ENSLACG00000016750.1	ENSLOCG00000003128.1, ENSLOCG00000015146.1	113131675, 113144594	115459343, 115469066, 115473998	ENSMUSG00000025544.13	108785891, 108804749	ENSNSUG00000008657.1, ENSNSUG00000016359.1	ENSORLG00000001679.2	ENSPMRG00000014343.1, ENSPMRG00000022542.1	115092974, 115094582	ENSSPUG00000006147.1, ENSSPUG00000014620.1	ENSTGUG00000002138.2, ENSTGUG00000010935.2	106551957, 106554298	100489507, 447968
OG0002069	1	2	2	2	2	2	-1	0	0	0	0	100557720, 100565292	ENSCMIG00000001540.1, ENSCMIG00000018732.1	ENSCPRG00005016191.1, ENSCPRG00005017420.1	ENSDARG00000063706.7	ENSGALG00000004339.6, ENSGALG00000005992.7	117348336, 117353400	ENSG00000073417.15, ENSG00000113231.14, ENSG00000284762.1	ENSLACG00000014400.1, ENSLACG00000018003.2	ENSLOCG00000005705.1, ENSLOCG00000012971.1	113124341, 113137852	115462278	ENSMUSG00000021684.17, ENSMUSG00000025584.17	108787663, 108804816	ENSNSUG00000007470.1, ENSNSUG00000019434.1	ENSORLG00000002273.2, ENSORLG00000003332.2	ENSPMRG00000016915.1, ENSPMRG00000018103.1	115075155, 115075480	ENSSPUG00000010665.1, ENSSPUG00000015771.1	ENSTGUG00000003995.2, ENSTGUG00000007621.2	106539005	100490787, 100497070
OG0010748	0	0	1	1	1	1	-1	-1	0	0	0	100337536	ENSCMIG00000016605.1	ENSCPRG00005011672.1	ENSDARG00000098221.2	ENSGALG00000013211.5		ENSG00000111728.10	ENSLACG00000004922.1	ENSLOCG00000000977.1, ENSLOCG00000016907.1	113142036		ENSMUSG00000030283.7	108789879	ENSNSUG00000003190.1	ENSORLG00000014634.2	ENSPMRG00000023738.1	115090688	ENSSPUG00000018662.1	ENSTGUG00000025816.1	106547779	444887
OG0001455	3	2	3	2	2	2	+1	0	+1	0	0	100551868, 100553413	ENSCMIG00000008705.1, ENSCMIG00000017584.1	ENSCPRG00005003031.1, ENSCPRG00005003581.1	ENSDARG00000070463.6, ENSDARG00000079233.4	ENSGALG00000012680.6, ENSGALG00000051375.1	117355664, 117364824	ENSG00000007968.7, ENSG00000112242.15, ENSG00000282899.2	ENSLACG00000008759.2, ENSLACG00000015442.1	ENSLOCG00000005413.1, ENSLOCG00000008942.1	113122320, 113126665	115472494, 115475637, 115480652	ENSMUSG00000016477.18, ENSMUSG00000018983.9	108786389	ENSNSUG00000014009.1, ENSNSUG00000016742.1, ENSNSUG00000016743.1	ENSORLG00000014356.2, ENSORLG00000027588.1	ENSPMRG00000006370.1, ENSPMRG00000008903.1	115073499, 115085121, 115100872	ENSSPUG00000008101.1, ENSSPUG00000017823.1	ENSTGUG00000000907.2, ENSTGUG00000006335.2	106548848, 106552942	496522
OG0001456	1	1	1	1	1	2	0	0	0	0	-1	100559569, 100567371, 107983822	ENSCMIG00000010825.1, ENSCMIG00000011666.1	ENSCPRG00005006781.1, ENSCPRG00005007883.1	ENSDARG00000012535.10, ENSDARG00000019521.11	ENSGALG00000039554.2, ENSGALG00000043254.2	117349196	ENSG00000005381.8, ENSG00000121053.6, ENSG00000167419.11	ENSLACG00000017046.1, ENSLACG00000017237.1	ENSLOCG00000007217.1, ENSLOCG00000015220.1	113125106, 113139418	115456483	ENSMUSG00000009350.13, ENSMUSG00000009356.12, ENSMUSG00000052234.2	108785838, 108785844, 108797850	ENSNSUG00000006052.1, ENSNSUG00000006053.1	ENSORLG00000009297.2, ENSORLG00000009349.2, ENSORLG00000023289.1, ENSORLG00000027810.1, ENSORLG00000029520.1	ENSPMRG00000022440.1, ENSPMRG00000022519.1	115097197	ENSSPUG00000001297.1, ENSSPUG00000001447.1		106549249, 106553876	100490938, 100496213
OG0001457	1	2	2	2	2	2	-1	0	0	0	0	100551780, 100555137	ENSCMIG00000016330.1, ENSCMIG00000018857.1	ENSCPRG00005003933.1, ENSCPRG00005004692.1	ENSDARG00000063018.6, ENSDARG00000088222.2, ENSDARG00000113552.1	ENSGALG00000003035.4	117367817, 117368204	ENSG00000126882.13, ENSG00000188859.7	ENSLACG00000002014.1, ENSLACG00000017133.1	ENSLOCG00000006312.1, ENSLOCG00000010200.1	113124329, 113129327, 113134986	115473128	ENSMUSG00000050592.8, ENSMUSG00000060568.14	108794313, 108798622	ENSNSUG00000016255.1, ENSNSUG00000017347.1, ENSNSUG00000019232.1	ENSORLG00000004207.2, ENSORLG00000004524.2, ENSORLG00000029552.1	ENSPMRG00000007235.1, ENSPMRG00000022659.1	115081683, 115097290	ENSSPUG00000013126.1, ENSSPUG00000017568.1	ENSTGUG00000017258.2, ENSTGUG00000028321.1	106537720, 106550912	100145734, 100496935
OG0001452	3	2	2	2	2	2	+1	0	0	0	0	100564823, 100566676	ENSCMIG00000003541.1, ENSCMIG00000013750.1	ENSCPRG00005002078.1	ENSDARG00000003795.9, ENSDARG00000025375.11, ENSDARG00000112650.1, ENSDARG00000117104.1	ENSGALG00000008818.7, ENSGALG00000034434.2	117348274, 117361113	ENSG00000138413.13, ENSG00000182054.10	ENSLACG00000014588.1, ENSLACG00000017975.1	ENSLOCG00000004227.1, ENSLOCG00000014327.1	113122229, 113123811, 113132560	115459866, 115459867, 115474354	ENSMUSG00000025950.16, ENSMUSG00000030541.16	108790198, 108799890	ENSNSUG00000004817.1, ENSNSUG00000020259.1	ENSORLG00000008218.2, ENSORLG00000012601.2	ENSPMRG00000000420.1, ENSPMRG00000022769.1	115074919, 115093931	ENSSPUG00000004186.1, ENSSPUG00000004871.1	ENSTGUG00000022112.1, ENSTGUG00000023800.1	106539096	448026, 448164
OG0001453	3	3	3	3	3	2	0	0	0	0	+1	107983808	ENSCMIG00000007013.1, ENSCMIG00000017764.1	ENSCPRG00005007946.1, ENSCPRG00005008415.1	ENSDARG00000042908.5, ENSDARG00000088167.3, ENSDARG00000089983.3, ENSDARG00000110717.1	ENSGALG00000044505.2	117348624, 117350104, 117366162	ENSG00000027869.11, ENSG00000183476.12, ENSG00000196684.12	ENSLACG00000000570.1, ENSLACG00000000727.1, ENSLACG00000017882.2	ENSLOCG00000003473.1, ENSLOCG00000007308.1, ENSLOCG00000014836.1	113129175, 113133030, 113137833	115458325, 115460619, 115481054	ENSMUSG00000028071.12, ENSMUSG00000046460.15, ENSMUSG00000062007.13	108786381		ENSORLG00000007428.2, ENSORLG00000022582.1, ENSORLG00000025680.1	ENSPMRG00000018944.1	115075394, 115077826, 115098138	ENSSPUG00000001057.1, ENSSPUG00000001339.1	ENSTGUG00000024628.1		101731988, 105945618
OG0012883	0	1	1	1	1	1	-1	0	0	0	0	100552585	ENSCMIG00000014252.1	ENSCPRG00005005123.1	ENSDARG00000078411.3	ENSGALG00000035199.3	117355087	ENSG00000155087.4					ENSMUSG00000061923.4		ENSNSUG00000012423.1		ENSPMRG00000020203.1	115085610	ENSSPUG00000009019.1	ENSTGUG00000012119.2	106550807
OG0012885	0	1	1	1	1	1	-1	0	0	0	0	100559924	ENSCMIG00000000643.1	ENSCPRG00005011024.1			117347395	ENSG00000177414.13	ENSLACG00000022362.1	ENSLOCG00000006744.1			ENSMUSG00000069733.11	108784905			ENSPMRG00000011232.1	115096894	ENSSPUG00000016397.1		106555151	101733423
OG0003863	1	3	1	1	1	1	0	+2	0	0	0	100559927	ENSCMIG00000012114.1	ENSCPRG00005005740.1	ENSDARG00000022768.7, ENSDARG00000037589.9	ENSGALG00000005700.2	117347270, 117356378, 117369282	ENSG00000101193.8	ENSLACG00000016647.1	ENSLOCG00000004990.1	113145048, 113145837	115475361	ENSMUSG00000027573.11	108789836	ENSNSUG00000006469.1	ENSORLG00000014687.2, ENSORLG00000028791.1	ENSPMRG00000004738.1	115096640	ENSSPUG00000015056.1	ENSTGUG00000027933.1	106548263	100379846
OG0009662	1	1	0	1	1	1	0	0	-1	0	0		ENSCMIG00000012645.1	ENSCPRG00005002392.1	ENSDARG00000057299.4, ENSDARG00000111256.1, ENSDARG00000112544.1	ENSGALG00000046740.1	117362982	ENSG00000102390.11	ENSLACG00000016137.1	ENSLOCG00000014881.1	113124364	115469390	ENSMUSG00000031226.13	108795043	ENSNSUG00000020315.1	ENSORLG00000019795.2	ENSPMRG00000012269.1		ENSSPUG00000011523.1	ENSTGUG00000025197.1	106542634	549118
OG0012265	0	1	0	1	1	1	-1	0	-1	0	0		ENSCMIG00000006200.1	ENSCPRG00005018814.1	ENSDARG00000077474.5	ENSGALG00000011149.5	117360588	ENSG00000153246.13		ENSLOCG00000008647.1	113138177		ENSMUSG00000054580.14	108799784	ENSNSUG00000020517.1, ENSNSUG00000020569.1		ENSPMRG00000009011.1		ENSSPUG00000017117.1	ENSTGUG00000006488.2	106551608	100488773
OG0010216	2	1	1	1	1	1	+1	0	0	0	0	100564758	ENSCMIG00000003004.1		ENSDARG00000102035.2		117355580	ENSG00000132517.15, ENSG00000185803.11, ENSG00000285112.2	ENSLACG00000006780.1	ENSLOCG00000008703.1	113126804	115458884, 115460490	ENSMUSG00000022560.9	108803479	ENSNSUG00000009556.1	ENSORLG00000008027.2		115085832	ENSSPUG00000014505.1		106537971	493299
OG0010308	0	1	1	1	1	1	-1	0	0	0	0	100556032	ENSCMIG00000016829.1	ENSCPRG00005004054.1	ENSDARG00000089467.4	ENSGALG00000010196.6	117363297	ENSG00000156050.10	ENSLACG00000018376.2	ENSLOCG00000011006.1	113131345		ENSMUSG00000021234.9	108802469	ENSNSUG00000003113.1	ENSORLG00000026001.1	ENSPMRG00000008753.1	115089964	ENSSPUG00000017129.1	ENSTGUG00000012081.2	106539314	100492844
OG0006457	0	1	1	1	1	1	-1	0	0	0	0	100558376	ENSCMIG00000013431.1	ENSCPRG00005002504.1	ENSDARG00000101888.3, ENSDARG00000104403.3	ENSGALG00000002123.6	117365795	ENSG00000116885.18	ENSLACG00000011564.1	ENSLOCG00000003127.1	113136830		ENSMUSG00000042616.8	108804720	ENSNSUG00000012246.1	ENSORLG00000009500.2, ENSORLG00000014500.2	ENSPMRG00000017717.1	115100790	ENSSPUG00000001212.1	ENSTGUG00000001590.2	106549799	493245
OG0012341	0	1	1	1	1	1	-1	0	0	0	0	107983196	ENSCMIG00000011009.1	ENSCPRG00005013234.1		ENSGALG00000028512.3	117359806	ENSG00000196233.13	ENSLACG00000004554.1	ENSLOCG00000018258.1			ENSMUSG00000025019.17	108794653	ENSNSUG00000007045.1		ENSPMRG00000001039.1	115095883	ENSSPUG00000012129.1	ENSTGUG00000009834.2	106552765
OG0013193	0	0	1	1	1	1	-1	-1	0	0	0	100557971	ENSCMIG00000005219.1, ENSCMIG00000005333.1	ENSCPRG00005006125.1		ENSGALG00000004341.6				ENSLOCG00000009171.1			ENSMUSG00000033488.11		ENSNSUG00000014202.1			115100297	ENSSPUG00000010631.1, ENSSPUG00000010651.1		106546797
OG0010675	1	1	2	1	1	1	0	0	+1	0	0	100555797	ENSCMIG00000006600.1, ENSCMIG00000016185.1	ENSCPRG00005005947.1	ENSDARG00000017947.12, ENSDARG00000059956.6		117345708	ENSG00000101213.7		ENSLOCG00000005191.1	113145867	115476048	ENSMUSG00000038751.5	108789751	ENSNSUG00000008158.1	ENSORLG00000020286.2	ENSPMRG00000004016.1	115097711, 115097768	ENSSPUG00000000750.1			100490792
OG0008513	2	2	1	2	1	1	0	0	0	+1	0	100555045	ENSCMIG00000000554.1		ENSDARG00000040224.7, ENSDARG00000074100.5		117363996, 117366173		ENSLACG00000013961.1	ENSLOCG00000001751.1, ENSLOCG00000010791.1	113121483, 113129555	115477678, 115480446		108794009		ENSORLG00000005756.2, ENSORLG00000016320.2		115089600		ENSTGUG00000012300.2	106550233	100145144, 100490271
OG0008511	2	1	1	1	1	1	+1	0	0	0	0	100565942	ENSCMIG00000016562.1	ENSCPRG00005005493.1	ENSDARG00000071164.7	ENSGALG00000010485.4	117364029	ENSG00000100601.10	ENSLACG00000013496.1	ENSLOCG00000008800.1	113130104	115458955, 115477586	ENSMUSG00000079036.10		ENSNSUG00000000475.1	ENSORLG00000010750.2	ENSPMRG00000002479.1	115089609	ENSSPUG00000009359.1	ENSTGUG00000012335.2	106550227	779848
OG0012512	0	0	1	1	1	1	-1	-1	0	0	0	100556784	ENSCMIG00000019059.1	ENSCPRG00005001164.1		ENSGALG00000011235.6		ENSG00000131386.19	ENSLACG00000009544.2	ENSLOCG00000006018.1	113126469		ENSMUSG00000021903.11	108804574		ENSORLG00000004737.2	ENSPMRG00000020244.1	115084400	ENSSPUG00000001851.1	ENSTGUG00000003115.2		100489899
OG0014003	2	1	1	1	1	1	+1	0	0	0	0	103279683	ENSCMIG00000019090.1				117359879					115459025, 115471061		108784544			ENSPMRG00000004326.1	115096225
OG0002680	2	3	2	2	2	2	0	+1	0	0	0	100557555, 100563426	ENSCMIG00000004197.1, ENSCMIG00000004203.1, ENSCMIG00000005509.1	ENSCPRG00005000897.1, ENSCPRG00005014296.1	ENSDARG00000069361.5		117347233, 117354143, 117368574	ENSG00000064199.6, ENSG00000154040.20		ENSLOCG00000002254.1, ENSLOCG00000006489.1, ENSLOCG00000006503.1	113134171	115458324, 115481459	ENSMUSG00000001948.10, ENSMUSG00000024430.14	108797037	ENSNSUG00000004337.1, ENSNSUG00000019870.1, ENSNSUG00000019871.1	ENSORLG00000023840.1	ENSPMRG00000005743.1, ENSPMRG00000017141.1	115074007, 115085294	ENSSPUG00000001343.1, ENSSPUG00000014280.1	ENSTGUG00000000762.2	106544829, 106545579
OG0002687	1	1	1	1	1	2	0	0	0	0	-1	100557804, 100566249	ENSCMIG00000007669.1, ENSCMIG00000012873.1	ENSCPRG00005006824.1, ENSCPRG00005013839.1	ENSDARG00000059263.7, ENSDARG00000070352.4, ENSDARG00000103133.3	ENSGALG00000009274.7, ENSGALG00000033272.2	117356439	ENSG00000123407.4, ENSG00000170178.7	ENSLACG00000009639.1, ENSLACG00000016761.1	ENSLOCG00000006304.1, ENSLOCG00000007146.1	113123579, 113145359	115465076	ENSMUSG00000001823.5, ENSMUSG00000050328.2	108797210	ENSNSUG00000002981.1	ENSORLG00000007902.2, ENSORLG00000017536.2	ENSPMRG00000001444.1, ENSPMRG00000004249.1	115088766	ENSSPUG00000005253.1	ENSTGUG00000008938.2, ENSTGUG00000016959.2	106538086	100487557
OG0002686	2	2	1	2	2	2	0	0	-1	0	0	100553843, 100564078	ENSCMIG00000016673.1, ENSCMIG00000018672.1	ENSCPRG00005011965.1, ENSCPRG00005016829.1	ENSDARG00000045568.6, ENSDARG00000054849.6	ENSGALG00000013177.6	117364342, 117367520	ENSG00000060982.15, ENSG00000105552.15	ENSLACG00000002054.1, ENSLACG00000016855.2	ENSLOCG00000015344.1	113140755	115466537, 115477187	ENSMUSG00000030268.17, ENSMUSG00000030826.19	108794945, 108797552	ENSNSUG00000002183.1, ENSNSUG00000004347.1	ENSORLG00000001573.2	ENSPMRG00000018304.1, ENSPMRG00000023648.1	115090707	ENSSPUG00000018626.1	ENSTGUG00000011740.2, ENSTGUG00000029399.1	106538706	100124778, 448409
OG0002685	1	1	1	1	1	2	0	0	0	0	-1	100562148, 100563487	ENSCMIG00000002568.1, ENSCMIG00000008753.1, ENSCMIG00000015404.1	ENSCPRG00005003620.1	ENSDARG00000004588.8, ENSDARG00000025847.8, ENSDARG00000096389.2, ENSDARG00000098834.2	ENSGALG00000036497.3	117355655	ENSG00000124766.7, ENSG00000177732.8	ENSLACG00000003899.1, ENSLACG00000007378.1	ENSLOCG00000018338.1, ENSLOCG00000018365.1	113122758, 113126504	115475626	ENSMUSG00000051817.8, ENSMUSG00000076431.4	108786395, 108787010	ENSNSUG00000000197.1, ENSNSUG00000016740.1	ENSORLG00000005001.2, ENSORLG00000029633.1	ENSPMRG00000006324.1	115085124			106542234, 106552069	116407953, 733893
OG0001869	2	2	3	2	2	2	0	0	+1	0	0	100555551, 100568113	ENSCMIG00000009150.1, ENSCMIG00000012506.1	ENSCPRG00005010302.1	ENSDARG00000035735.8, ENSDARG00000043322.8, ENSDARG00000116417.1	ENSGALG00000029779.2, ENSGALG00000035943.2	117360895, 117362022	ENSG00000169840.5, ENSG00000180613.11	ENSLACG00000007818.1, ENSLACG00000016379.1	ENSLOCG00000004253.1, ENSLOCG00000014145.1	113128955, 113143362	115462643, 115467887	ENSMUSG00000035946.7, ENSMUSG00000053129.5	108798488, 108804070	ENSNSUG00000013331.1, ENSNSUG00000018228.1	ENSORLG00000006664.2, ENSORLG00000019791.2	ENSPMRG00000003955.1, ENSPMRG00000013473.1	115080118, 115082389, 115091506	ENSSPUG00000005080.1	ENSTGUG00000007803.2, ENSTGUG00000011603.2	106537881	549922, 734120
OG0000165	4	4	5	4	4	4	0	0	+1	0	0	100551598, 100554707, 100561489, 100562361	ENSCMIG00000003996.1, ENSCMIG00000016765.1, ENSCMIG00000017508.1, ENSCMIG00000019599.1	ENSCPRG00005003697.1, ENSCPRG00005007536.1, ENSCPRG00005008055.1, ENSCPRG00005014154.1	ENSDARG00000002587.10, ENSDARG00000032083.9, ENSDARG00000038974.8, ENSDARG00000056742.6, ENSDARG00000103490.2, ENSDARG00000109782.1	ENSGALG00000000227.7, ENSGALG00000007582.6, ENSGALG00000010490.8, ENSGALG00000041203.3	117351582, 117359361, 117362233, 117362691	ENSG00000072832.15, ENSG00000092964.18, ENSG00000113657.13, ENSG00000151640.13	ENSLACG00000003570.1, ENSLACG00000007523.2, ENSLACG00000010532.1, ENSLACG00000017733.1	ENSLOCG00000007471.1, ENSLOCG00000010077.1, ENSLOCG00000010797.1, ENSLOCG00000016100.1	113124774, 113128216, 113135464, 113138663, 113143352	115462596, 115469326, 115471118, 115475636	ENSMUSG00000022048.8, ENSMUSG00000024501.20, ENSMUSG00000025478.15, ENSMUSG00000029121.16, ENSMUSG00000111393.1	108784779, 108787437, 108791054, 108795055	ENSNSUG00000000209.1, ENSNSUG00000010352.1, ENSNSUG00000011972.1	ENSORLG00000012162.2, ENSORLG00000019028.2, ENSORLG00000020723.2, ENSORLG00000023847.1, ENSORLG00000027778.1	ENSPMRG00000005351.1, ENSPMRG00000010921.1, ENSPMRG00000014333.1, ENSPMRG00000017531.1	115079822, 115079823, 115085336, 115092777, 115095807	ENSSPUG00000005946.1, ENSSPUG00000007817.1, ENSSPUG00000013440.1, ENSSPUG00000013602.1	ENSTGUG00000000047.2, ENSTGUG00000004168.2, ENSTGUG00000010001.2, ENSTGUG00000011657.2, ENSTGUG00000022770.1	106539028, 106539937, 106542080, 106545291, 106552039	100158561, 448103, 548482, 779767
OG0000553	3	3	2	3	3	2	0	0	-1	0	+1	100561101, 103278072, 103280764	ENSCMIG00000007598.1, ENSCMIG00000007601.1	ENSCPRG00005012321.1	ENSDARG00000009511.9, ENSDARG00000013598.8, ENSDARG00000093048.3, ENSDARG00000113940.1	ENSGALG00000007174.6	117346331, 117346693, 117368389	ENSG00000173503.12, ENSG00000181634.8, ENSG00000204490.3, ENSG00000206439.5, ENSG00000223919.8, ENSG00000223952.3, ENSG00000226275.8, ENSG00000226979.8, ENSG00000228321.3, ENSG00000228849.3, ENSG00000228978.2, ENSG00000230108.3, ENSG00000230279.8, ENSG00000231408.8, ENSG00000232810.4, ENSG00000238130.8	ENSLACG00000000241.1, ENSLACG00000002839.1, ENSLACG00000006878.1, ENSLACG00000007235.1	ENSLOCG00000000637.1, ENSLOCG00000004793.1	113126824, 113136353, 113139415	115464340, 115464947, 115472529	ENSMUSG00000024401.14, ENSMUSG00000024402.5, ENSMUSG00000050395.9	108793733, 108793742, 108805019	ENSNSUG00000000077.1, ENSNSUG00000009492.1	ENSORLG00000010470.2, ENSORLG00000016035.2	ENSPMRG00000002768.1, ENSPMRG00000016981.1	115081006, 115098177		ENSTGUG00000003190.2	106544745	100134991, 100135001, 100494382
OG0001866	2	2	1	2	2	2	0	0	-1	0	0	100560726	ENSCMIG00000016459.1	ENSCPRG00005003402.1, ENSCPRG00005014090.1	ENSDARG00000031138.7, ENSDARG00000056594.7, ENSDARG00000101076.4, ENSDARG00000101831.2	ENSGALG00000030991.2, ENSGALG00000042045.2	117353624, 117360153	ENSG00000170549.4, ENSG00000177508.12	ENSLACG00000011795.1, ENSLACG00000012956.1	ENSLOCG00000007127.1, ENSLOCG00000008834.1	113122060, 113122853, 113126422	115470787, 115474337	ENSMUSG00000031734.13, ENSMUSG00000060969.9	108793893, 108795799	ENSNSUG00000005234.1, ENSNSUG00000010225.1	ENSORLG00000005157.2, ENSORLG00000013724.3, ENSORLG00000014300.2	ENSPMRG00000011439.1, ENSPMRG00000011814.1	115084715	ENSSPUG00000008217.1	ENSTGUG00000008517.2, ENSTGUG00000028899.1	106537583	100038208, 407888
OG0000550	6	2	3	3	3	2	+3	-1	0	0	+1	100563884, 103281573	ENSCMIG00000002502.1, ENSCMIG00000009508.1	ENSCPRG00005014210.1	ENSDARG00000001452.7, ENSDARG00000035514.8, ENSDARG00000057644.7, ENSDARG00000109685.1, ENSDARG00000111244.1	ENSGALG00000000357.7, ENSGALG00000053549.1	117360110, 117362637	ENSG00000042980.13, ENSG00000151651.16	ENSLACG00000010498.1, ENSLACG00000015824.1	ENSLOCG00000004374.1, ENSLOCG00000015424.1, ENSLOCG00000015430.1	113131518, 113135238, 113139115	115459415, 115469314, 115469316, 115469717, 115469718, 115471163	ENSMUSG00000014725.16, ENSMUSG00000025473.16	108794695, 108794696, 108794697, 108794698, 108799264, 108802773	ENSNSUG00000008553.1	ENSORLG00000009290.2, ENSORLG00000012691.2, ENSORLG00000016155.2	ENSPMRG00000017231.1	115092793, 115092794, 115095609	ENSSPUG00000001029.1, ENSSPUG00000008478.1	ENSTGUG00000004505.2, ENSTGUG00000004723.2	106548564, 106551683, 106552485, 106552488, 106556476	100145537, 100488450, 100498252, 101735040, 105946911, 116409544
OG0014309	1	0	1	1	1	1	0	-1	0	0	0	103277938	ENSCMIG00000019989.1		ENSDARG00000006283.8				ENSLACG00000012670.1			115472602						115089476				100489197
OG0000552	1	3	3	2	2	2	-1	+1	+1	0	0	100555710, 100558429	ENSCMIG00000007927.1, ENSCMIG00000008204.1, ENSCMIG00000013824.1	ENSCPRG00005014790.1, ENSCPRG00005018788.1	ENSDARG00000003706.10, ENSDARG00000011422.12, ENSDARG00000023797.13, ENSDARG00000071331.7, ENSDARG00000098856.2	ENSGALG00000009705.7, ENSGALG00000010812.6	117357277, 117363878, 117364638	ENSG00000196218.13, ENSG00000198626.17, ENSG00000198838.13	ENSLACG00000010675.1, ENSLACG00000011554.1, ENSLACG00000014164.1, ENSLACG00000018524.1	ENSLOCG00000012545.1, ENSLOCG00000014248.1, ENSLOCG00000016594.1	113131570, 113136675, 113137687, 113142532	115480002	ENSMUSG00000021313.16, ENSMUSG00000030592.18, ENSMUSG00000057378.15	108785164, 108786654	ENSNSUG00000006104.1, ENSNSUG00000016892.1	ENSORLG00000001057.2, ENSORLG00000005221.2, ENSORLG00000006365.2, ENSORLG00000018368.2	ENSPMRG00000005166.1, ENSPMRG00000010097.1, ENSPMRG00000010440.1	115073380, 115087131, 115090733	ENSSPUG00000003931.1, ENSSPUG00000016163.1, ENSSPUG00000019132.1	ENSTGUG00000010491.2, ENSTGUG00000011653.2, ENSTGUG00000026818.1	106537404, 106542777, 106555910, 106555911	100495378, 101731188
OG0000558	3	3	4	3	3	2	0	0	+1	0	+1	100561557, 100561670, 103282676	ENSCMIG00000005943.1	ENSCPRG00005003925.1, ENSCPRG00005010043.1, ENSCPRG00005010046.1	ENSDARG00000032272.6, ENSDARG00000035652.9, ENSDARG00000036430.5, ENSDARG00000075140.5, ENSDARG00000095908.4, ENSDARG00000104221.2, ENSDARG00000112956.1, ENSDARG00000115169.1, ENSDARG00000116233.1	ENSGALG00000016348.5	117350582, 117350587, 117362564	ENSG00000130066.16, ENSG00000141504.12	ENSLACG00000004527.1	ENSLOCG00000003427.1, ENSLOCG00000014002.1	113123710, 113125260, 113125261, 113142913, 113142989	115457485, 115457488, 115469514	ENSMUSG00000025283.15, ENSMUSG00000069835.10	108798991, 108803148	ENSNSUG00000004339.1, ENSNSUG00000011944.1, ENSNSUG00000017125.1	ENSORLG00000002664.2, ENSORLG00000007765.2, ENSORLG00000023069.1	ENSPMRG00000004420.1, ENSPMRG00000011683.1, ENSPMRG00000011772.1, ENSPMRG00000012034.1	115077174, 115077823, 115078783, 115092514	ENSSPUG00000000012.1, ENSSPUG00000018288.1	ENSTGUG00000007289.2	106537813, 106548704, 106555374	100487185, 116409859, 116409860, 493359
OG0000164	5	4	3	4	4	3	+1	0	-1	0	+1	100551622, 100555356, 100555550, 100560409, 100561086, 100567542, 100567736, 100568193	ENSCMIG00000006565.1	ENSCPRG00005000679.1	ENSDARG00000018301.9, ENSDARG00000041073.7, ENSDARG00000046030.7, ENSDARG00000069379.6, ENSDARG00000099873.2, ENSDARG00000101749.2, ENSDARG00000102720.2, ENSDARG00000104829.2, ENSDARG00000109356.1, ENSDARG00000111062.1, ENSDARG00000113878.1, ENSDARG00000116578.1	ENSGALG00000001791.7, ENSGALG00000001824.5, ENSGALG00000021451.6, ENSGALG00000023936.4, ENSGALG00000049254.1, ENSGALG00000049652.1, ENSGALG00000050464.1, ENSGALG00000052887.1, ENSGALG00000053446.1, ENSGALG00000054926.1	117349183, 117359509, 117359675, 117360033			ENSLOCG00000002463.1, ENSLOCG00000002722.1	113132424, 113132703, 113132704, 113133486, 113133555	115470454, 115470455, 115470456, 115470474, 115482497		108789583, 108789589, 108800614, 108800815, 108802912, 108802913, 108802914	ENSNSUG00000009478.1, ENSNSUG00000009479.1, ENSNSUG00000009480.1, ENSNSUG00000012982.1, ENSNSUG00000012984.1, ENSNSUG00000012986.1, ENSNSUG00000012987.1, ENSNSUG00000012989.1	ENSORLG00000013045.2, ENSORLG00000018559.2, ENSORLG00000018662.2	ENSPMRG00000008074.1, ENSPMRG00000008334.1, ENSPMRG00000008365.1, ENSPMRG00000008399.1, ENSPMRG00000014180.1, ENSPMRG00000019766.1, ENSPMRG00000022462.1, ENSPMRG00000022470.1, ENSPMRG00000022486.1	115076690, 115095329, 115095333	ENSSPUG00000001895.1, ENSSPUG00000009981.1	ENSTGUG00000005554.2, ENSTGUG00000005564.2, ENSTGUG00000019705.1, ENSTGUG00000020133.1, ENSTGUG00000024972.1, ENSTGUG00000029449.1	106551537, 106551538, 106551539, 106552201	779842
OG0000009	18	5	21	14	15	14	+4	-9	+6	-1	+1	100560330, 100562109, 100565689, 100565889, 103277740, 103277799, 103277800, 103278032, 103279661, 103279826, 103279996, 103280582, 103281951, 103282457, 107982279, 107983591	ENSCMIG00000004918.1, ENSCMIG00000009286.1, ENSCMIG00000019313.1, ENSCMIG00000019391.1, ENSCMIG00000019392.1, ENSCMIG00000019393.1	ENSCPRG00005003856.1, ENSCPRG00005012459.1, ENSCPRG00005012670.1, ENSCPRG00005012671.1, ENSCPRG00005013328.1, ENSCPRG00005018849.1	ENSDARG00000008075.8, ENSDARG00000008182.9, ENSDARG00000025150.8, ENSDARG00000025547.9, ENSDARG00000029461.7, ENSDARG00000043894.6, ENSDARG00000046092.8, ENSDARG00000046142.6, ENSDARG00000052656.6, ENSDARG00000057090.6, ENSDARG00000059254.7, ENSDARG00000069323.3, ENSDARG00000074732.4, ENSDARG00000076778.4, ENSDARG00000077975.5, ENSDARG00000079425.5, ENSDARG00000079903.5, ENSDARG00000087245.3, ENS…	ENSGALG00000000136.6, ENSGALG00000014722.6, ENSGALG00000029035.4, ENSGALG00000037253.2, ENSGALG00000044226.2, ENSGALG00000045115.2	117350032, 117350653, 117350672, 117356858, 117358200	ENSG00000090659.18, ENSG00000104921.15, ENSG00000104938.17, ENSG00000111729.14, ENSG00000111796.4, ENSG00000132514.13, ENSG00000134539.17, ENSG00000141505.12, ENSG00000150045.12, ENSG00000161944.16, ENSG00000166523.8, ENSG00000166527.8, ENSG00000172243.18, ENSG00000182566.13, ENSG00000184293.7, ENSG00000187912.12, ENSG00000198178.10, ENSG00000205846.4, ENSG00000256797.1, ENSG00000258227.7, ENSG00…	ENSLACG00000001291.1, ENSLACG00000001578.1, ENSLACG00000002720.1, ENSLACG00000003816.1, ENSLACG00000003853.1, ENSLACG00000004290.1, ENSLACG00000006153.1, ENSLACG00000008195.1, ENSLACG00000008897.1, ENSLACG00000009469.2, ENSLACG00000009555.1, ENSLACG00000010402.1, ENSLACG00000010717.1, ENSLACG00000012097.1, ENSLACG00000012341.1, ENSLACG00000012534.1, ENSLACG00000015403.1, ENSLACG00000017851.1, ENS…	ENSLOCG00000000123.1, ENSLOCG00000002850.1, ENSLOCG00000006689.1, ENSLOCG00000006703.1, ENSLOCG00000006949.1, ENSLOCG00000007140.1, ENSLOCG00000007241.1, ENSLOCG00000007260.1, ENSLOCG00000007285.1, ENSLOCG00000007303.1, ENSLOCG00000007317.1, ENSLOCG00000007331.1, ENSLOCG00000007477.1, ENSLOCG00000007490.1, ENSLOCG00000007510.1, ENSLOCG00000007523.1, ENSLOCG00000007675.1, ENSLOCG00000007835.1, ENS…	113123913, 113124778, 113126762, 113126763, 113128096, 113128128, 113128577, 113128578, 113128816, 113138854, 113140000, 113140408, 113144227	115457350, 115457559, 115457560, 115457562, 115457911, 115458055, 115458354, 115458729, 115461777, 115461778, 115464351, 115465270, 115466086, 115466116, 115466296, 115466322, 115466323, 115466453	ENSMUSG00000005540.10, ENSMUSG00000014542.3, ENSMUSG00000020884.15, ENSMUSG00000023349.14, ENSMUSG00000029915.14, ENSMUSG00000030114.8, ENSMUSG00000030142.10, ENSMUSG00000030144.4, ENSMUSG00000030147.12, ENSMUSG00000030148.15, ENSMUSG00000030154.10, ENSMUSG00000030158.12, ENSMUSG00000030165.16, ENSMUSG00000030325.16, ENSMUSG00000030361.16, ENSMUSG00000031494.7, ENSMUSG00000031495.8, ENSMUSG000000…	108790533, 108798276, 108798277, 108801714, 108803275, 108803276	ENSNSUG00000000563.1, ENSNSUG00000000569.1, ENSNSUG00000000873.1, ENSNSUG00000000889.1, ENSNSUG00000000892.1, ENSNSUG00000004572.1, ENSNSUG00000005238.1, ENSNSUG00000016632.1, ENSNSUG00000016633.1	ENSORLG00000014120.2, ENSORLG00000014128.2, ENSORLG00000018936.2, ENSORLG00000018948.2, ENSORLG00000022506.1, ENSORLG00000023052.1, ENSORLG00000023095.1, ENSORLG00000024106.1, ENSORLG00000024541.1, ENSORLG00000025394.1, ENSORLG00000025646.1, ENSORLG00000025736.1, ENSORLG00000026801.1, ENSORLG00000027148.1, ENSORLG00000027248.1, ENSORLG00000027318.1, ENSORLG00000027583.1, ENSORLG00000028037.1, ENS…	ENSPMRG00000007164.1, ENSPMRG00000007180.1, ENSPMRG00000007195.1, ENSPMRG00000009475.1, ENSPMRG00000009497.1, ENSPMRG00000009506.1, ENSPMRG00000009537.1, ENSPMRG00000009549.1, ENSPMRG00000009564.1, ENSPMRG00000009590.1, ENSPMRG00000009627.1, ENSPMRG00000011968.1, ENSPMRG00000012039.1, ENSPMRG00000012045.1, ENSPMRG00000015806.1, ENSPMRG00000018467.1, ENSPMRG00000018481.1, ENSPMRG00000021163.1, ENS…	115077682, 115077999, 115078122, 115078201, 115078243, 115078354, 115078357, 115078582, 115078707, 115078758, 115079415, 115080985, 115081168, 115081173, 115081344, 115081642, 115081653, 115081656, 115087730, 115097211, 115098355	ENSSPUG00000001227.1, ENSSPUG00000001237.1, ENSSPUG00000001418.1, ENSSPUG00000001428.1, ENSSPUG00000001977.1, ENSSPUG00000003366.1, ENSSPUG00000003395.1, ENSSPUG00000003416.1, ENSSPUG00000006383.1, ENSSPUG00000007156.1, ENSSPUG00000008787.1, ENSSPUG00000008801.1, ENSSPUG00000010997.1, ENSSPUG00000013057.1	ENSTGUG00000013138.2, ENSTGUG00000023292.1, ENSTGUG00000026445.1, ENSTGUG00000029693.1	106542402, 106542406, 106543745, 106545781, 106545782, 106547238, 106547257, 106547258, 106554941, 106554942	100486529, 100486944, 100487251, 100487836, 100488747, 100489411, 100493006, 100494969, 100497637, 100497788, 101730257, 101731168, 101731226, 101731294, 101731344, 101731464, 101732610, 101735287, 105945510, 116406739, 116409564, 116409565, 116409657, 116409796, 116409798, 116412213, 116412330, 496661
OG0000559	3	3	2	3	3	2	0	0	-1	0	+1	100553277, 100568106	ENSCMIG00000018942.1, ENSCMIG00000018945.1, ENSCMIG00000018970.1	ENSCPRG00005013864.1	ENSDARG00000002644.9, ENSDARG00000017860.6, ENSDARG00000040177.5, ENSDARG00000070047.5, ENSDARG00000110238.1, ENSDARG00000114979.1, ENSDARG00000116319.1	ENSGALG00000002564.5, ENSGALG00000026572.3, ENSGALG00000033535.2	117346010, 117367408, 117368318	ENSG00000117152.13, ENSG00000143248.13, ENSG00000143333.7	ENSLACG00000006371.1, ENSLACG00000006625.1, ENSLACG00000007428.1, ENSLACG00000016802.1, ENSLACG00000016938.2	ENSLOCG00000007206.1, ENSLOCG00000007218.1, ENSLOCG00000007246.1	113134218, 113139840, 113139866, 113140004	115472820, 115472867, 115472961	ENSMUSG00000026475.7, ENSMUSG00000026678.10, ENSMUSG00000038530.11	108789132, 108789134, 108792576	ENSNSUG00000013590.1, ENSNSUG00000014269.1	ENSORLG00000010887.2, ENSORLG00000012336.2, ENSORLG00000012358.2, ENSORLG00000012383.2	ENSPMRG00000001025.1, ENSPMRG00000001707.1	115099743, 115100299	ENSSPUG00000004081.1	ENSTGUG00000019064.1, ENSTGUG00000021469.1, ENSTGUG00000027221.1	106547700	100170622, 394913, 780219
OG0001144	3	3	3	3	3	2	0	0	0	0	+1	100553356, 100566142	ENSCMIG00000016595.1, ENSCMIG00000020042.1	ENSCPRG00005005488.1, ENSCPRG00005012240.1	ENSDARG00000018976.12, ENSDARG00000030743.9, ENSDARG00000074287.5	ENSGALG00000009037.6, ENSGALG00000031928.2	117358112, 117358113, 117363788	ENSG00000100596.6, ENSG00000172296.13	ENSLACG00000014034.1, ENSLACG00000014547.2	ENSLOCG00000008789.1, ENSLOCG00000015971.1	113127723, 113132082, 113136985	115465677, 115465679, 115477240	ENSMUSG00000021036.10, ENSMUSG00000039092.9	108785611, 108785614	ENSNSUG00000000479.1, ENSNSUG00000019196.1	ENSORLG00000010589.2, ENSORLG00000012104.2, ENSORLG00000017650.2	ENSPMRG00000001998.1, ENSPMRG00000002489.1	115086982, 115086984, 115089607	ENSSPUG00000009386.1, ENSSPUG00000012703.1	ENSTGUG00000002471.2, ENSTGUG00000012332.2	106550229	100380000, 100487030
OG0001145	3	3	2	3	3	2	0	0	-1	0	+1	100552927, 103278751	ENSCMIG00000009465.1, ENSCMIG00000017882.1	ENSCPRG00005001125.1, ENSCPRG00005014251.1	ENSDARG00000032324.9, ENSDARG00000061398.7, ENSDARG00000114579.1	ENSGALG00000011605.6, ENSGALG00000029935.2, ENSGALG00000053013.1	117353970, 117360717, 117360719	ENSG00000095203.14, ENSG00000115109.14	ENSLACG00000003742.1, ENSLACG00000014180.2	ENSLOCG00000001937.1, ENSLOCG00000005168.1	113123377, 113136444	115470991, 115473946, 115475142	ENSMUSG00000026383.14, ENSMUSG00000028434.12	108790414, 108790415, 108797144	ENSNSUG00000010949.1	ENSORLG00000008994.2, ENSORLG00000020848.2	ENSPMRG00000016445.1, ENSPMRG00000019889.1	115084676, 115093444	ENSSPUG00000013673.1, ENSSPUG00000017665.1, ENSSPUG00000017674.1	ENSTGUG00000004633.2, ENSTGUG00000008100.2	106550314	100488408, 100488561, 549975
OG0009860	0	1	1	1	1	1	-1	0	0	0	0	100563483	ENSCMIG00000003543.1	ENSCPRG00005011447.1	ENSDARG00000101676.2	ENSGALG00000012489.7	117364299	ENSG00000179454.14	ENSLACG00000000894.1	ENSLOCG00000011256.1	113127690		ENSMUSG00000020948.9	108798728	ENSNSUG00000015368.1	ENSORLG00000017127.2	ENSPMRG00000000012.1	115089978	ENSSPUG00000004397.1	ENSTGUG00000013239.2	106543856	100493680
OG0010996	0	1	1	1	1	1	-1	0	0	0	0	100561458	ENSCMIG00000017816.1	ENSCPRG00005013859.1	ENSDARG00000074270.6	ENSGALG00000006966.7	117359532	ENSG00000177853.14	ENSLACG00000004673.1	ENSLOCG00000018235.1	113135211		ENSMUSG00000049164.7	108788988	ENSNSUG00000012312.1	ENSORLG00000018336.2	ENSPMRG00000005130.1	115095792	ENSSPUG00000014692.1	ENSTGUG00000022696.1		100490499
OG0010994	1	2	1	1	1	1	0	+1	0	0	0	103279820	ENSCMIG00000015522.1		ENSDARG00000093064.3	ENSGALG00000049741.1	117346278, 117353660	ENSG00000253457.3			113128463	115463763	ENSMUSG00000094500.2	108788178	ENSNSUG00000015287.1	ENSORLG00000023687.1	ENSPMRG00000021876.1	115091337	ENSSPUG00000017539.1	ENSTGUG00000029751.1	106539813	100496444
OG0010993	0	1	1	1	1	1	-1	0	0	0	0	100557510	ENSCMIG00000019630.1	ENSCPRG00005006801.1, ENSCPRG00005013165.1		ENSGALG00000010044.5	117363433	ENSG00000135643.5		ENSLOCG00000016217.1	113142309		ENSMUSG00000054934.10	108804555	ENSNSUG00000003620.1	ENSORLG00000017367.2	ENSPMRG00000018071.1	115089168	ENSSPUG00000001592.1	ENSTGUG00000007043.2	106552434	549965
OG0000040	5	2	6	5	6	8	0	-3	0	-1	-2	100552540, 100557379, 100565603, 100565795, 100566067, 100567111, 107982290	ENSCMIG00000003282.1, ENSCMIG00000007789.1, ENSCMIG00000007965.1	ENSCPRG00005018533.1	ENSDARG00000038891.6, ENSDARG00000040282.5, ENSDARG00000042993.9, ENSDARG00000055011.6, ENSDARG00000055014.6, ENSDARG00000068303.6, ENSDARG00000073742.5, ENSDARG00000079274.4, ENSDARG00000090267.4, ENSDARG00000116457.1	ENSGALG00000032796.3, ENSGALG00000046716.1, ENSGALG00000047647.1, ENSGALG00000048265.1, ENSGALG00000050594.1, ENSGALG00000051751.1, ENSGALG00000054324.1, ENSGALG00000054335.1, ENSGALG00000054992.1, ENSGALG00000055047.1	117350064, 117350065	ENSG00000010438.16, ENSG00000129437.10, ENSG00000167755.15, ENSG00000167757.14, ENSG00000167759.13, ENSG00000174562.13, ENSG00000186474.15, ENSG00000204983.14, ENSG00000274247.4, ENSG00000275896.5, ENSG00000282049.1	ENSLACG00000004900.1, ENSLACG00000014632.1, ENSLACG00000015343.1, ENSLACG00000018329.1, ENSLACG00000018368.1	ENSLOCG00000000799.1, ENSLOCG00000001987.1, ENSLOCG00000002018.1, ENSLOCG00000004195.1, ENSLOCG00000004417.1, ENSLOCG00000004422.1	113122268, 113122277, 113130064, 113130383, 113136750, 113136828, 113145506, 113145507	115456779, 115457437, 115457932, 115457933, 115475840	ENSMUSG00000029882.5, ENSMUSG00000036938.17, ENSMUSG00000044430.11, ENSMUSG00000044737.6, ENSMUSG00000050063.18, ENSMUSG00000054046.7, ENSMUSG00000054106.7, ENSMUSG00000055193.4, ENSMUSG00000057163.3, ENSMUSG00000058119.6, ENSMUSG00000062751.5, ENSMUSG00000067616.11, ENSMUSG00000071517.6, ENSMUSG00000071519.6, ENSMUSG00000071521.4, ENSMUSG00000094808.2, ENSMUSG00000096525.2	108784863, 108784865, 108784866, 108784873, 108784874, 108784876, 108784877, 108784878, 108784879, 108784880, 108784881, 108784882, 108784883, 108784884, 108784885, 108784887, 108784888, 108784889, 108791620, 108791621, 108802595	ENSNSUG00000014532.1, ENSNSUG00000018661.1, ENSNSUG00000019900.1, ENSNSUG00000019909.1, ENSNSUG00000019921.1, ENSNSUG00000019924.1	ENSORLG00000006286.2, ENSORLG00000013582.2, ENSORLG00000013603.2, ENSORLG00000016000.2, ENSORLG00000016170.2, ENSORLG00000016184.2, ENSORLG00000022909.1, ENSORLG00000028395.1	ENSPMRG00000008098.1, ENSPMRG00000009684.1, ENSPMRG00000012645.1, ENSPMRG00000014962.1, ENSPMRG00000015082.1, ENSPMRG00000015088.1, ENSPMRG00000015100.1, ENSPMRG00000015103.1, ENSPMRG00000018522.1, ENSPMRG00000018620.1, ENSPMRG00000018720.1, ENSPMRG00000022290.1	115075688, 115076178, 115076829, 115076830, 115078393, 115091749	ENSSPUG00000003442.1, ENSSPUG00000003478.1, ENSSPUG00000004819.1, ENSSPUG00000004867.1, ENSSPUG00000004971.1, ENSSPUG00000010585.1, ENSSPUG00000010931.1	ENSTGUG00000013181.2, ENSTGUG00000022494.1, ENSTGUG00000023280.1, ENSTGUG00000023321.1, ENSTGUG00000023666.1, ENSTGUG00000025182.1, ENSTGUG00000028080.1, ENSTGUG00000029739.1	106540071, 106542822, 106542823, 106545780, 106550779, 106552242, 106552243	100485189, 100485347, 100487533, 100490788, 100498083, 100498532, 101730792, 101730924, 101730988, 105945797, 116406450, 116412104, 116412105, 116412106, 448342, 496623, 496627, 496633, 496640, 496697, 496746, 496920, 548509
OG0000046	5	4	6	5	5	5	0	-1	+1	0	0	100563918	ENSCMIG00000001832.1, ENSCMIG00000009085.1, ENSCMIG00000014772.1, ENSCMIG00000014773.1, ENSCMIG00000014775.1, ENSCMIG00000014784.1, ENSCMIG00000014788.1, ENSCMIG00000014789.1	ENSCPRG00005004140.1, ENSCPRG00005006740.1, ENSCPRG00005006745.1, ENSCPRG00005006749.1, ENSCPRG00005006763.1, ENSCPRG00005006765.1	ENSDARG00000041835.5, ENSDARG00000041917.8, ENSDARG00000041919.7, ENSDARG00000041923.9, ENSDARG00000070378.4, ENSDARG00000071499.5, ENSDARG00000094511.3, ENSDARG00000101040.2, ENSDARG00000103466.2, ENSDARG00000105263.2, ENSDARG00000110272.1, ENSDARG00000112125.1, ENSDARG00000114463.1, ENSDARG00000115481.1, ENSDARG00000117117.1	ENSGALG00000003003.6, ENSGALG00000014585.5, ENSGALG00000024466.4, ENSGALG00000032717.2, ENSGALG00000034478.2, ENSGALG00000043603.2, ENSGALG00000049551.1, ENSGALG00000053121.1, ENSGALG00000053868.1, ENSGALG00000054196.1	117348940, 117348941, 117352666, 117358746	ENSG00000006606.8, ENSG00000102962.5, ENSG00000102970.11, ENSG00000106178.6, ENSG00000108688.11, ENSG00000108691.9, ENSG00000108700.5, ENSG00000108702.4, ENSG00000115009.13, ENSG00000172156.4, ENSG00000172724.12, ENSG00000181374.8, ENSG00000274221.2, ENSG00000274736.5, ENSG00000275095.2, ENSG00000275152.5, ENSG00000275302.2, ENSG00000275313.5, ENSG00000275385.2, ENSG00000275528.2, ENSG00000275688…	ENSLACG00000022306.1, ENSLACG00000022338.1, ENSLACG00000022557.1	ENSLOCG00000004609.1, ENSLOCG00000006881.1, ENSLOCG00000006901.1, ENSLOCG00000006917.1, ENSLOCG00000006933.1, ENSLOCG00000006945.1, ENSLOCG00000010172.1	113121507, 113121639, 113123009, 113132382, 113134323, 113134690, 113134779, 113137340, 117152751	115456473, 115456478, 115456577, 115461826, 115471211	ENSMUSG00000000982.5, ENSMUSG00000004814.10, ENSMUSG00000009185.2, ENSMUSG00000018927.3, ENSMUSG00000018930.3, ENSMUSG00000019122.8, ENSMUSG00000020676.2, ENSMUSG00000020702.13, ENSMUSG00000026166.14, ENSMUSG00000031779.3, ENSMUSG00000031780.2, ENSMUSG00000035042.2, ENSMUSG00000035352.3, ENSMUSG00000035373.2, ENSMUSG00000035385.5, ENSMUSG00000070464.1, ENSMUSG00000071005.7, ENSMUSG00000094661.1, …	108795980	ENSNSUG00000005807.1, ENSNSUG00000005808.1, ENSNSUG00000005809.1, ENSNSUG00000012514.1, ENSNSUG00000012520.1	ENSORLG00000022158.1, ENSORLG00000022486.1, ENSORLG00000022836.1, ENSORLG00000025796.1, ENSORLG00000026319.1, ENSORLG00000026915.1, ENSORLG00000026946.1, ENSORLG00000028321.1, ENSORLG00000028943.1, ENSORLG00000029584.1, ENSORLG00000029741.1	ENSPMRG00000013413.1, ENSPMRG00000016685.1, ENSPMRG00000016966.1, ENSPMRG00000016982.1, ENSPMRG00000017027.1, ENSPMRG00000017044.1	115096117, 115097887, 115097956, 115098155, 115099045, 115099517	ENSSPUG00000003314.1, ENSSPUG00000003324.1, ENSSPUG00000005743.1, ENSSPUG00000005788.1, ENSSPUG00000013661.1	ENSTGUG00000005024.2, ENSTGUG00000010325.2, ENSTGUG00000019972.1, ENSTGUG00000023094.1	106554231	100494455, 100494617, 100494745, 100496523, 100497163, 101730633, 105946710
OG0000045	10	7	8	8	7	6	+2	-1	+1	+1	+1	100553604, 100553804, 100554000, 100555112, 100560045, 100562056, 100563481, 103278265, 103278269, 103279653, 103280772, 107983622, 107983623, 107983625	ENSCMIG00000000138.1, ENSCMIG00000000398.1, ENSCMIG00000000816.1, ENSCMIG00000001711.1, ENSCMIG00000001842.1, ENSCMIG00000001934.1, ENSCMIG00000002247.1, ENSCMIG00000002369.1, ENSCMIG00000003233.1, ENSCMIG00000003557.1, ENSCMIG00000003829.1, ENSCMIG00000004703.1, ENSCMIG00000005271.1, ENSCMIG00000006869.1, ENSCMIG00000006870.1, ENSCMIG00000006876.1, ENSCMIG00000006881.1, ENSCMIG00000006978.1, ENS…	ENSCPRG00005004516.1, ENSCPRG00005005887.1, ENSCPRG00005010013.1, ENSCPRG00005010015.1, ENSCPRG00005010017.1, ENSCPRG00005010058.1	ENSDARG00000059294.7, ENSDARG00000078502.4, ENSDARG00000096047.2, ENSDARG00000111315.1	ENSGALG00000001917.7, ENSGALG00000012119.6, ENSGALG00000043016.2, ENSGALG00000043900.2, ENSGALG00000045073.2, ENSGALG00000045285.2, ENSGALG00000045562.2, ENSGALG00000046217.2, ENSGALG00000046937.1, ENSGALG00000047052.1, ENSGALG00000047283.1, ENSGALG00000047634.1, ENSGALG00000048517.1, ENSGALG00000049092.1, ENSGALG00000050151.1, ENSGALG00000051102.1, ENSGALG00000053406.1, ENSGALG00000053571.1, ENS…	117348032, 117348859, 117361570, 117363275, 117366667, 117367458, 117368355	ENSG00000013725.14, ENSG00000019169.10, ENSG00000038945.15, ENSG00000073754.6, ENSG00000146700.9	ENSLACG00000001711.1, ENSLACG00000002239.1, ENSLACG00000004521.1, ENSLACG00000005419.1, ENSLACG00000010976.1, ENSLACG00000011435.1, ENSLACG00000013121.1	ENSLOCG00000000162.1, ENSLOCG00000000189.1, ENSLOCG00000000322.1, ENSLOCG00000000358.1, ENSLOCG00000000398.1, ENSLOCG00000000492.1, ENSLOCG00000000518.1, ENSLOCG00000002933.1, ENSLOCG00000003213.1, ENSLOCG00000008287.1, ENSLOCG00000008730.1, ENSLOCG00000013966.1, ENSLOCG00000014288.1, ENSLOCG00000015526.1	113123043, 113126802, 113145238	115456750, 115461383, 115466477, 115466483, 115471028, 115471030, 115471032, 115471033, 115474100, 115474913	ENSMUSG00000015854.7, ENSMUSG00000024670.17, ENSMUSG00000025044.16, ENSMUSG00000026390.7, ENSMUSG00000029699.13	108791266, 108791281, 108793046, 108794124, 108804861	ENSNSUG00000000956.1, ENSNSUG00000000967.1, ENSNSUG00000009224.1, ENSNSUG00000009860.1, ENSNSUG00000011984.1	ENSORLG00000004947.2, ENSORLG00000005763.2, ENSORLG00000011875.2, ENSORLG00000026129.1, ENSORLG00000026749.1, ENSORLG00000027329.1	ENSPMRG00000002062.1, ENSPMRG00000006176.1, ENSPMRG00000006189.1, ENSPMRG00000006207.1, ENSPMRG00000006453.1, ENSPMRG00000015068.1, ENSPMRG00000017665.1, ENSPMRG00000017670.1	115074819, 115080708, 115080858, 115082116, 115093506, 115096247, 115096250, 115097597	ENSSPUG00000006047.1, ENSSPUG00000006350.1, ENSSPUG00000015503.1, ENSSPUG00000015828.1, ENSSPUG00000016157.1, ENSSPUG00000019332.1, ENSSPUG00000019333.1	ENSTGUG00000004547.2, ENSTGUG00000006362.2, ENSTGUG00000011573.2	106541260, 106549666, 106550456, 106553199	100488350, 100492872, 100494467, 100496982, 100497305, 101732673, 105945665
OG0000204	4	3	4	3	3	3	+1	0	+1	0	0	100565884	ENSCMIG00000001333.1, ENSCMIG00000006166.1, ENSCMIG00000006167.1, ENSCMIG00000013054.1	ENSCPRG00005003629.1, ENSCPRG00005008057.1, ENSCPRG00005013596.1, ENSCPRG00005017455.1	ENSDARG00000015543.10, ENSDARG00000025254.9, ENSDARG00000036773.7, ENSDARG00000037425.5, ENSDARG00000038729.8, ENSDARG00000055589.7, ENSDARG00000057598.6	ENSGALG00000006217.7, ENSGALG00000014989.6, ENSGALG00000034458.2	117349509, 117352625, 117357864	ENSG00000160307.10, ENSG00000160678.12, ENSG00000163993.7, ENSG00000171643.14	ENSLACG00000002497.1, ENSLACG00000004252.1, ENSLACG00000005382.1, ENSLACG00000011069.2, ENSLACG00000016685.1, ENSLACG00000022205.1	ENSLOCG00000004277.1, ENSLOCG00000005654.1, ENSLOCG00000007123.1, ENSLOCG00000007141.1, ENSLOCG00000007171.1, ENSLOCG00000008004.1, ENSLOCG00000010147.1, ENSLOCG00000010431.1	113122658, 113124603, 113126548, 113126757, 113127059, 113131057, 113136689	115458023, 115462282, 115462594, 115464308	ENSMUSG00000021679.4, ENSMUSG00000033208.7, ENSMUSG00000044080.9	108787672, 108791042, 108791043, 108791044, 108791045, 108796488, 108803063	ENSNSUG00000002449.1, ENSNSUG00000008153.1	ENSORLG00000000531.2, ENSORLG00000009724.2, ENSORLG00000010744.2, ENSORLG00000022495.1, ENSORLG00000023818.1, ENSORLG00000026246.1, ENSORLG00000026818.1, ENSORLG00000028907.1, ENSORLG00000030634.1	ENSPMRG00000016943.1, ENSPMRG00000018347.1	115077163, 115081987, 115085469, 115088560	ENSSPUG00000001942.1, ENSSPUG00000003919.1, ENSSPUG00000016188.1	ENSTGUG00000010098.2	106538997	100135110, 100489987, 100494223, 101734724
OG0000207	4	4	3	4	4	4	0	0	-1	0	0	100552002, 100558392, 100563423, 100563924	ENSCMIG00000001363.1, ENSCMIG00000011259.1, ENSCMIG00000014194.1	ENSCPRG00005000411.1, ENSCPRG00005003711.1, ENSCPRG00005006250.1	ENSDARG00000032959.7, ENSDARG00000051852.6, ENSDARG00000055855.7, ENSDARG00000057468.8, ENSDARG00000061288.8, ENSDARG00000098816.2, ENSDARG00000113595.1, ENSDARG00000113894.1	ENSGALG00000000400.6, ENSGALG00000006220.6, ENSGALG00000010204.6, ENSGALG00000053299.1	117347527, 117352001, 117364195, 117368341	ENSG00000116396.14, ENSG00000129159.8, ENSG00000131398.15, ENSG00000166006.14	ENSLACG00000000395.1, ENSLACG00000013857.1, ENSLACG00000015312.2, ENSLACG00000018207.1	ENSLOCG00000006708.1, ENSLOCG00000006820.1, ENSLOCG00000011699.1, ENSLOCG00000016255.1	113132734, 113141137, 113141949, 113145140	115465028, 115468926, 115478053, 115481850	ENSMUSG00000027895.10, ENSMUSG00000035681.7, ENSMUSG00000058975.7, ENSMUSG00000062785.14	108787644, 108792635, 108800873, 108802882	ENSNSUG00000002111.1, ENSNSUG00000005896.1, ENSNSUG00000015121.1, ENSNSUG00000015503.1, ENSNSUG00000018123.1	ENSORLG00000005924.2, ENSORLG00000006154.2, ENSORLG00000006919.2, ENSORLG00000024875.1, ENSORLG00000030144.1	ENSPMRG00000005116.1, ENSPMRG00000012085.1, ENSPMRG00000018386.1, ENSPMRG00000022342.1	115079363, 115080534, 115089157	ENSSPUG00000001801.1, ENSSPUG00000001889.1, ENSSPUG00000009540.1, ENSSPUG00000017842.1	ENSTGUG00000000883.2, ENSTGUG00000007354.2, ENSTGUG00000008821.2, ENSTGUG00000024264.1	106540764, 106546818, 106554531	100489216, 100492941, 100497402, 100497714
OG0000733	3	3	2	3	3	3	0	0	-1	0	0	100556677	ENSCMIG00000007887.1, ENSCMIG00000007888.1, ENSCMIG00000007892.1	ENSCPRG00005014742.1, ENSCPRG00005014745.1, ENSCPRG00005014747.1	ENSDARG00000044613.6, ENSDARG00000095627.2, ENSDARG00000109447.1, ENSDARG00000109639.1	ENSGALG00000004771.7, ENSGALG00000021569.6, ENSGALG00000029669.2	117348737, 117349198, 117349229	ENSG00000159189.12, ENSG00000173369.16, ENSG00000173372.17	ENSLACG00000007752.2, ENSLACG00000008358.2	ENSLOCG00000005764.1, ENSLOCG00000005782.1, ENSLOCG00000005797.1	113129799, 113129800, 113130418	115482426, 115482427, 115482560	ENSMUSG00000036887.5, ENSMUSG00000036896.5, ENSMUSG00000036905.8	108803990, 108803991	ENSNSUG00000001857.1	ENSORLG00000017257.2, ENSORLG00000017261.2, ENSORLG00000019405.2	ENSPMRG00000008869.1, ENSPMRG00000008872.1, ENSPMRG00000008880.1	115076503, 115076892	ENSSPUG00000016795.1, ENSSPUG00000016801.1, ENSSPUG00000016810.1	ENSTGUG00000017238.2, ENSTGUG00000019687.1, ENSTGUG00000024860.1	106540986, 106540987	116408190, 116408191, 116408192
OG0000734	3	3	3	3	3	2	0	0	0	0	+1	100553223, 100560503, 100562559	ENSCMIG00000007256.1, ENSCMIG00000014331.1	ENSCPRG00005003172.1	ENSDARG00000036102.6, ENSDARG00000040674.7, ENSDARG00000062116.8, ENSDARG00000071673.6, ENSDARG00000110420.1	ENSGALG00000005710.7	117354361, 117357855, 117360996	ENSG00000144579.7, ENSG00000144677.15, ENSG00000175215.11	ENSLACG00000004556.1, ENSLACG00000009091.2	ENSLOCG00000000635.1, ENSLOCG00000009315.1, ENSLOCG00000009706.1	113121806, 113127524, 113134897, 113145630	115466554, 115466780, 115474936	ENSMUSG00000026176.13, ENSMUSG00000047409.13, ENSMUSG00000078429.9	108791595, 108797372	ENSNSUG00000003501.1, ENSNSUG00000011475.1, ENSNSUG00000012096.1	ENSORLG00000002151.2, ENSORLG00000009494.2, ENSORLG00000011888.2, ENSORLG00000016558.2	ENSPMRG00000000573.1, ENSPMRG00000010623.1, ENSPMRG00000019308.1	115084062, 115087570, 115093393	ENSSPUG00000001824.1, ENSSPUG00000006499.1	ENSTGUG00000000374.2, ENSTGUG00000021628.1	106552709	100380164, 100487887, 448497
OG0000737	3	2	1	2	2	2	+1	0	-1	0	0	100555786, 100555981, 100556178	ENSCMIG00000001944.1		ENSDARG00000005616.11, ENSDARG00000019772.11, ENSDARG00000055278.7, ENSDARG00000090730.4, ENSDARG00000110358.1, ENSDARG00000110364.1, ENSDARG00000116318.1		117346944, 117346945	ENSG00000166278.15, ENSG00000204359.9, ENSG00000204364.10, ENSG00000206372.11, ENSG00000226560.10, ENSG00000231543.9, ENSG00000235017.9, ENSG00000235696.8, ENSG00000239754.9, ENSG00000241253.8, ENSG00000241534.9, ENSG00000242335.8, ENSG00000243570.9, ENSG00000243649.9, ENSG00000244255.5	ENSLACG00000003478.2, ENSLACG00000006117.1	ENSLOCG00000006515.1	113135929, 113143456	115464337, 115466209, 115466210	ENSMUSG00000024371.14, ENSMUSG00000090231.10, ENSMUSG00000092511.7	108786506, 108786508	ENSNSUG00000010271.1, ENSNSUG00000010314.1	ENSORLG00000005801.2, ENSORLG00000015672.2, ENSORLG00000026836.1	ENSPMRG00000003404.1, ENSPMRG00000003441.1	115081465	ENSSPUG00000012983.1, ENSSPUG00000013008.1	ENSTGUG00000024325.1	106539402, 106544271	100491079, 100491419
OG0000736	3	3	2	3	3	2	0	0	-1	0	+1	100554084, 100564847	ENSCMIG00000006285.1, ENSCMIG00000006288.1, ENSCMIG00000016281.1, ENSCMIG00000019527.1	ENSCPRG00005004302.1, ENSCPRG00005004374.1, ENSCPRG00005017479.1	ENSDARG00000015907.12, ENSDARG00000062177.8, ENSDARG00000103181.3, ENSDARG00000112201.1, ENSDARG00000116435.1	ENSGALG00000014907.6, ENSGALG00000015258.6, ENSGALG00000029066.3	117356306, 117359120, 117364602	ENSG00000057019.16, ENSG00000164465.19	ENSLACG00000005468.1, ENSLACG00000008613.1, ENSLACG00000012084.1	ENSLOCG00000003494.1, ENSLOCG00000009438.1, ENSLOCG00000017143.1	113122656, 113123452	115466950, 115470676, 115480562	ENSMUSG00000019891.15, ENSMUSG00000035107.13	108792994, 108796805	ENSNSUG00000003930.1, ENSNSUG00000010515.1	ENSORLG00000011807.2, ENSORLG00000020756.2, ENSORLG00000023638.1	ENSPMRG00000006247.1, ENSPMRG00000008188.1, ENSPMRG00000008846.1	115073318, 115088300	ENSSPUG00000009483.1, ENSSPUG00000014542.1	ENSTGUG00000011905.2, ENSTGUG00000013637.2, ENSTGUG00000028561.1	106550901, 106556034	100493409, 448154
OG0000739	2	3	3	2	2	2	0	+1	+1	0	0	100557081, 100560775	ENSCMIG00000003579.1, ENSCMIG00000006637.1, ENSCMIG00000018218.1	ENSCPRG00005014752.1, ENSCPRG00005015171.1, ENSCPRG00005015301.1	ENSDARG00000057169.6, ENSDARG00000062661.10, ENSDARG00000074635.7, ENSDARG00000079009.6	ENSGALG00000005752.6, ENSGALG00000015433.8	117345793, 117346783, 117347437	ENSG00000165029.16, ENSG00000198691.13	ENSLACG00000008393.1, ENSLACG00000008714.1, ENSLACG00000008782.2, ENSLACG00000014777.1	ENSLOCG00000002469.1, ENSLOCG00000011508.1, ENSLOCG00000013213.1	113127689, 113134524, 113139834, 113142728, 113144985	115462091, 115463631	ENSMUSG00000015243.4, ENSMUSG00000028125.14	108789245	ENSNSUG00000007524.1, ENSNSUG00000019088.1	ENSORLG00000005598.2, ENSORLG00000008156.2, ENSORLG00000014109.2, ENSORLG00000020504.2, ENSORLG00000027686.1	ENSPMRG00000011527.1, ENSPMRG00000020443.1	115092937, 115096270, 115099738	ENSSPUG00000002352.1, ENSSPUG00000005779.1, ENSSPUG00000009698.1	ENSTGUG00000000310.2, ENSTGUG00000005732.2	106544862	100491942, 496442
OG0006659	2	1	1	1	1	1	+1	0	0	0	0	103282353	ENSCMIG00000005057.1	ENSCPRG00005011272.1	ENSDARG00000039255.6	ENSGALG00000035211.2	117348837	ENSG00000162413.16	ENSLACG00000015830.2	ENSLOCG00000002774.1	113145454	115456767, 115456803	ENSMUSG00000073700.3	108804784	ENSNSUG00000017656.1, ENSNSUG00000017657.1	ENSORLG00000019357.2	ENSPMRG00000012526.1	115076412		ENSTGUG00000002586.2	106551093	100495738
OG0006655	1	0	1	1	1	1	0	-1	0	0	0	103282313	ENSCMIG00000016339.1	ENSCPRG00005006119.1	ENSDARG00000067670.4, ENSDARG00000112005.1	ENSGALG00000003757.5		ENSG00000130714.17	ENSLACG00000017422.1	ENSLOCG00000006233.1	113138443	115473121	ENSMUSG00000039254.16	108794321	ENSNSUG00000018955.1	ENSORLG00000016564.2	ENSPMRG00000022702.1	115097910	ENSSPUG00000017171.1	ENSTGUG00000004939.2	106539237, 106539257	448433
OG0009828	1	1	0	1	1	1	0	0	-1	0	0	100566818	ENSCMIG00000012700.1, ENSCMIG00000019980.1		ENSDARG00000030560.8	ENSGALG00000027152.3	117367901	ENSG00000198265.12	ENSLACG00000010742.1	ENSLOCG00000013617.1	113128078	115473470	ENSMUSG00000020721.16	108802828	ENSNSUG00000010167.1	ENSORLG00000013894.2	ENSPMRG00000003677.1		ENSSPUG00000011226.1	ENSTGUG00000004401.2	106542960	100145753
OG0000160	2	3	2	2	2	3	0	+1	0	0	-1	100558833, 100561085, 103280887, 103281174, 107983750	ENSCMIG00000003653.1, ENSCMIG00000005857.1, ENSCMIG00000008222.1, ENSCMIG00000013205.1, ENSCMIG00000015341.1	ENSCPRG00005008040.1, ENSCPRG00005010485.1	ENSDARG00000027978.8, ENSDARG00000042796.6, ENSDARG00000090740.3, ENSDARG00000093378.4, ENSDARG00000099245.2, ENSDARG00000110031.1, ENSDARG00000114364.1	ENSGALG00000017388.6, ENSGALG00000042850.3	117354980, 117354991, 117364012	ENSG00000100811.14, ENSG00000174586.11, ENSG00000179059.10, ENSG00000196391.11, ENSG00000230797.3		ENSLOCG00000000233.1, ENSLOCG00000003406.1, ENSLOCG00000011626.1, ENSLOCG00000017663.1, ENSLOCG00000017664.1	113137325, 113142672	115477703, 115477942	ENSMUSG00000021264.12, ENSMUSG00000051176.6, ENSMUSG00000091736.3, ENSMUSG00000095993.1	108791455, 108796630, 108796639, 108800923, 108800924, 108801852, 108803191, 108804202	ENSNSUG00000000320.1, ENSNSUG00000000433.1, ENSNSUG00000000900.1, ENSNSUG00000002482.1, ENSNSUG00000004140.1, ENSNSUG00000004908.1, ENSNSUG00000005936.1, ENSNSUG00000006584.1, ENSNSUG00000007759.1, ENSNSUG00000007777.1, ENSNSUG00000008700.1, ENSNSUG00000011352.1, ENSNSUG00000014782.1	ENSORLG00000009449.2, ENSORLG00000015640.2	ENSPMRG00000000654.1, ENSPMRG00000000931.1, ENSPMRG00000002422.1, ENSPMRG00000008613.1, ENSPMRG00000012024.1, ENSPMRG00000014233.1, ENSPMRG00000014257.1, ENSPMRG00000018822.1, ENSPMRG00000022401.1	115089717, 115091643	ENSSPUG00000005006.1, ENSSPUG00000007871.1, ENSSPUG00000011095.1	ENSTGUG00000020143.1, ENSTGUG00000027896.1, ENSTGUG00000028632.1	106537567, 106539492, 106541559, 106542683, 106543880, 106548390, 106548613, 106556498, 106556724	100126440
OG0002622	1	2	1	1	1	1	0	+1	0	0	0	100561291	ENSCMIG00000014530.1, ENSCMIG00000015945.1	ENSCPRG00005013375.1, ENSCPRG00005018645.1	ENSDARG00000068934.6, ENSDARG00000101195.2, ENSDARG00000101789.3, ENSDARG00000113835.1	ENSGALG00000025822.3, ENSGALG00000040754.2	117357799, 117364139	ENSG00000138061.12	ENSLACG00000016415.2, ENSLACG00000016876.1	ENSLOCG00000016566.1, ENSLOCG00000017710.1	113130476, 113131308, 113131945	115465046	ENSMUSG00000024087.4	108789018, 108794332	ENSNSUG00000007667.1, ENSNSUG00000008511.1	ENSORLG00000000853.2, ENSORLG00000016937.2	ENSPMRG00000000548.1	115087085	ENSSPUG00000001232.1	ENSTGUG00000029201.1	106557416	100490477, 100496802
OG0002944	3	2	2	2	2	2	+1	0	0	0	0	100558379	ENSCMIG00000017708.1	ENSCPRG00005016053.1, ENSCPRG00005018469.1	ENSDARG00000020217.6	ENSGALG00000004441.6, ENSGALG00000004714.6	117368122, 117369073	ENSG00000160917.15, ENSG00000187959.9	ENSLACG00000010938.2, ENSLACG00000018470.1	ENSLOCG00000004814.1	113141444	115459207, 115472326, 115475376	ENSMUSG00000018727.19, ENSMUSG00000029625.16	108799913	ENSNSUG00000014117.1	ENSORLG00000022798.1	ENSPMRG00000022904.1	115076310, 115090327	ENSSPUG00000003549.1, ENSSPUG00000014803.1	ENSTGUG00000007552.2, ENSTGUG00000022100.1		493312, 549557
OG0004046	1	1	2	1	1	1	0	0	+1	0	0	100558181	ENSCMIG00000017705.1	ENSCPRG00005016054.1	ENSDARG00000076176.4, ENSDARG00000112605.1	ENSGALG00000004711.6	117369373	ENSG00000106246.18, ENSG00000248919.7	ENSLACG00000011172.1	ENSLOCG00000004833.1	113127844	115475368	ENSMUSG00000029624.10	108799912	ENSNSUG00000002455.1, ENSNSUG00000002677.1	ENSORLG00000009275.2	ENSPMRG00000022910.1	115076306, 115076312	ENSSPUG00000003540.1	ENSTGUG00000007563.2	106550896	100135205
OG0002625	1	1	1	1	1	2	0	0	0	0	-1	100551648	ENSCMIG00000004648.1, ENSCMIG00000014144.1	ENSCPRG00005013265.1, ENSCPRG00005015221.1	ENSDARG00000001781.11, ENSDARG00000038288.5, ENSDARG00000068629.7	ENSGALG00000006856.6	117352369	ENSG00000110900.15, ENSG00000177697.19	ENSLACG00000010394.2, ENSLACG00000015678.2	ENSLOCG00000016843.1	113132445, 113138228, 113142283	115469018	ENSMUSG00000025510.14, ENSMUSG00000030351.5	108787983, 108794582	ENSNSUG00000016602.1	ENSORLG00000001305.2, ENSORLG00000006486.2, ENSORLG00000014952.2	ENSPMRG00000006521.1	115079553	ENSSPUG00000005241.1, ENSSPUG00000017302.1	ENSTGUG00000009760.2	106542075, 106543737	100144686, 101732684
OG0014267	0	1	1	1	1	1	-1	0	0	0	0	103280518	ENSCMIG00000008221.1, ENSCMIG00000016649.1				117365806							108800507			ENSPMRG00000015330.1	115072923
OG0013797	1	1	0	1	1	1	0	0	-1	0	0	103281528	ENSCMIG00000001278.1				117365135			ENSLOCG00000001008.1		115461207				ENSORLG00000024862.1	ENSPMRG00000016469.1			ENSTGUG00000022013.1, ENSTGUG00000027161.1
OG0009871	1	1	0	1	1	1	0	0	-1	0	0	100552282	ENSCMIG00000004946.1	ENSCPRG00005015354.1	ENSDARG00000095224.3	ENSGALG00000035800.2	117356905	ENSG00000143919.15	ENSLACG00000005195.1	ENSLOCG00000016374.1	113132116	115465372	ENSMUSG00000071037.6	108804503	ENSNSUG00000014571.1	ENSORLG00000029257.1	ENSPMRG00000020543.1		ENSSPUG00000005429.1	ENSTGUG00000003843.2	106538446	549184
OG0004304	1	3	1	1	1	1	0	+2	0	0	0	100556251	ENSCMIG00000010591.1, ENSCMIG00000010594.1	ENSCPRG00005002655.1	ENSDARG00000012030.9	ENSGALG00000003258.6	117359059, 117359831, 117359920	ENSG00000154099.18	ENSLACG00000002178.1	ENSLOCG00000006656.1	113146222	115467878	ENSMUSG00000031831.6	108800039	ENSNSUG00000018004.1	ENSORLG00000025596.1	ENSPMRG00000008887.1	115095249	ENSSPUG00000019220.1	ENSTGUG00000019742.1	106552498, 106552499	101730543
OG0004306	1	1	2	1	1	1	0	0	+1	0	0	100552530	ENSCMIG00000011323.1, ENSCMIG00000011326.1	ENSCPRG00005009243.1	ENSDARG00000020741.12	ENSGALG00000009266.6	117359039	ENSG00000171560.16	ENSLACG00000007074.1	ENSLOCG00000008381.1	113139291	115461644	ENSMUSG00000028001.16	108788192	ENSNSUG00000005367.1	ENSORLG00000002453.2	ENSPMRG00000008221.1, ENSPMRG00000012319.1	115092632, 115096974	ENSSPUG00000012630.1	ENSTGUG00000018359.2	106553597	100038060, 101730283
OG0007455	3	1	1	1	1	1	+2	0	0	0	0	100566558	ENSCMIG00000015676.1	ENSCPRG00005013445.1	ENSDARG00000090039.3	ENSGALG00000036829.2	117353560	ENSG00000122707.12	ENSLACG00000007725.1	ENSLOCG00000010656.1	113121782	115459998, 115474417, 115474499	ENSMUSG00000028476.13	108795892	ENSNSUG00000005597.1		ENSPMRG00000016032.1	115084685	ENSSPUG00000000884.1	ENSTGUG00000006692.2	106538371	100486433
OG0006224	2	1	1	1	1	1	+1	0	0	0	0	100560143	ENSCMIG00000014094.1	ENSCPRG00005001461.1	ENSDARG00000023989.4	ENSGALG00000040519.3	117365251	ENSG00000162517.13	ENSLACG00000011867.1	ENSLOCG00000001726.1	113126440	115479522, 115479523	ENSMUSG00000028779.16	108804857	ENSNSUG00000011862.1	ENSORLG00000005514.2	ENSPMRG00000008383.1	115100902	ENSSPUG00000016393.1	ENSTGUG00000020347.1	106557313	100144965
OG0008748	1	2	1	1	1	1	0	+1	0	0	0	100557866	ENSCMIG00000005557.1	ENSCPRG00005011130.1	ENSDARG00000007624.9	ENSGALG00000008538.7	117356781, 117366764	ENSG00000101003.10	ENSLACG00000022334.1	ENSLOCG00000016757.1	113131750	115465647	ENSMUSG00000027454.10	108801155	ENSNSUG00000016209.1	ENSORLG00000002756.2	ENSPMRG00000001223.1	115087378	ENSSPUG00000013916.1	ENSTGUG00000002143.2		548918
OG0001986	4	1	2	2	2	2	+2	-1	0	0	0		ENSCMIG00000011011.1, ENSCMIG00000018212.1	ENSCPRG00005009130.1, ENSCPRG00005017440.1	ENSDARG00000099915.2, ENSDARG00000104425.2, ENSDARG00000104927.2	ENSGALG00000004346.6	117362817	ENSG00000175591.11, ENSG00000186912.6	ENSLACG00000002350.1, ENSLACG00000013167.1	ENSLOCG00000017494.1, ENSLOCG00000018217.1	113125606, 113144939	115459678, 115459679, 115468377, 115468378	ENSMUSG00000032860.5, ENSMUSG00000044359.1	108784435, 108785617, 108796044		ENSORLG00000001785.2, ENSORLG00000010300.2	ENSPMRG00000000514.1, ENSPMRG00000022086.1, ENSPMRG00000022997.1	115091860, 115094323	ENSSPUG00000017234.1	ENSTGUG00000002666.2, ENSTGUG00000013478.2	106551919	100489852, 116406441, 394636, 595021
OG0005051	1	1	2	1	1	1	0	0	+1	0	0		ENSCMIG00000013698.1, ENSCMIG00000014535.1	ENSCPRG00005015626.1	ENSDARG00000042527.5, ENSDARG00000094922.3, ENSDARG00000112550.1	ENSGALG00000021285.6	117365895	ENSG00000076248.11	ENSLACG00000012496.2	ENSLOCG00000004484.1	113139516	115480514	ENSMUSG00000029591.14	108790456	ENSNSUG00000018023.1	ENSORLG00000007126.2	ENSPMRG00000012428.1	115100657, 115100659	ENSSPUG00000009192.1	ENSTGUG00000007069.2	106546265	549334
OG0005058	1	0	1	1	1	1	0	-1	0	0	0		ENSCMIG00000018429.1	ENSCPRG00005006074.1	ENSDARG00000003081.9, ENSDARG00000058799.8	ENSGALG00000000164.7		ENSG00000133055.9, ENSG00000221986.7	ENSLACG00000013194.1	ENSLOCG00000009756.1	113130584, 113145527	115481963	ENSMUSG00000042451.12, ENSMUSG00000068745.6	108787350	ENSNSUG00000002764.1	ENSORLG00000007135.2, ENSORLG00000008186.2	ENSPMRG00000003798.1	115073688	ENSSPUG00000007851.1	ENSTGUG00000001383.2	106548624	734124
OG0001211	3	2	2	2	2	2	+1	0	0	0	0	100568143	ENSCMIG00000008061.1, ENSCMIG00000012457.1	ENSCPRG00005006571.1, ENSCPRG00005007782.1	ENSDARG00000060846.3, ENSDARG00000069766.6, ENSDARG00000078272.5, ENSDARG00000088898.5	ENSGALG00000001122.6, ENSGALG00000040463.2	117349315, 117365529	ENSG00000100314.4, ENSG00000183166.11	ENSLACG00000001761.1, ENSLACG00000003064.1	ENSLOCG00000003661.1, ENSLOCG00000004017.1	113124826, 113124832, 113139073, 113143223	115456608, 115479895, 115479896	ENSMUSG00000009075.2, ENSMUSG00000060371.12	108786274, 108792936	ENSNSUG00000000770.1, ENSNSUG00000007965.1	ENSORLG00000000855.2, ENSORLG00000022802.1, ENSORLG00000023300.1, ENSORLG00000028225.1	ENSPMRG00000022951.1, ENSPMRG00000023638.1	115073066, 115097347	ENSSPUG00000002764.1, ENSSPUG00000018975.1	ENSTGUG00000019028.1	106539942	100379692, 100497989
OG0003517	1	2	1	1	1	1	0	+1	0	0	0	100552616	ENSCMIG00000005465.1	ENSCPRG00005007584.1	ENSDARG00000035043.7, ENSDARG00000109218.1, ENSDARG00000110370.1, ENSDARG00000113603.1	ENSGALG00000041924.2	117349215, 117357756	ENSG00000123349.14	ENSLACG00000014432.1	ENSLOCG00000007134.1	113129908	115466722	ENSMUSG00000001289.12	108786832	ENSNSUG00000007096.1	ENSORLG00000001781.2	ENSPMRG00000001764.1	115087649	ENSSPUG00000017819.1	ENSTGUG00000024913.1, ENSTGUG00000026279.1, ENSTGUG00000029428.1	106544636	548939
OG0010536	2	1	1	1	1	1	+1	0	0	0	0	100559719	ENSCMIG00000013479.1	ENSCPRG00005015383.1		ENSGALG00000040433.2	117363146	ENSG00000166004.15		ENSLOCG00000007382.1	113144122	115468454, 115468455	ENSMUSG00000046111.17	108787301		ENSORLG00000028825.1	ENSPMRG00000008257.1	115091945	ENSSPUG00000015747.1, ENSSPUG00000015805.1	ENSTGUG00000019295.1	106541433	100379879
OG0003002	1	0	1	1	1	1	0	-1	0	0	0		ENSCMIG00000018424.1	ENSCPRG00005005537.1				ENSG00000154760.14, ENSG00000166750.10, ENSG00000172123.12, ENSG00000172716.16, ENSG00000205045.10, ENSG00000236320.4	ENSLACG00000018564.1	ENSLOCG00000005511.1		115456756	ENSMUSG00000035208.16, ENSMUSG00000054404.13, ENSMUSG00000069793.12, ENSMUSG00000082101.3, ENSMUSG00000115883.1, ENSMUSG00000115953.1, ENSMUSG00000116043.1, ENSMUSG00000116050.1, ENSMUSG00000116055.1, ENSMUSG00000116067.1, ENSMUSG00000116108.1, ENSMUSG00000116154.1, ENSMUSG00000116267.1, ENSMUSG00000116327.1, ENSMUSG00000116344.1, ENSMUSG00000116349.1, ENSMUSG00000116370.1, ENSMUSG00000116390.1, …	108795659				115097332
OG0003000	1	1	4	1	1	1	0	0	+3	0	0		ENSCMIG00000016386.1		ENSDARG00000089432.4, ENSDARG00000097952.2, ENSDARG00000111993.1, ENSDARG00000112681.1		117367043		ENSLACG00000000351.1, ENSLACG00000001643.1, ENSLACG00000006584.1, ENSLACG00000007266.1, ENSLACG00000014923.1, ENSLACG00000015073.1	ENSLOCG00000003599.1, ENSLOCG00000013285.1	113121397, 113125166, 113125167, 113125216, 113125217, 113145298	115479067				ENSORLG00000007279.2, ENSORLG00000007290.2, ENSORLG00000022625.1, ENSORLG00000026465.1, ENSORLG00000027876.1, ENSORLG00000028605.1		115082693, 115082696, 115082697, 115099204	ENSSPUG00000005432.1
OG0003001	1	3	2	1	1	1	0	+2	+1	0	0		ENSCMIG00000016851.1	ENSCPRG00005008677.1	ENSDARG00000115557.1	ENSGALG00000007863.6	117349441, 117351978, 117361645	ENSG00000131174.7, ENSG00000170516.17	ENSLACG00000011999.1	ENSLOCG00000013880.1	113143196	115474214	ENSMUSG00000031231.4, ENSMUSG00000049387.10	108803510	ENSNSUG00000020472.1	ENSORLG00000023765.1	ENSPMRG00000000562.1, ENSPMRG00000000613.1, ENSPMRG00000006043.1, ENSPMRG00000019139.1	115094516, 115094519	ENSSPUG00000003930.1, ENSSPUG00000012321.1, ENSSPUG00000013359.1, ENSSPUG00000013604.1, ENSSPUG00000018807.1	ENSTGUG00000005979.2	106550195	779702
OG0002399	2	2	2	2	2	1	0	0	0	0	+1	100562011, 100565746	ENSCMIG00000004700.1, ENSCMIG00000017841.1		ENSDARG00000011163.11, ENSDARG00000013607.10, ENSDARG00000042545.6, ENSDARG00000055373.8, ENSDARG00000109345.1	ENSGALG00000029621.2	117348929, 117351122	ENSG00000001617.12	ENSLACG00000005125.1	ENSLOCG00000010911.1, ENSLOCG00000014436.1	113129837, 113130291, 113145293	115463478, 115471635	ENSMUSG00000034684.12	108788941, 108801165	ENSNSUG00000005504.1, ENSNSUG00000018905.1	ENSORLG00000014173.2, ENSORLG00000014370.2, ENSORLG00000026464.1	ENSPMRG00000004623.1, ENSPMRG00000023721.1	115090485, 115094484	ENSSPUG00000001845.1	ENSTGUG00000006464.2	106544480	448771, 496575
OG0005096	2	2	1	2	1	1	0	0	0	+1	0	100551883	ENSCMIG00000004330.1	ENSCPRG00005010072.1	ENSDARG00000016484.11	ENSGALG00000005054.6	117360908, 117361646	ENSG00000130826.18	ENSLACG00000014025.1	ENSLOCG00000013713.1	113131315	115473893, 115474031	ENSMUSG00000031403.14	108805003	ENSNSUG00000000145.1	ENSORLG00000018748.2	ENSPMRG00000020483.1	115094295	ENSSPUG00000018907.1	ENSTGUG00000006781.2	106544212	100145077
OG0012861	0	0	1	1	1	1	-1	-1	0	0	0	103280145	ENSCMIG00000016397.1, ENSCMIG00000018360.1	ENSCPRG00005007291.1	ENSDARG00000044414.6	ENSGALG00000046766.1, ENSGALG00000049178.1								108801559	ENSNSUG00000007541.1, ENSNSUG00000011853.1, ENSNSUG00000012290.1			115074049	ENSSPUG00000012867.1		106551610
OG0002392	3	1	2	2	2	2	+1	-1	0	0	0	100561348, 100562949	ENSCMIG00000008349.1, ENSCMIG00000011305.1	ENSCPRG00005018236.1	ENSDARG00000038386.5, ENSDARG00000101628.2	ENSGALG00000030492.3, ENSGALG00000037082.2	117363673	ENSG00000139352.4, ENSG00000183734.4	ENSLACG00000001911.1, ENSLACG00000010712.1	ENSLOCG00000017318.1	113133248, 113142149	115468992, 115469668, 115477706	ENSMUSG00000009248.6, ENSMUSG00000020052.9	108789616	ENSNSUG00000013526.1, ENSNSUG00000017447.1	ENSORLG00000012117.2, ENSORLG00000016504.3	ENSPMRG00000005594.1, ENSPMRG00000010946.1	115079535, 115089487	ENSSPUG00000002458.1, ENSSPUG00000002743.1	ENSTGUG00000009283.2, ENSTGUG00000011251.2	106546609, 106551794	100490701
OG0002390	1	1	2	1	1	1	0	0	+1	0	0	100565477	ENSCMIG00000018833.1	ENSCPRG00005008734.1, ENSCPRG00005014797.1	ENSDARG00000035256.6, ENSDARG00000042065.8, ENSDARG00000042094.8, ENSDARG00000100371.3, ENSDARG00000109247.1, ENSDARG00000111159.1, ENSDARG00000112764.1	ENSGALG00000033884.3	117365158	ENSG00000167658.16	ENSLACG00000004710.2, ENSLACG00000011124.1	ENSLOCG00000006185.1, ENSLOCG00000006634.1	113129223, 113133919	115480658	ENSMUSG00000034994.10		ENSNSUG00000010137.1, ENSNSUG00000010162.1	ENSORLG00000004622.2, ENSORLG00000015009.2	ENSPMRG00000015174.1, ENSPMRG00000021887.1	115078026, 115098020	ENSSPUG00000011003.1, ENSSPUG00000014537.1	ENSTGUG00000001004.2	106548065, 106550617, 106553824	394866, 548502
OG0004257	1	1	2	1	1	1	0	0	+1	0	0	100551869	ENSCMIG00000010185.1	ENSCPRG00005017842.1	ENSDARG00000039208.9, ENSDARG00000114134.1	ENSGALG00000010255.7	117346756	ENSG00000132780.17	ENSLACG00000013351.1	ENSLOCG00000005955.1	113134293, 113140087	115472116	ENSMUSG00000028693.15	108802785	ENSNSUG00000015678.1	ENSORLG00000010548.2, ENSORLG00000011095.2	ENSPMRG00000009968.1	115082333, 115099940	ENSSPUG00000003359.1	ENSTGUG00000008032.2	106548205	733514
OG0012157	0	0	1	1	1	1	-1	-1	0	0	0	100563710	ENSCMIG00000006303.1	ENSCPRG00005004410.1	ENSDARG00000097256.2	ENSGALG00000027583.3		ENSG00000198523.6			113127272		ENSMUSG00000038583.13	108793005	ENSNSUG00000004013.1	ENSORLG00000029115.1	ENSPMRG00000006326.1	115088293	ENSSPUG00000009856.1	ENSTGUG00000022055.1	106553125	100379739
OG0000400	3	3	4	3	3	3	0	0	+1	0	0	100553109, 100553301, 100560371, 100565503	ENSCMIG00000008370.1, ENSCMIG00000012695.1	ENSCPRG00005001158.1, ENSCPRG00005014323.1	ENSDARG00000045516.8, ENSDARG00000055036.7, ENSDARG00000055053.5, ENSDARG00000100406.3, ENSDARG00000102722.3	ENSGALG00000001697.6, ENSGALG00000006833.6	117351050, 117351355, 117366947	ENSG00000055955.17, ENSG00000055957.11, ENSG00000151655.19, ENSG00000162267.12	ENSLACG00000000139.1, ENSLACG00000009600.2	ENSLOCG00000014482.1, ENSLOCG00000014498.1, ENSLOCG00000015677.1	113129658, 113131048, 113142157	115471856, 115472924, 115478538	ENSMUSG00000006522.17, ENSMUSG00000006529.16, ENSMUSG00000021922.17, ENSMUSG00000037254.18	108787580, 108791873, 108791884, 108793444, 108795006	ENSNSUG00000000849.1, ENSNSUG00000001148.1, ENSNSUG00000013048.1, ENSNSUG00000018620.1, ENSNSUG00000018621.1, ENSNSUG00000018977.1	ENSORLG00000007760.2, ENSORLG00000017154.2	ENSPMRG00000011271.1, ENSPMRG00000011754.1, ENSPMRG00000011828.1, ENSPMRG00000013022.1	115090396, 115090397, 115090398, 115099135	ENSSPUG00000001323.1, ENSSPUG00000003109.1, ENSSPUG00000003431.1	ENSTGUG00000002088.2, ENSTGUG00000005546.2, ENSTGUG00000005650.2	106552675	100487172, 594926, 734132
OG0012825	2	1	1	1	1	1	+1	0	0	0	0	100568000	ENSCMIG00000019137.1				117348564	ENSG00000186198.4		ENSLOCG00000014120.1	113122661	115459923, 115459930	ENSMUSG00000053862.6	108800269			ENSPMRG00000017414.1	115075203			106541622	100487516
OG0012822	0	1	1	1	1	1	-1	0	0	0	0	103280316	ENSCMIG00000018623.1	ENSCPRG00005016684.1	ENSDARG00000022951.7		117367527	ENSG00000142538.2		ENSLOCG00000014124.1	113132587		ENSMUSG00000038300.6	108803701	ENSNSUG00000005853.1	ENSORLG00000027471.1	ENSPMRG00000017978.1	115080302
OG0009338	1	2	1	1	1	1	0	+1	0	0	0	100556779	ENSCMIG00000012474.1	ENSCPRG00005006052.1	ENSDARG00000091367.4	ENSGALG00000006001.7	117355110, 117369128	ENSG00000101161.8		ENSLOCG00000004827.1	113145781	115476234	ENSMUSG00000002455.14	108789595	ENSNSUG00000013140.1	ENSORLG00000009592.3	ENSPMRG00000004268.1	115097043	ENSSPUG00000018260.1	ENSTGUG00000007221.2	106555251	595030
OG0005712	2	3	1	2	1	1	0	+1	0	+1	0	100557745	ENSCMIG00000007767.1	ENSCPRG00005009806.1	ENSDARG00000078425.6	ENSGALG00000031158.3	117354789, 117354790, 117367965	ENSG00000065154.12	ENSLACG00000015419.2	ENSLOCG00000008099.1	113135960	115461685, 115461716	ENSMUSG00000030934.9	108784795	ENSNSUG00000000859.1	ENSORLG00000009625.2	ENSPMRG00000005967.1	115096065	ENSSPUG00000013033.1	ENSTGUG00000011436.2		549690
OG0009337	1	1	2	1	1	1	0	0	+1	0	0	100562285	ENSCMIG00000011493.1	ENSCPRG00005006014.1	ENSDARG00000071209.5	ENSGALG00000027965.3	117345478	ENSG00000277044.3	ENSLACG00000010572.1	ENSLOCG00000005285.1	113145915	115476291		108789866	ENSNSUG00000009090.1	ENSORLG00000026714.1	ENSPMRG00000004194.1	115081663, 115097404	ENSSPUG00000000599.1	ENSTGUG00000026051.1	106556149	116408017
OG0005412	1	1	2	1	1	1	0	0	+1	0	0	100565080	ENSCMIG00000017737.1	ENSCPRG00005016208.1	ENSDARG00000007443.9, ENSDARG00000113264.1	ENSGALG00000004611.5	117345597	ENSG00000155034.19	ENSLACG00000017111.2	ENSLOCG00000004725.1	113127841	115475934	ENSMUSG00000066640.11	108799765	ENSNSUG00000011440.1	ENSORLG00000009288.2	ENSPMRG00000014889.1	115076048, 115082382	ENSSPUG00000002840.1	ENSTGUG00000007676.2	106553147	100492578
OG0000171	4	4	5	4	4	4	0	0	+1	0	0	100554514, 100555850, 100564673, 100567492, 100567927, 103281263	ENSCMIG00000012332.1, ENSCMIG00000017412.1, ENSCMIG00000019735.1	ENSCPRG00005009556.1, ENSCPRG00005013387.1, ENSCPRG00005014176.1	ENSDARG00000042525.7, ENSDARG00000069196.7, ENSDARG00000099849.3, ENSDARG00000100244.3	ENSGALG00000000242.6, ENSGALG00000003699.6, ENSGALG00000010461.6	117351596, 117360035, 117362532, 117364652	ENSG00000088881.21, ENSG00000108001.14, ENSG00000164330.17, ENSG00000221818.9	ENSLACG00000001966.1, ENSLACG00000003919.1, ENSLACG00000005494.1, ENSLACG00000017271.1, ENSLACG00000017503.1	ENSLOCG00000001693.1, ENSLOCG00000007615.1, ENSLOCG00000009282.1, ENSLOCG00000015225.1	113132128, 113135405, 113139407, 113143087, 113144155, 113144407	115461238, 115469322, 115470072, 115475853	ENSMUSG00000010476.14, ENSMUSG00000022053.13, ENSMUSG00000053552.14, ENSMUSG00000057098.14	108789416, 108793195, 108795051, 108796053	ENSNSUG00000000106.1, ENSNSUG00000007409.1, ENSNSUG00000009148.1, ENSNSUG00000011251.1, ENSNSUG00000019041.1, ENSNSUG00000019042.1	ENSORLG00000002342.2, ENSORLG00000005870.2, ENSORLG00000006408.2, ENSORLG00000007471.2, ENSORLG00000020414.2, ENSORLG00000028941.1	ENSPMRG00000005686.1, ENSPMRG00000007754.1, ENSPMRG00000007766.1, ENSPMRG00000010529.1, ENSPMRG00000014453.1	115079843, 115087586, 115092782, 115095816, 115096216	ENSSPUG00000006804.1, ENSSPUG00000013384.1, ENSSPUG00000014385.1	ENSTGUG00000000593.2, ENSTGUG00000004267.2, ENSTGUG00000011600.2, ENSTGUG00000023041.1	106540220, 106543225, 106551986	100135240, 100492234, 101734223, 394808
OG0000179	5	4	4	4	4	4	+1	0	0	0	0	100552153, 100556648, 100556733, 100557434	ENSCMIG00000007069.1, ENSCMIG00000014499.1, ENSCMIG00000015490.1, ENSCMIG00000016720.1	ENSCPRG00005001554.1, ENSCPRG00005004989.1, ENSCPRG00005010785.1, ENSCPRG00005015777.1	ENSDARG00000015686.7, ENSDARG00000018260.10, ENSDARG00000035677.7, ENSDARG00000063230.6, ENSDARG00000101701.3	ENSGALG00000007668.6, ENSGALG00000012787.7, ENSGALG00000016293.5, ENSGALG00000038984.2	117355743, 117357764, 117364459, 117369421	ENSG00000101144.13, ENSG00000112175.8, ENSG00000116985.12, ENSG00000153162.9, ENSG00000183682.8	ENSLACG00000009919.1, ENSLACG00000010909.2, ENSLACG00000011595.1, ENSLACG00000017567.1	ENSLOCG00000001276.1, ENSLOCG00000003514.1, ENSLOCG00000013238.1, ENSLOCG00000016915.1	113121404, 113125894, 113129839, 113131565, 113146177	115459454, 115467208, 115473824, 115475925, 115480496	ENSMUSG00000002384.2, ENSMUSG00000008999.7, ENSMUSG00000032179.7, ENSMUSG00000032726.12, ENSMUSG00000039004.6	108790130, 108790316, 108790423, 108796253, 108801024	ENSNSUG00000005636.1, ENSNSUG00000006835.1, ENSNSUG00000012163.1, ENSNSUG00000014276.1	ENSORLG00000006529.2, ENSORLG00000007124.2, ENSORLG00000009907.2, ENSORLG00000011720.2, ENSORLG00000013494.2	ENSPMRG00000003639.1, ENSPMRG00000004482.1, ENSPMRG00000005095.1, ENSPMRG00000009872.1	115072939, 115085061, 115087936, 115097350	ENSSPUG00000003125.1, ENSSPUG00000006541.1, ENSSPUG00000007442.1, ENSSPUG00000014112.1	ENSTGUG00000012830.2, ENSTGUG00000020187.1, ENSTGUG00000026736.1, ENSTGUG00000028464.1	106542550	100127176, 100494880, 100494976, 394805, 619363
OG0002589	2	2	2	2	2	1	0	0	0	0	+1	100559888, 100567705	ENSCMIG00000004258.1	ENSCPRG00005015151.1	ENSDARG00000062745.8, ENSDARG00000100717.2, ENSDARG00000101985.2, ENSDARG00000112945.1, ENSDARG00000115523.1	ENSGALG00000010016.4	117358162, 117365606	ENSG00000171150.9	ENSLACG00000002644.1, ENSLACG00000011486.1	ENSLOCG00000014611.1, ENSLOCG00000017363.1	113125459, 113131458	115465380, 115480559	ENSMUSG00000037104.9	108804506	ENSNSUG00000015241.1, ENSNSUG00000017644.1	ENSORLG00000001426.2, ENSORLG00000024924.1	ENSPMRG00000014338.1	115086906, 115100522	ENSSPUG00000000766.1, ENSSPUG00000011375.1	ENSTGUG00000002631.2	106550076, 106553701	549598
OG0002580	2	2	1	2	2	2	0	0	-1	0	0	100561850	ENSCMIG00000002444.1, ENSCMIG00000010988.1	ENSCPRG00005012851.1, ENSCPRG00005015612.1	ENSDARG00000027109.11, ENSDARG00000071683.8, ENSDARG00000116459.1	ENSGALG00000003235.6, ENSGALG00000034488.2	117355165, 117364702	ENSG00000056097.16, ENSG00000105278.12	ENSLACG00000000831.1, ENSLACG00000012528.1	ENSLOCG00000003939.1, ENSLOCG00000006727.1	113129016, 113132906	115462917, 115481052	ENSMUSG00000022201.16, ENSMUSG00000034949.18	108798751	ENSNSUG00000014766.1	ENSORLG00000017243.3, ENSORLG00000017438.3	ENSPMRG00000011081.1, ENSPMRG00000022952.1	115098027	ENSSPUG00000014671.1, ENSSPUG00000016786.1	ENSTGUG00000001909.2	106549214	496597
OG0002581	3	1	2	2	2	2	+1	-1	0	0	0	100555095, 100556198	ENSCMIG00000009242.1, ENSCMIG00000010511.1	ENSCPRG00005009182.1	ENSDARG00000008105.7, ENSDARG00000017359.7, ENSDARG00000113100.1	ENSGALG00000000396.7, ENSGALG00000009564.7	117347732	ENSG00000087995.16, ENSG00000123600.20, ENSG00000165055.16	ENSLACG00000008974.2	ENSLOCG00000007749.1, ENSLOCG00000011314.1	113123511, 113140878	115474786, 115475111, 115481422	ENSMUSG00000020691.13, ENSMUSG00000041975.17	108797415	ENSNSUG00000010217.1	ENSORLG00000003321.2, ENSORLG00000017293.2	ENSPMRG00000001250.1, ENSPMRG00000011511.1	115074595, 115093662	ENSSPUG00000009791.1	ENSTGUG00000008185.2	106548114	496782
OG0002582	1	1	1	1	1	2	0	0	0	0	-1	100562504, 100563190	ENSCMIG00000008745.1, ENSCMIG00000012270.1, ENSCMIG00000016645.1	ENSCPRG00005011036.1, ENSCPRG00005016691.1	ENSDARG00000052138.7, ENSDARG00000102453.3	ENSGALG00000037556.2	117352295	ENSG00000110436.13	ENSLACG00000012033.2, ENSLACG00000014592.1	ENSLOCG00000001388.1, ENSLOCG00000006878.1	113132462, 113137957, 113140855	115467953	ENSMUSG00000005089.15	108787820, 108802555	ENSNSUG00000008983.1	ENSORLG00000000964.2, ENSORLG00000001599.2, ENSORLG00000012070.2	ENSPMRG00000000412.1, ENSPMRG00000017996.1	115079308	ENSSPUG00000003352.1, ENSSPUG00000018993.1	ENSTGUG00000021059.1	106553603	100494868, 100496635
OG0002583	1	1	2	1	1	2	0	0	+1	0	-1	100553869	ENSCMIG00000005328.1	ENSCPRG00005015771.1, ENSCPRG00005017647.1	ENSDARG00000041092.8, ENSDARG00000054666.3	ENSGALG00000007022.6, ENSGALG00000042080.2	117365522	ENSG00000130517.14, ENSG00000183571.11	ENSLACG00000008539.1, ENSLACG00000015920.2	ENSLOCG00000002042.1, ENSLOCG00000014432.1	113133308, 113134031, 113139995	115481129	ENSMUSG00000030553.3, ENSMUSG00000056204.8	108798098	ENSNSUG00000016853.1	ENSORLG00000008398.2, ENSORLG00000024147.1	ENSPMRG00000013228.1, ENSPMRG00000022945.1	115074679, 115098067	ENSSPUG00000010192.1	ENSTGUG00000001030.2, ENSTGUG00000008630.2, ENSTGUG00000028194.1	106550513	100497886, 448426
OG0007167	2	1	1	1	1	1	+1	0	0	0	0	100560445	ENSCMIG00000004463.1	ENSCPRG00005002323.1	ENSDARG00000092134.2	ENSGALG00000043597.2	117355323	ENSG00000197275.14	ENSLACG00000000859.2	ENSLOCG00000010100.1	113136661	115458903, 115478980	ENSMUSG00000078773.11	108790026	ENSNSUG00000013275.1	ENSORLG00000008918.2	ENSPMRG00000006504.1	115085544	ENSSPUG00000016497.1	ENSTGUG00000011880.2	106551350	100158622
OG0012678	0	0	1	1	1	1	-1	-1	0	0	0	100551661	ENSCMIG00000008665.1	ENSCPRG00005000891.1	ENSDARG00000035388.6	ENSGALG00000015021.4		ENSG00000164325.8		ENSLOCG00000011080.1	113125078		ENSMUSG00000046082.4	108788470	ENSNSUG00000010942.1	ENSORLG00000003242.2		115074863		ENSTGUG00000005844.2		100038281
OG0004627	1	4	1	1	1	1	0	+3	0	0	0	100563837	ENSCMIG00000013947.1	ENSCPRG00005005929.1	ENSDARG00000100536.2	ENSGALG00000008645.7	117360278, 117360279, 117360280, 117360281	ENSG00000186416.16	ENSLACG00000009612.1	ENSLOCG00000015232.1	113144288	115474491	ENSMUSG00000044149.7	108799958	ENSNSUG00000011690.1	ENSORLG00000022867.1	ENSPMRG00000019709.1	115094497	ENSSPUG00000013178.1	ENSTGUG00000003356.2	106549166	733948
OG0011730	1	1	2	1	1	1	0	0	+1	0	0	100567232	ENSCMIG00000013049.1	ENSCPRG00005010547.1		ENSGALG00000006202.6	117368921	ENSG00000168447.11	ENSLACG00000012126.1			115476501	ENSMUSG00000030873.9	108783710	ENSNSUG00000008705.1		ENSPMRG00000023394.1	115075778, 115082287	ENSSPUG00000010073.1	ENSTGUG00000005936.2	106553453	779891
OG0000494	3	3	3	3	3	2	0	0	0	0	+1	100556650, 100557388	ENSCMIG00000007520.1, ENSCMIG00000011405.1, ENSCMIG00000017321.1	ENSCPRG00005005599.1, ENSCPRG00005006994.1	ENSDARG00000020258.10, ENSDARG00000020465.10, ENSDARG00000037968.7, ENSDARG00000070019.5, ENSDARG00000113252.1, ENSDARG00000113554.1, ENSDARG00000114284.1, ENSDARG00000117011.1	ENSGALG00000002060.6, ENSGALG00000008149.7, ENSGALG00000032219.2	117349452, 117360533, 117365902	ENSG00000089280.19, ENSG00000182944.17, ENSG00000270647.6, ENSG00000276833.2	ENSLACG00000004570.1, ENSLACG00000008350.1, ENSLACG00000018479.1	ENSLOCG00000000050.1, ENSLOCG00000001615.1, ENSLOCG00000008118.1	113125390, 113138761, 113141166	115456524, 115473739, 115479898	ENSMUSG00000009079.16, ENSMUSG00000020680.15, ENSMUSG00000030795.18	108791071, 108800963	ENSNSUG00000009242.1, ENSNSUG00000010968.1, ENSNSUG00000011091.1	ENSORLG00000006712.2, ENSORLG00000011382.2	ENSPMRG00000023713.1	115073548, 115094139, 115097187	ENSSPUG00000002998.1, ENSSPUG00000006042.1, ENSSPUG00000007180.1, ENSSPUG00000008126.1	ENSTGUG00000004702.2, ENSTGUG00000010419.2	106543041, 106550357, 106554423	100038234, 394931, 448047
OG0000496	3	3	4	3	3	3	0	0	+1	0	0	100554810, 100559665, 100566378	ENSCMIG00000006623.1, ENSCMIG00000009251.1, ENSCMIG00000012160.1	ENSCPRG00005004569.1, ENSCPRG00005011244.1, ENSCPRG00005014918.1	ENSDARG00000027523.8, ENSDARG00000056625.5, ENSDARG00000067730.8, ENSDARG00000098291.2, ENSDARG00000110952.1, ENSDARG00000111066.1	ENSGALG00000006297.7, ENSGALG00000011875.6, ENSGALG00000029416.2	117351699, 117357687, 117362992	ENSG00000069018.19, ENSG00000137672.13, ENSG00000138741.11	ENSLACG00000001100.1, ENSLACG00000004596.1	ENSLOCG00000002947.1, ENSLOCG00000005553.1, ENSLOCG00000011343.1	113134861, 113142711, 113144411	115461732, 115468485, 115476240	ENSMUSG00000021541.14, ENSMUSG00000027716.13, ENSMUSG00000031997.9	108792715, 108793716	ENSNSUG00000003094.1, ENSNSUG00000006041.1, ENSNSUG00000008801.1	ENSORLG00000002690.2, ENSORLG00000004083.2, ENSORLG00000005627.2	ENSPMRG00000005022.1, ENSPMRG00000009369.1, ENSPMRG00000009410.1	115079812, 115081803, 115081805, 115091984	ENSSPUG00000009713.1, ENSSPUG00000015206.1	ENSTGUG00000001207.2, ENSTGUG00000001954.2, ENSTGUG00000012766.2	106546385, 106548408, 106549540	100490905, 100493327
OG0005507	2	2	1	2	1	1	0	0	0	+1	0	100556231	ENSCMIG00000001932.1	ENSCPRG00005004034.1	ENSDARG00000075400.4	ENSGALG00000010192.5	117363974, 117364006	ENSG00000165355.7	ENSLACG00000007269.1	ENSLOCG00000009198.1	113130821	115477379, 115477944	ENSMUSG00000035329.7	108792814	ENSNSUG00000003120.1	ENSORLG00000017660.2	ENSPMRG00000008775.1	115089984	ENSSPUG00000017148.1	ENSTGUG00000012074.2	106539372	100216227
OG0008543	1	1	2	1	1	1	0	0	+1	0	0	100553816	ENSCMIG00000008713.1	ENSCPRG00005013908.1	ENSDARG00000036043.7		117352076	ENSG00000175213.3	ENSLACG00000018810.1	ENSLOCG00000005752.1, ENSLOCG00000005829.1	113122614, 113128512	115468832	ENSMUSG00000075040.9	108791600		ENSORLG00000028648.1	ENSPMRG00000012272.1	115079222, 115079223	ENSSPUG00000003559.1		106552340	100493930
OG0002327	0	1	1	1	1	1	-1	0	0	0	0	100554633, 100558360, 100558754	ENSCMIG00000000066.1		ENSDARG00000090630.2, ENSDARG00000098256.2, ENSDARG00000098736.3, ENSDARG00000100106.2, ENSDARG00000101012.2, ENSDARG00000101200.2, ENSDARG00000101930.2, ENSDARG00000102895.2, ENSDARG00000103634.2, ENSDARG00000103650.2, ENSDARG00000103973.2, ENSDARG00000104324.2, ENSDARG00000104642.2, ENSDARG00000110394.1, ENSDARG00000113076.1, ENSDARG00000116430.1	ENSGALG00000043610.2	117345873			ENSLOCG00000000919.1, ENSLOCG00000005527.1				108791622, 108791624		ENSORLG00000004494.2	ENSPMRG00000014596.1, ENSPMRG00000014632.1	115075690	ENSSPUG00000004018.1, ENSSPUG00000004166.1, ENSSPUG00000004190.1	ENSTGUG00000027322.1, ENSTGUG00000027998.1	106551914	100498542, 101731739
OG0002878	1	2	2	2	2	2	-1	0	0	0	0	100566985	ENSCMIG00000007366.1	ENSCPRG00005004049.1	ENSDARG00000016464.11, ENSDARG00000104283.2	ENSGALG00000009158.6	117357662, 117365675	ENSG00000143776.18, ENSG00000171219.9	ENSLACG00000009509.1, ENSLACG00000018109.1	ENSLOCG00000016021.1	113136944	115479766	ENSMUSG00000024769.7, ENSMUSG00000026490.18, ENSMUSG00000107268.1	108785268, 108796765	ENSNSUG00000005466.1, ENSNSUG00000009460.1	ENSORLG00000016081.2	ENSPMRG00000002174.1, ENSPMRG00000016721.1	115086750, 115096448	ENSSPUG00000006554.1, ENSSPUG00000019091.1	ENSTGUG00000004365.2	106538732	100497067, 100497498
OG0010371	2	1	1	1	1	1	+1	0	0	0	0	100558646	ENSCMIG00000015573.1	ENSCPRG00005004967.1	ENSDARG00000034222.6	ENSGALG00000016486.6	117358155	ENSG00000118960.13	ENSLACG00000003243.1	ENSLOCG00000017199.1		115456672, 115465181	ENSMUSG00000020605.9	108796674	ENSNSUG00000000758.1		ENSPMRG00000010298.1	115088070	ENSSPUG00000011184.1	ENSTGUG00000013163.2	106545751	100124980
OG0010976	1	1	2	1	1	1	0	0	+1	0	0	100564997	ENSCMIG00000002094.1, ENSCMIG00000002100.1	ENSCPRG00005010244.1		ENSGALG00000000769.6	117347787	ENSG00000276600.5	ENSLACG00000014123.1	ENSLOCG00000012730.1		115482109	ENSMUSG00000052688.12		ENSNSUG00000016454.1		ENSPMRG00000005475.1	115074308, 115074341	ENSSPUG00000009863.1	ENSTGUG00000021887.1	106539373	100124979
OG0003283	1	2	1	1	1	1	0	+1	0	0	0	100563983	ENSCMIG00000019987.1	ENSCPRG00005014440.1	ENSDARG00000059931.6, ENSDARG00000061044.7, ENSDARG00000062997.8	ENSGALG00000002138.6	117347537, 117351342	ENSG00000068001.14	ENSLACG00000017761.1	ENSLOCG00000014227.1	113130223, 113130265, 113146012	115471915	ENSMUSG00000010047.12	108800585, 108800592	ENSNSUG00000005391.1	ENSORLG00000002235.2, ENSORLG00000002824.2, ENSORLG00000003712.2	ENSPMRG00000004795.1	115090455	ENSSPUG00000001216.1	ENSTGUG00000004645.2	106550551	100144942
OG0008127	0	1	1	1	1	1	-1	0	0	0	0	100556736	ENSCMIG00000002560.1	ENSCPRG00005013436.1	ENSDARG00000102252.2	ENSGALG00000004455.7	117357874	ENSG00000115464.15	ENSLACG00000000112.1, ENSLACG00000018363.1	ENSLOCG00000016101.1	113127938		ENSMUSG00000056342.16	108786536	ENSNSUG00000015689.1	ENSORLG00000001605.3	ENSPMRG00000005148.1	115087045	ENSSPUG00000007844.1	ENSTGUG00000006553.2	106549128	100490033
OG0000604	1	2	2	2	2	2	-1	0	0	0	0	100551611, 100561573	ENSCMIG00000000760.1, ENSCMIG00000004057.1, ENSCMIG00000004979.1	ENSCPRG00005002335.1, ENSCPRG00005002804.1, ENSCPRG00005009427.1, ENSCPRG00005009479.1	ENSDARG00000021200.9, ENSDARG00000057867.6, ENSDARG00000113614.1	ENSGALG00000031565.2, ENSGALG00000037769.2, ENSGALG00000039299.2, ENSGALG00000053046.1	117347211, 117354223	ENSG00000002834.18, ENSG00000078114.18	ENSLACG00000013516.1	ENSLOCG00000011737.1, ENSLOCG00000012831.1	113136019, 113140656, 113143897, 113143901	115481570	ENSMUSG00000038366.15, ENSMUSG00000053702.16	108792752, 108801837	ENSNSUG00000005328.1, ENSNSUG00000009445.1, ENSNSUG00000009447.1	ENSORLG00000003147.2, ENSORLG00000011668.2, ENSORLG00000022207.1, ENSORLG00000023044.1, ENSORLG00000026709.1, ENSORLG00000029464.1	ENSPMRG00000010695.1, ENSPMRG00000014284.1, ENSPMRG00000014307.1	115073881, 115084197	ENSSPUG00000003645.1, ENSSPUG00000016842.1, ENSSPUG00000016854.1, ENSSPUG00000016873.1, ENSSPUG00000018071.1	ENSTGUG00000001221.2, ENSTGUG00000002172.2, ENSTGUG00000019734.1	106547886, 106547899, 106547900, 106553400	100496676, 493322
OG0008676	2	2	1	2	1	1	0	0	0	+1	0	100558323	ENSCMIG00000015068.1	ENSCPRG00005001746.1	ENSDARG00000042157.8	ENSGALG00000015237.6	117357934, 117366431	ENSG00000185250.16		ENSLOCG00000017158.1	113137324	115465265, 115467323	ENSMUSG00000078451.5	108803844	ENSNSUG00000018314.1	ENSORLG00000014836.2	ENSPMRG00000003033.1	115087754	ENSSPUG00000004615.1		106541497	100496026
OG0002916	2	2	2	2	2	1	0	0	0	0	+1	100553194, 100556521	ENSCMIG00000006343.1, ENSCMIG00000006345.1	ENSCPRG00005018598.1	ENSDARG00000102612.2	ENSGALG00000002695.6	117347955, 117365682	ENSG00000110446.11, ENSG00000139370.12	ENSLACG00000018946.1	ENSLOCG00000006344.1	113138379	115480359, 115482461	ENSMUSG00000024737.2, ENSMUSG00000029416.17	108804650	ENSNSUG00000003696.1, ENSNSUG00000017357.1	ENSORLG00000013564.2	ENSPMRG00000000107.1, ENSPMRG00000017637.1	115074821, 115100805	ENSSPUG00000013398.1, ENSSPUG00000019331.1	ENSTGUG00000004844.2	106538115, 106557378	100491217
OG0004017	1	1	2	1	1	1	0	0	+1	0	0	100563361	ENSCMIG00000014944.1	ENSCPRG00005000877.1	ENSDARG00000077584.4, ENSDARG00000090002.3	ENSGALG00000007981.6	117348247	ENSG00000128973.13	ENSLACG00000015987.1	ENSLOCG00000013946.1	113133443, 113138139	115459950	ENSMUSG00000032245.12	108784095	ENSNSUG00000013800.1	ENSORLG00000001720.2	ENSPMRG00000014706.1	115075003, 115081333	ENSSPUG00000013176.1	ENSTGUG00000009599.2, ENSTGUG00000021449.1	106540864	100145280
OG0004015	1	1	2	1	1	1	0	0	+1	0	0	100553337	ENSCMIG00000016786.1	ENSCPRG00005008691.1	ENSDARG00000054191.6	ENSGALG00000007936.4	117361312	ENSG00000102144.15, ENSG00000170950.6	ENSLACG00000012961.2	ENSLOCG00000013865.1	113142632	115474083	ENSMUSG00000031233.6, ENSMUSG00000062070.12	108794570	ENSNSUG00000020475.1	ENSORLG00000014063.2	ENSPMRG00000019113.1	115082687, 115094514	ENSSPUG00000013657.1	ENSTGUG00000006052.2	106544469, 106552949	549299
OG0004014	1	2	1	1	1	1	0	+1	0	0	0	100551768	ENSCMIG00000016064.1, ENSCMIG00000016071.1	ENSCPRG00005003223.1, ENSCPRG00005003225.1	ENSDARG00000077664.3	ENSGALG00000013409.6, ENSGALG00000047941.1	117364976, 117364977		ENSLACG00000017200.2	ENSLOCG00000004812.1	113126526	115479951			ENSNSUG00000013906.1, ENSNSUG00000013907.1	ENSORLG00000005691.2	ENSPMRG00000009104.1, ENSPMRG00000009115.1	115073009	ENSSPUG00000017780.1, ENSSPUG00000017797.1, ENSSPUG00000017804.1	ENSTGUG00000000955.2	106548217
OG0004545	1	1	2	1	1	1	0	0	+1	0	0	100552028	ENSCMIG00000002966.1	ENSCPRG00005000247.1	ENSDARG00000058030.8, ENSDARG00000112257.1, ENSDARG00000114313.1	ENSGALG00000035201.2	117366953	ENSG00000187522.16	ENSLACG00000010343.1	ENSLOCG00000016720.1	113142100	115478959	ENSMUSG00000109865.1	108794068	ENSNSUG00000004291.1	ENSORLG00000012603.2	ENSPMRG00000011576.1	115099011, 115099040	ENSSPUG00000012185.1	ENSTGUG00000002324.2	106539554	548497
OG0004544	1	1	2	1	1	1	0	0	+1	0	0	100553017	ENSCMIG00000002954.1	ENSCPRG00005000194.1	ENSDARG00000045704.6, ENSDARG00000110444.1, ENSDARG00000113866.1	ENSGALG00000013926.6	117366810	ENSG00000152457.18	ENSLACG00000000173.1	ENSLOCG00000016717.1	113142379	115478912	ENSMUSG00000026648.18	108794070	ENSNSUG00000004281.1	ENSORLG00000017304.2	ENSPMRG00000011604.1	115098684, 115098950	ENSSPUG00000012141.1	ENSTGUG00000002342.2	106539547	100493603
OG0004546	0	1	1	1	1	1	-1	0	0	0	0	100562182	ENSCMIG00000011842.1		ENSDARG00000060297.8, ENSDARG00000062577.7, ENSDARG00000113130.1	ENSGALG00000036101.2	117364529	ENSG00000160007.19	ENSLACG00000010302.1	ENSLOCG00000014893.1	113136579, 113143403		ENSMUSG00000058230.12	108803391	ENSNSUG00000005198.1	ENSORLG00000006927.2, ENSORLG00000008904.2	ENSPMRG00000008755.1	115100649	ENSSPUG00000003327.1	ENSTGUG00000017067.2, ENSTGUG00000018785.1	106557251	100498460
OG0003058	2	1	1	1	1	1	+1	0	0	0	0	100565289	ENSCMIG00000015633.1, ENSCMIG00000019344.1	ENSCPRG00005001997.1	ENSDARG00000091734.4, ENSDARG00000113009.1	ENSGALG00000015026.6	117358199	ENSG00000056972.20	ENSLACG00000003771.1, ENSLACG00000011895.1	ENSLOCG00000010562.1, ENSLOCG00000016988.1	113129043, 113129894, 113136885	115458732, 115467343	ENSMUSG00000019842.6	108790090	ENSNSUG00000018542.1	ENSORLG00000003685.2, ENSORLG00000013462.2, ENSORLG00000015125.2	ENSPMRG00000003467.1	115087731	ENSSPUG00000005221.1	ENSTGUG00000012013.2	106540115	105947414, 549319
OG0003053	2	2	2	2	2	1	0	0	0	0	+1	100558320	ENSCMIG00000013611.1	ENSCPRG00005010261.1	ENSDARG00000031891.8	ENSGALG00000041182.3	117348113, 117366202	ENSG00000167800.9, ENSG00000184058.14	ENSLACG00000004994.1, ENSLACG00000016333.1	ENSLOCG00000002370.1	113134079, 113138892	115461502, 115480827	ENSMUSG00000009097.10, ENSMUSG00000037477.8	108787413	ENSNSUG00000009734.1	ENSORLG00000015256.2, ENSORLG00000028989.1	ENSPMRG00000011306.1, ENSPMRG00000015885.1	115075326, 115100918	ENSSPUG00000009158.1, ENSSPUG00000015171.1	ENSTGUG00000008395.2	106538894	619587
OG0003059	2	1	1	1	1	1	+1	0	0	0	0	100565157, 100565748	ENSCMIG00000009142.1	ENSCPRG00005017469.1	ENSDARG00000041554.7	ENSGALG00000011341.7	117356311	ENSG00000112494.10	ENSLACG00000011514.1	ENSLOCG00000015739.1, ENSLOCG00000015743.1	113137499, 113137500, 113137502	115465472, 115465775	ENSMUSG00000056133.5, ENSMUSG00000067049.8, ENSMUSG00000116672.1	108783832, 108790941	ENSNSUG00000014930.1	ENSORLG00000026264.1	ENSPMRG00000004964.1	115088728	ENSSPUG00000002385.1	ENSTGUG00000009567.2	106546807	100170165, 100487981, 100493251
OG0003056	1	2	1	1	1	1	0	+1	0	0	0	100563707, 103279234	ENSCMIG00000008239.1, ENSCMIG00000016093.1	ENSCPRG00005002740.1, ENSCPRG00005005306.1	ENSDARG00000011076.8	ENSGALG00000003758.5	117347640, 117360502	ENSG00000118242.16	ENSLACG00000008952.1, ENSLACG00000015850.1	ENSLOCG00000011089.1, ENSLOCG00000012737.1	113124010, 113140746	115474141	ENSMUSG00000039395.8	108786070, 108797579	ENSNSUG00000016995.1	ENSORLG00000003410.2, ENSORLG00000028926.1	ENSPMRG00000002696.1	115093814	ENSSPUG00000015579.1	ENSTGUG00000003872.2	106538853	100492396, 549186
OG0003051	2	1	2	1	1	1	+1	0	+1	0	0	100562088	ENSCMIG00000018868.1, ENSCMIG00000018869.1, ENSCMIG00000018871.1, ENSCMIG00000018872.1		ENSDARG00000053124.6, ENSDARG00000103520.3, ENSDARG00000113658.1, ENSDARG00000114952.1	ENSGALG00000051766.1	117359723		ENSLACG00000017292.1, ENSLACG00000017348.1	ENSLOCG00000017600.1, ENSLOCG00000017601.1, ENSLOCG00000017602.1, ENSLOCG00000017603.1	113121334, 117152637	115471219, 115471306			ENSNSUG00000009508.1, ENSNSUG00000017970.1	ENSORLG00000011925.2, ENSORLG00000011933.2	ENSPMRG00000007981.1, ENSPMRG00000007989.1, ENSPMRG00000009061.1	115096170, 115096171			106547094
OG0000184	4	3	4	4	4	4	0	-1	0	0	0	100553735, 100553915, 100557661, 100561142	ENSCMIG00000001935.1, ENSCMIG00000005329.1, ENSCMIG00000013379.1, ENSCMIG00000019015.1	ENSCPRG00005005210.1, ENSCPRG00005005707.1, ENSCPRG00005009070.1, ENSCPRG00005010616.1, ENSCPRG00005010633.1	ENSDARG00000014003.12, ENSDARG00000074819.5, ENSDARG00000079317.4, ENSDARG00000079542.5, ENSDARG00000098954.2, ENSDARG00000114410.1	ENSGALG00000013715.6, ENSGALG00000017065.6, ENSGALG00000032419.2, ENSGALG00000054937.1	117351611, 117360933, 117362161	ENSG00000130052.13, ENSG00000133121.21, ENSG00000164741.15, ENSG00000285265.3	ENSLACG00000005530.1, ENSLACG00000010533.2, ENSLACG00000013457.2, ENSLACG00000014144.1, ENSLACG00000016020.1	ENSLOCG00000008293.1, ENSLOCG00000012379.1, ENSLOCG00000013979.1, ENSLOCG00000013982.1, ENSLOCG00000014688.1	113121372, 113127692, 113142674, 113142733	115461547, 115468572, 115473701, 115475654	ENSMUSG00000016128.14, ENSMUSG00000031216.13, ENSMUSG00000031523.16	108785274, 108785634, 108791905, 108794753	ENSNSUG00000000517.1, ENSNSUG00000004758.1, ENSNSUG00000007869.1, ENSNSUG00000011041.1, ENSNSUG00000012820.1	ENSORLG00000003726.2, ENSORLG00000003808.2, ENSORLG00000005951.2	ENSPMRG00000003795.1, ENSPMRG00000012683.1, ENSPMRG00000013393.1, ENSPMRG00000020412.1	115080078, 115083389, 115092120, 115094336	ENSSPUG00000000094.1, ENSSPUG00000001972.1, ENSSPUG00000007347.1, ENSSPUG00000014531.1	ENSTGUG00000001508.2, ENSTGUG00000002706.2, ENSTGUG00000007345.2, ENSTGUG00000011803.2	106543439, 106544462, 106547061, 106556000, 106557281	100488460, 100490096, 100494346, 101730958, 734093
OG0003091	1	3	1	1	1	1	0	+2	0	0	0	100559534	ENSCMIG00000008513.1	ENSCPRG00005017090.1	ENSDARG00000039830.4, ENSDARG00000096661.2, ENSDARG00000110697.1	ENSGALG00000027561.3	117346698, 117365672, 117367203	ENSG00000174021.11		ENSLOCG00000010068.1	113134217, 113139737, 113141147	115471883	ENSMUSG00000068523.12, ENSMUSG00000117145.1	108791383	ENSNSUG00000006226.1	ENSORLG00000024321.1, ENSORLG00000027348.1	ENSPMRG00000008254.1, ENSPMRG00000019663.1	115100215	ENSSPUG00000016754.1, ENSSPUG00000018213.1	ENSTGUG00000021033.1	106554394	780245
OG0012438	0	1	2	1	1	1	-1	0	+1	0	0	100551915, 107982897, 107983944	ENSCMIG00000015859.1		ENSDARG00000099437.2	ENSGALG00000030587.2	117357306			ENSLOCG00000015852.1	113131773					ENSORLG00000028577.1	ENSPMRG00000004418.1	115081703, 115081704			106547064, 106547066	100494783
OG0014708	0	0	1	1	1	1	-1	-1	0	0	0		ENSCMIG00000020080.1		ENSDARG00000042616.6				ENSLACG00000018034.1		113146085					ENSORLG00000002802.2		115090467
OG0003097	2	2	2	2	2	1	0	0	0	0	+1	100552473, 100554055	ENSCMIG00000018409.1, ENSCMIG00000019274.1	ENSCPRG00005017122.1	ENSDARG00000020493.10, ENSDARG00000058421.7	ENSGALG00000031720.2	117360003, 117368824	ENSG00000108231.13	ENSLACG00000017039.1	ENSLOCG00000005878.1	113132181, 113135446	115471130, 115476538	ENSMUSG00000067242.11	108788835	ENSNSUG00000013044.1	ENSORLG00000005163.2, ENSORLG00000007115.2	ENSPMRG00000014614.1	115076053, 115095765	ENSSPUG00000004070.1	ENSTGUG00000021343.1	106553079, 106553789	779819
OG0000719	1	1	1	1	1	2	0	0	0	0	-1	100556987, 100557184, 100557378, 100557577	ENSCMIG00000009703.1, ENSCMIG00000011956.1, ENSCMIG00000018476.1	ENSCPRG00005017542.1	ENSDARG00000008491.11, ENSDARG00000018069.9, ENSDARG00000034577.10, ENSDARG00000045277.6, ENSDARG00000054797.6, ENSDARG00000058966.5, ENSDARG00000068474.6, ENSDARG00000089205.3, ENSDARG00000113930.1, ENSDARG00000113997.1, ENSDARG00000114970.1, ENSDARG00000115947.1	ENSGALG00000009538.6	117363665	ENSG00000072042.13, ENSG00000139988.10, ENSG00000258466.5	ENSLACG00000001894.1, ENSLACG00000014081.2, ENSLACG00000017777.1	ENSLOCG00000008528.1, ENSLOCG00000013408.1, ENSLOCG00000014184.1, ENSLOCG00000014321.1	113121399, 113121665, 113121667, 113122230, 113132212, 113136428	115478225	ENSMUSG00000021123.12, ENSMUSG00000066441.14		ENSNSUG00000017682.1	ENSORLG00000007074.2, ENSORLG00000008173.2, ENSORLG00000009869.2, ENSORLG00000012778.2, ENSORLG00000020843.2, ENSORLG00000023234.1	ENSPMRG00000003705.1, ENSPMRG00000003717.1, ENSPMRG00000003721.1	115090131	ENSSPUG00000013802.1, ENSSPUG00000013833.1	ENSTGUG00000011523.2	106544503
OG0003911	2	2	2	2	2	1	0	0	0	0	+1		ENSCMIG00000005903.1, ENSCMIG00000019352.1	ENSCPRG00005015750.1	ENSDARG00000006368.12, ENSDARG00000024365.10	ENSGALG00000026146.4	117365493, 117365956	ENSG00000006016.11	ENSLACG00000007457.1	ENSLOCG00000000485.1	113129541, 113137244	115480115, 115480940	ENSMUSG00000007888.15	108787833	ENSNSUG00000011702.1	ENSORLG00000014003.2	ENSPMRG00000020295.1	115098108, 115098112	ENSSPUG00000010342.1	ENSTGUG00000001061.2	106551408	100495030
OG0003913	2	2	1	2	2	2	0	0	-1	0	0		ENSCMIG00000012752.1, ENSCMIG00000018012.1	ENSCPRG00005015913.1	ENSDARG00000078768.4, ENSDARG00000116294.1		117348788, 117349284	ENSG00000168792.5	ENSLACG00000006705.1, ENSLACG00000014003.2	ENSLOCG00000004594.1, ENSLOCG00000006528.1	113143110, 113143329	115456495, 115456887	ENSMUSG00000000686.11	108787954, 108792611		ENSORLG00000003204.2, ENSORLG00000030040.1	ENSPMRG00000022620.1	115096499		ENSTGUG00000006341.2		100492072, 100497109
OG0012919	1	1	2	1	1	1	0	0	+1	0	0		ENSCMIG00000008049.1, ENSCMIG00000008052.1, ENSCMIG00000008054.1		ENSDARG00000089429.4		117348843			ENSLOCG00000001674.1	113135419	115456862				ENSORLG00000012851.2, ENSORLG00000014726.2, ENSORLG00000019564.2	ENSPMRG00000009008.1	115074513, 115076727
OG0007373	2	1	1	1	1	1	+1	0	0	0	0	103279020	ENSCMIG00000009185.1	ENSCPRG00005010525.1	ENSDARG00000057929.7, ENSDARG00000110711.1	ENSGALG00000009496.7	117359221	ENSG00000145414.9	ENSLACG00000004353.1	ENSLOCG00000007989.1	113127713	115461622, 115461623	ENSMUSG00000014907.10	108793008	ENSNSUG00000009929.1	ENSORLG00000002191.2	ENSPMRG00000012020.1	115100175	ENSSPUG00000004087.1	ENSTGUG00000005798.2		100170163
OG0009532	1	1	0	1	1	1	0	0	-1	0	0	100566107	ENSCMIG00000006407.1	ENSCPRG00005015353.1	ENSDARG00000090140.5, ENSDARG00000114159.1	ENSGALG00000010865.6	117356030	ENSG00000173452.14	ENSLACG00000009751.1	ENSLOCG00000011414.1	113126701	115470799	ENSMUSG00000048004.15	108804536	ENSNSUG00000015309.1	ENSORLG00000003995.2	ENSPMRG00000015791.1		ENSSPUG00000007583.1	ENSTGUG00000002647.2	106557041	100125062
OG0011776	0	0	1	1	1	1	-1	-1	0	0	0	103278539	ENSCMIG00000015667.1	ENSCPRG00005009975.1	ENSDARG00000089303.3	ENSGALG00000020488.5		ENSG00000171067.11	ENSLACG00000018563.1	ENSLOCG00000002620.1	113133537		ENSMUSG00000035372.2		ENSNSUG00000016406.1	ENSORLG00000024142.1	ENSPMRG00000000525.1	115079224	ENSSPUG00000005127.1	ENSTGUG00000020320.1	106539614	100491184
OG0003618	2	1	1	1	1	1	+1	0	0	0	0	100557027	ENSCMIG00000013903.1	ENSCPRG00005009302.1	ENSDARG00000045692.7	ENSGALG00000009547.7	117366748	ENSG00000134283.18	ENSLACG00000008306.1	ENSLOCG00000001448.1	113141937, 113146238	115478915, 115481726	ENSMUSG00000036167.16, ENSMUSG00000079737.4	108783851, 108804868	ENSNSUG00000013588.1	ENSORLG00000010636.2, ENSORLG00000013095.2	ENSPMRG00000014442.1	115099262	ENSSPUG00000009947.1	ENSTGUG00000005837.2	106544210	100492268, 394576
OG0004649	2	1	1	1	1	1	+1	0	0	0	0	100553975, 103282347	ENSCMIG00000009788.1	ENSCPRG00005007894.1	ENSDARG00000012824.10, ENSDARG00000037917.7	ENSGALG00000032702.3	117347355	ENSG00000005884.18	ENSLACG00000004088.2	ENSLOCG00000013315.1	113135232, 113141616	115459342, 115481411	ENSMUSG00000001507.16	108784022	ENSNSUG00000007042.1	ENSORLG00000004209.2	ENSPMRG00000012742.1	115073818	ENSSPUG00000015081.1		106557334	100494331
OG0003611	2	1	1	1	1	1	+1	0	0	0	0	100559331	ENSCMIG00000015530.1	ENSCPRG00005005632.1	ENSDARG00000025850.6	ENSGALG00000005338.7	117348743	ENSG00000171858.18	ENSLACG00000008320.1, ENSLACG00000012753.1	ENSLOCG00000005469.1	113145055	115463495, 115468423	ENSMUSG00000039001.12	108789898	ENSNSUG00000014091.1	ENSORLG00000019065.2	ENSPMRG00000001100.1, ENSPMRG00000004578.1, ENSPMRG00000004624.1, ENSPMRG00000017111.1	115095449	ENSSPUG00000014739.1, ENSSPUG00000016661.1	ENSTGUG00000007750.2	106551349	448708
OG0006856	2	1	1	1	1	1	+1	0	0	0	0	100552306	ENSCMIG00000017139.1	ENSCPRG00005010751.1	ENSDARG00000007886.11	ENSGALG00000010174.7	117358188	ENSG00000157593.19	ENSLACG00000009044.1	ENSLOCG00000016398.1	113137613	115465335, 115465336	ENSMUSG00000037089.11	108800160	ENSNSUG00000009103.1	ENSORLG00000011916.2	ENSPMRG00000004457.1	115086684	ENSSPUG00000007489.1	ENSTGUG00000007969.2	106539341	394918
OG0004080	1	2	1	1	1	1	0	+1	0	0	0	100556027	ENSCMIG00000004672.1	ENSCPRG00005010810.1	ENSDARG00000018334.10	ENSGALG00000035677.3	117361941, 117368445	ENSG00000136942.15	ENSLACG00000018394.2	ENSLOCG00000005076.1	113138820	115472892	ENSMUSG00000062997.6, ENSMUSG00000078193.2	108800023	ENSNSUG00000006441.1	ENSORLG00000016513.2	ENSPMRG00000001724.1, ENSPMRG00000021593.1, ENSPMRG00000021939.1	115096997	ENSSPUG00000000827.1	ENSTGUG00000007196.2	106555057	394512
OG0004081	2	2	2	2	2	1	0	0	0	0	+1	103282028	ENSCMIG00000001566.1	ENSCPRG00005015139.1	ENSDARG00000100514.3	ENSGALG00000032634.3	117356031, 117358955	ENSG00000070761.8		ENSLOCG00000001458.1, ENSLOCG00000007614.1	113126450	115471213, 115481581	ENSMUSG00000031796.7		ENSNSUG00000007684.1	ENSORLG00000007726.2, ENSORLG00000023816.1, ENSORLG00000024355.1	ENSPMRG00000020598.1	115081397, 115095500	ENSSPUG00000006705.1	ENSTGUG00000004759.2	106547495	448101
OG0000787	2	3	3	2	2	2	0	+1	+1	0	0	100556344, 100561730, 100563096	ENSCMIG00000011603.1, ENSCMIG00000014326.1	ENSCPRG00005000510.1	ENSDARG00000010385.8, ENSDARG00000013843.9, ENSDARG00000036031.9, ENSDARG00000105271.2	ENSGALG00000001688.7, ENSGALG00000035185.2	117349152, 117360975, 117365958	ENSG00000108387.15, ENSG00000180096.12, ENSG00000184702.20, ENSG00000284874.1	ENSLACG00000015559.1, ENSLACG00000018670.2	ENSLOCG00000002731.1, ENSLOCG00000004398.1	113124353, 113138795, 113142833, 113146381	115473918, 115479866	ENSMUSG00000000486.13, ENSMUSG00000020486.19, ENSMUSG00000072214.7, ENSMUSG00000116594.1	108787421, 108790882	ENSNSUG00000005980.1, ENSNSUG00000009716.1, ENSNSUG00000019233.1	ENSORLG00000001081.2, ENSORLG00000002766.2, ENSORLG00000007856.2, ENSORLG00000024104.1	ENSPMRG00000014055.1, ENSPMRG00000015832.1, ENSPMRG00000016425.1	115094098, 115097274, 115100860	ENSSPUG00000000871.1, ENSSPUG00000015346.1	ENSTGUG00000008412.2	106556925	100125069, 100485625
OG0005802	1	1	3	1	1	1	0	0	+2	0	0	100566098	ENSCMIG00000004027.1	ENSCPRG00005017366.1	ENSDARG00000030166.8	ENSGALG00000033943.2	117346495	ENSG00000178922.16	ENSLACG00000006313.1	ENSLOCG00000004345.1	113139825	115472215		108791165	ENSNSUG00000015177.1, ENSNSUG00000015341.1	ENSORLG00000003173.2	ENSPMRG00000011454.1	115093139, 115100002, 115100363	ENSSPUG00000006467.1	ENSTGUG00000007217.2	106548127	100135187
OG0005803	3	1	1	1	1	1	+2	0	0	0	0	100557360	ENSCMIG00000010418.1		ENSDARG00000031681.7	ENSGALG00000010091.7	117346764	ENSG00000117410.14	ENSLACG00000011644.1	ENSLOCG00000002617.1	113134823	115471761, 115471762, 115472885	ENSMUSG00000033379.13	108802210	ENSNSUG00000015512.1	ENSORLG00000017733.2	ENSPMRG00000007660.1, ENSPMRG00000011388.1	115099778	ENSSPUG00000003139.1	ENSTGUG00000007525.2	106555298	549818
OG0005806	1	1	2	1	1	1	0	0	+1	0	0	100565108	ENSCMIG00000016040.1	ENSCPRG00005011071.1	ENSDARG00000010294.9, ENSDARG00000044895.5	ENSGALG00000034067.2	117347071	ENSG00000122176.12	ENSLACG00000004261.1	ENSLOCG00000012131.1	113130063, 113145939	115482213	ENSMUSG00000041559.7		ENSNSUG00000016613.1	ENSORLG00000015703.2	ENSPMRG00000014038.1	115074606, 115082179	ENSSPUG00000001452.1	ENSTGUG00000017456.2	106542444	100491938
OG0005800	1	1	2	1	1	1	0	0	+1	0	0	100556117	ENSCMIG00000009308.1	ENSCPRG00005017264.1	ENSDARG00000054980.7	ENSGALG00000009045.6	117346501	ENSG00000117395.12	ENSLACG00000002362.1	ENSLOCG00000006438.1	113140066	115472617	ENSMUSG00000028729.15	108795365	ENSNSUG00000015166.1, ENSNSUG00000015353.1	ENSORLG00000010609.2	ENSPMRG00000011610.1	115100023, 115100165	ENSSPUG00000007065.1	ENSTGUG00000007072.2	106547157	549905
OG0010723	2	1	1	1	1	1	+1	0	0	0	0	100559396	ENSCMIG00000004668.1	ENSCPRG00005000528.1	ENSDARG00000005485.8, ENSDARG00000027799.6		117366865	ENSG00000165623.10		ENSLOCG00000015722.1	113133067, 113142185	115478400, 115479006	ENSMUSG00000026668.10	108784815		ENSORLG00000003954.2, ENSORLG00000027139.1	ENSPMRG00000011458.1	115099179	ENSSPUG00000015229.1			549239
OG0009741	2	1	1	1	1	1	+1	0	0	0	0	100552203	ENSCMIG00000009636.1		ENSDARG00000068587.6	ENSGALG00000011388.7	117346643	ENSG00000137955.16		ENSLOCG00000003528.1	113134913	115459175, 115472869	ENSMUSG00000038975.14	108804941	ENSNSUG00000007604.1, ENSNSUG00000007606.1	ENSORLG00000003274.2	ENSPMRG00000010149.1	115100204	ENSSPUG00000007954.1		106555481	100127877
OG0001367	1	2	1	1	1	2	0	+1	0	0	-1	100552532, 103279214	ENSCMIG00000003272.1	ENSCPRG00005008204.1, ENSCPRG00005008207.1, ENSCPRG00005008209.1, ENSCPRG00005017646.1	ENSDARG00000014646.10	ENSGALG00000033522.3, ENSGALG00000046412.2	117347623, 117347801	ENSG00000131471.7, ENSG00000131480.9	ENSLACG00000003823.1, ENSLACG00000004727.2	ENSLOCG00000012190.1	113140722	115481417	ENSMUSG00000019326.14, ENSMUSG00000078651.8	108793519, 108793520	ENSNSUG00000006001.1, ENSNSUG00000006002.1, ENSNSUG00000006004.1, ENSNSUG00000018567.1, ENSNSUG00000018570.1, ENSNSUG00000018572.1	ENSORLG00000017488.2	ENSPMRG00000011269.1, ENSPMRG00000011274.1, ENSPMRG00000011278.1	115074415	ENSSPUG00000005144.1	ENSTGUG00000002817.2, ENSTGUG00000022939.1, ENSTGUG00000026548.1	106538514, 106538515, 106538516, 106540290, 106540291	100497523, 594972
OG0002954	2	2	2	2	2	1	0	0	0	0	+1	100564928, 100567692	ENSCMIG00000001477.1, ENSCMIG00000004971.1	ENSCPRG00005014870.1	ENSDARG00000098439.3	ENSGALG00000038059.2	117352172, 117368482	ENSG00000025434.19, ENSG00000131408.15	ENSLACG00000015170.2, ENSLACG00000018964.1	ENSLOCG00000006349.1	113137900	115466612, 115468847	ENSMUSG00000002108.10, ENSMUSG00000060601.13	108792106	ENSNSUG00000005049.1, ENSNSUG00000017722.1	ENSORLG00000001286.2	ENSPMRG00000011909.1, ENSPMRG00000013081.1	115079174, 115080695	ENSSPUG00000003960.1	ENSTGUG00000010475.2	106548032, 106552441	780314
OG0001364	2	2	3	2	2	2	0	0	+1	0	0	100555077, 100559200	ENSCMIG00000005283.1, ENSCMIG00000008043.1	ENSCPRG00005011668.1, ENSCPRG00005015490.1	ENSDARG00000021808.9, ENSDARG00000052966.7	ENSGALG00000000857.7, ENSGALG00000008791.6	117347301, 117354187	ENSG00000136448.12, ENSG00000152465.18	ENSLACG00000002273.2, ENSLACG00000004728.1	ENSLOCG00000010423.1, ENSLOCG00000011513.1	113136417, 113141482	115468297, 115481491	ENSMUSG00000020936.8, ENSMUSG00000026643.16	108785979, 108795076	ENSNSUG00000009753.1, ENSNSUG00000014019.1, ENSNSUG00000015850.1	ENSORLG00000002870.2, ENSORLG00000009216.2	ENSPMRG00000010880.1, ENSPMRG00000011258.1	115073897, 115073899, 115084230	ENSSPUG00000010483.1, ENSSPUG00000018356.1	ENSTGUG00000001356.2, ENSTGUG00000002035.2, ENSTGUG00000019907.1	106537907, 106551135	100380009, 779719
OG0004507	1	1	2	1	1	1	0	0	+1	0	0	100565991	ENSCMIG00000015813.1	ENSCPRG00005004086.1	ENSDARG00000007745.10	ENSGALG00000025819.4	117359339	ENSG00000169021.6	ENSLACG00000003886.1	ENSLOCG00000007320.1	113122835, 113133053	115470827	ENSMUSG00000038462.3	108784293	ENSNSUG00000012710.1	ENSORLG00000016185.2, ENSORLG00000030309.1	ENSPMRG00000019661.1	115095148, 115095149	ENSSPUG00000007321.1	ENSTGUG00000008947.2	106541302	394506
OG0002953	2	1	1	1	1	1	+1	0	0	0	0	100567830	ENSCMIG00000009325.1, ENSCMIG00000013332.1	ENSCPRG00005014958.1, ENSCPRG00005014964.1	ENSDARG00000051914.6	ENSGALG00000032749.2, ENSGALG00000035595.2	117355990	ENSG00000132874.15, ENSG00000141469.18	ENSLACG00000009754.2	ENSLOCG00000006284.1	113124734, 113138896	115462845, 115462846	ENSMUSG00000024552.16, ENSMUSG00000059336.14, ENSMUSG00000116373.1	108796758	ENSNSUG00000018943.1	ENSORLG00000004960.2, ENSORLG00000008797.2	ENSPMRG00000014565.1, ENSPMRG00000022003.1	115078172	ENSSPUG00000012652.1	ENSTGUG00000001601.2, ENSTGUG00000022391.1	106550507	100487788
OG0002955	2	2	2	2	2	1	0	0	0	0	+1	100566112, 100568157	ENSCMIG00000005597.1, ENSCMIG00000016529.1	ENSCPRG00005007332.1, ENSCPRG00005016030.1	ENSDARG00000099363.3	ENSGALG00000012140.2	117348756, 117352098	ENSG00000131808.10	ENSLACG00000017928.2	ENSLOCG00000015412.1	113131728	115466600, 115467938	ENSMUSG00000027120.6	108796389, 108802167	ENSNSUG00000005182.1, ENSNSUG00000011750.1	ENSORLG00000003553.2	ENSPMRG00000007482.1, ENSPMRG00000013301.1	115079441, 115080791	ENSSPUG00000005220.1	ENSTGUG00000029435.1	106541324, 106547829	100490615, 100495812
OG0004503	1	3	1	1	1	1	0	+2	0	0	0	100566443	ENSCMIG00000009486.1	ENSCPRG00005012189.1	ENSDARG00000088030.6	ENSGALG00000007611.6	117357915, 117361097, 117366561	ENSG00000182899.17	ENSLACG00000004096.1	ENSLOCG00000008453.1	113136002	115478496	ENSMUSG00000060636.14	108804679	ENSNSUG00000004526.1	ENSORLG00000019747.2	ENSPMRG00000005483.1, ENSPMRG00000010565.1	115099081	ENSSPUG00000000461.1, ENSSPUG00000012977.1	ENSTGUG00000009679.2		448717
OG0004502	1	1	2	1	1	1	0	0	+1	0	0	100564873	ENSCMIG00000006522.1	ENSCPRG00005012501.1	ENSDARG00000101116.2, ENSDARG00000113488.1	ENSGALG00000004440.7	117365420	ENSG00000139719.11, ENSG00000256861.1	ENSLACG00000018156.1	ENSLOCG00000005360.1	113139412	115480148	ENSMUSG00000029434.12	108787466	ENSNSUG00000008905.1	ENSORLG00000012053.2	ENSPMRG00000022639.1	115072898, 115072912	ENSSPUG00000011391.1	ENSTGUG00000006195.2	106551342	549689
OG0002950	2	2	2	2	2	1	0	0	0	0	+1	100557604, 100565826	ENSCMIG00000006569.1, ENSCMIG00000007794.1	ENSCPRG00005016521.1	ENSDARG00000015862.12, ENSDARG00000020197.8, ENSDARG00000109661.1	ENSGALG00000005922.7	117346565, 117350307	ENSG00000122406.14	ENSLACG00000000011.1, ENSLACG00000005777.1, ENSLACG00000010794.2	ENSLOCG00000004677.1	113128979, 113133869	115466141, 115471803	ENSMUSG00000058558.12	108799088	ENSNSUG00000019962.1	ENSORLG00000005080.2, ENSORLG00000013764.2	ENSPMRG00000007293.1	115080129, 115099937	ENSSPUG00000002771.1	ENSTGUG00000005988.2	106548404	394476
OG0013263	0	1	1	1	1	1	-1	0	0	0	0		ENSCMIG00000002390.1, ENSCMIG00000008342.1		ENSDARG00000092725.2		117365241	ENSG00000126709.15	ENSLACG00000000019.1		113131269, 113132474, 113132480		ENSMUSG00000064215.13		ENSNSUG00000019814.1			115073456
OG0003901	1	1	2	1	1	1	0	0	+1	0	0	100559795	ENSCMIG00000007442.1	ENSCPRG00005015504.1	ENSDARG00000036482.6	ENSGALG00000041926.3	117347752	ENSG00000168517.10, ENSG00000186834.4	ENSLACG00000003325.1, ENSLACG00000003660.1	ENSLOCG00000017511.1	113141686	115481945	ENSMUSG00000043372.12, ENSMUSG00000048878.6	108785972	ENSNSUG00000015853.1	ENSORLG00000023814.1	ENSPMRG00000010892.1	115074188, 115074361	ENSSPUG00000010560.1, ENSSPUG00000010568.1	ENSTGUG00000020843.1	106551137	100497839
OG0003907	0	0	1	1	1	1	-1	-1	0	0	0		ENSCMIG00000000056.1, ENSCMIG00000013417.1		ENSDARG00000058672.8, ENSDARG00000071001.7, ENSDARG00000086613.4, ENSDARG00000091951.3, ENSDARG00000092728.4, ENSDARG00000092878.3, ENSDARG00000094886.4	ENSGALG00000045940.2, ENSGALG00000053296.1		ENSG00000189233.12		ENSLOCG00000000491.1, ENSLOCG00000002868.1	113141529, 113141530, 113141531, 113141532, 113141533, 113141534, 113141535		ENSMUSG00000061356.13				ENSPMRG00000010673.1	115088198			106546990	100494523
OG0003900	2	2	1	2	1	1	0	0	0	+1	0	100554112	ENSCMIG00000002393.1	ENSCPRG00005008332.1	ENSDARG00000077297.5, ENSDARG00000078772.3	ENSGALG00000002765.5	117347208, 117347223	ENSG00000188554.14	ENSLACG00000005097.1	ENSLOCG00000012171.1	113135554, 113140886	115481349, 115481352	ENSMUSG00000017119.19	108786053	ENSNSUG00000008583.1	ENSORLG00000017463.2, ENSORLG00000018851.2	ENSPMRG00000011365.1	115074631	ENSSPUG00000004424.1	ENSTGUG00000002873.2	106542499	100485564
OG0003909	1	2	1	1	1	1	0	+1	0	0	0		ENSCMIG00000001311.1, ENSCMIG00000001313.1, ENSCMIG00000005474.1		ENSDARG00000038728.5, ENSDARG00000039381.4, ENSDARG00000068138.5, ENSDARG00000109469.1, ENSDARG00000113169.1		117348108, 117348109		ENSLACG00000014870.1, ENSLACG00000014896.1	ENSLOCG00000005613.1, ENSLOCG00000017529.1, ENSLOCG00000017955.1	113124870, 113132812	115461554		108796192, 108796200		ENSORLG00000002205.2, ENSORLG00000007972.2, ENSORLG00000007987.2		115075328				100497262, 100497425
OG0003903	1	1	2	1	1	1	0	0	+1	0	0	100566371	ENSCMIG00000003649.1	ENSCPRG00005006024.1	ENSDARG00000059362.6, ENSDARG00000076411.4	ENSGALG00000003261.6	117347854	ENSG00000177469.13	ENSLACG00000010703.1	ENSLOCG00000012506.1	113135174, 113141428	115481336	ENSMUSG00000004044.9	108792985	ENSNSUG00000009559.1	ENSORLG00000004080.2, ENSORLG00000014348.2	ENSPMRG00000016169.1	115073617, 115082364	ENSSPUG00000005831.1, ENSSPUG00000005834.1	ENSTGUG00000002659.2	106541151	448589
OG0006531	1	1	2	1	1	1	0	0	+1	0	0	100566454	ENSCMIG00000004444.1	ENSCPRG00005016797.1	ENSDARG00000076464.5	ENSGALG00000050119.1	117362167	ENSG00000149357.10	ENSLACG00000012648.1	ENSLOCG00000007824.1	113125411	115468336	ENSMUSG00000030842.12	108803150	ENSNSUG00000011283.1, ENSNSUG00000011307.1	ENSORLG00000023696.1	ENSPMRG00000000945.1	115091809, 115091810	ENSSPUG00000018020.1	ENSTGUG00000013581.2		394922
OG0001362	2	2	1	2	2	2	0	0	-1	0	0	100553378, 100561174	ENSCMIG00000000260.1, ENSCMIG00000012373.1	ENSCPRG00005000601.1, ENSCPRG00005014404.1	ENSDARG00000003754.10, ENSDARG00000005842.8, ENSDARG00000016691.9, ENSDARG00000109292.1	ENSGALG00000002554.6, ENSGALG00000017274.6	117347015, 117364046	ENSG00000010278.14, ENSG00000134198.10	ENSLACG00000018561.2	ENSLOCG00000010592.1, ENSLOCG00000017037.1	113130940, 113133307, 113141780, 113145544	115477287, 115481653	ENSMUSG00000027858.13, ENSMUSG00000030342.8	108792020, 108799083	ENSNSUG00000006493.1, ENSNSUG00000013602.1	ENSORLG00000006458.2, ENSORLG00000008738.2, ENSORLG00000017280.2, ENSORLG00000029885.1	ENSPMRG00000000411.1, ENSPMRG00000003453.1	115089204	ENSSPUG00000004959.1, ENSSPUG00000008367.1	ENSTGUG00000011899.2, ENSTGUG00000018819.1	106539304	100127723, 549743
OG0014057	0	1	0	1	1	1	-1	0	-1	0	0	100557105	ENSCMIG00000004522.1				117347203		ENSLACG00000010603.2	ENSLOCG00000012815.1	113135373					ENSORLG00000011676.2						100491236
OG0001417	4	2	2	2	2	2	+2	0	0	0	0	100562686, 100563490	ENSCMIG00000004973.1, ENSCMIG00000008898.1, ENSCMIG00000015756.1	ENSCPRG00005002485.1, ENSCPRG00005002995.1	ENSDARG00000024488.11, ENSDARG00000034195.10	ENSGALG00000003922.8, ENSGALG00000011300.6	117347412, 117353805	ENSG00000077097.15, ENSG00000131747.15	ENSLACG00000004390.1, ENSLACG00000009250.1	ENSLOCG00000006909.1, ENSLOCG00000012897.1	113126027, 113135836	115458879, 115471826, 115475052, 115481714	ENSMUSG00000017485.11, ENSMUSG00000020914.17	108798407, 108804294	ENSNSUG00000001655.1, ENSNSUG00000007811.1	ENSORLG00000004407.2, ENSORLG00000008628.3	ENSPMRG00000016771.1, ENSPMRG00000021101.1	115073858, 115084504	ENSSPUG00000002379.1, ENSSPUG00000010592.1	ENSTGUG00000002312.2, ENSTGUG00000003405.2	106555167	100038293, 779457
OG0002368	1	1	1	1	1	2	0	0	0	0	-1	100558062, 103281509	ENSCMIG00000005541.1, ENSCMIG00000012034.1	ENSCPRG00005011125.1, ENSCPRG00005018643.1	ENSDARG00000071004.7, ENSDARG00000116702.1	ENSGALG00000008525.6, ENSGALG00000020342.5	117356780	ENSG00000100997.20, ENSG00000131969.15	ENSLACG00000022347.1	ENSLOCG00000011938.1, ENSLOCG00000016763.1	113126425, 113131745	115465646	ENSMUSG00000032046.15, ENSMUSG00000090121.10	108788571, 108801294	ENSNSUG00000015078.1, ENSNSUG00000016210.1	ENSORLG00000002780.2, ENSORLG00000008963.2	ENSPMRG00000000083.1, ENSPMRG00000001234.1	115087377	ENSSPUG00000003520.1, ENSSPUG00000013903.1	ENSTGUG00000003417.2, ENSTGUG00000004985.2, ENSTGUG00000016310.2	106555243	100216158, 100495642
OG0001415	0	2	3	2	2	2	-2	0	+1	0	0	100560282, 100565835	ENSCMIG00000002051.1, ENSCMIG00000010977.1	ENSCPRG00005008581.1, ENSCPRG00005008606.1, ENSCPRG00005015310.1	ENSDARG00000006892.10, ENSDARG00000010186.10	ENSGALG00000007647.6, ENSGALG00000009602.6	117360412, 117361290	ENSG00000071909.18, ENSG00000095777.17	ENSLACG00000002921.1, ENSLACG00000005529.1, ENSLACG00000015741.1	ENSLOCG00000007720.1, ENSLOCG00000007869.1	113121619, 113124052		ENSMUSG00000025716.14, ENSMUSG00000042064.13	108785482	ENSNSUG00000014420.1, ENSNSUG00000018043.1	ENSORLG00000007579.2, ENSORLG00000012985.2, ENSORLG00000017248.2	ENSPMRG00000001454.1, ENSPMRG00000013554.1	115084170, 115094651, 115094652	ENSSPUG00000011971.1, ENSSPUG00000015455.1	ENSTGUG00000001156.2, ENSTGUG00000008038.2	106538213, 106546805	100495574, 100498312, 116407828
OG0002621	3	2	2	2	2	2	+1	0	0	0	0	100552835	ENSCMIG00000015111.1	ENSCPRG00005000244.1, ENSCPRG00005005928.1	ENSDARG00000057276.9, ENSDARG00000069230.7, ENSDARG00000113642.1	ENSGALG00000003980.7	117354782, 117360378	ENSG00000132321.17, ENSG00000278685.4	ENSLACG00000000391.1, ENSLACG00000008931.2	ENSLOCG00000004845.1, ENSLOCG00000009323.1	113128957, 113143762	115460006, 115460007, 115473949	ENSMUSG00000026301.16, ENSMUSG00000038199.12	108788506	ENSNSUG00000012810.1	ENSORLG00000005527.2	ENSPMRG00000001911.1, ENSPMRG00000013497.1	115083430, 115093940	ENSSPUG00000005760.1, ENSSPUG00000013165.1		106550746, 106553173, 106554699	100145101
OG0013261	0	1	1	1	1	1	-1	0	0	0	0		ENSCMIG00000001902.1	ENSCPRG00005013891.1			117355089	ENSG00000203499.11	ENSLACG00000011642.1	ENSLOCG00000005531.1			ENSMUSG00000102018.8		ENSNSUG00000007704.1		ENSPMRG00000009930.1	115085817	ENSSPUG00000012756.1		106552902
OG0014033	0	0	1	1	1	1	-1	-1	0	0	0	103282346	ENSCMIG00000009408.1	ENSCPRG00005012118.1	ENSDARG00000115552.1	ENSGALG00000054678.1										ENSORLG00000025940.1		115074896				116409541
OG0004158	1	1	0	1	1	1	0	0	-1	0	0	100565883	ENSCMIG00000009972.1, ENSCMIG00000009974.1	ENSCPRG00005016164.1	ENSDARG00000007671.13, ENSDARG00000054771.8, ENSDARG00000112689.1	ENSGALG00000014855.6	117354453	ENSG00000112964.14	ENSLACG00000005546.1	ENSLOCG00000008056.1	113124882, 113138403	115462965	ENSMUSG00000055737.12	108791746	ENSNSUG00000017068.1	ENSORLG00000004053.2, ENSORLG00000014800.2	ENSPMRG00000016713.1		ENSSPUG00000017350.1	ENSTGUG00000002265.2	106549548	100493377
OG0014035	1	0	1	1	1	1	0	-1	0	0	0	103278442	ENSCMIG00000011979.1	ENSCPRG00005016984.1							113132904	115469000				ENSORLG00000024504.1	ENSPMRG00000005739.1	115079371
OG0004782	2	1	1	1	1	1	+1	0	0	0	0	100563392	ENSCMIG00000019226.1	ENSCPRG00005017971.1	ENSDARG00000012192.9, ENSDARG00000102977.2	ENSGALG00000011822.5	117368712	ENSG00000171302.17	ENSLACG00000016298.1	ENSLOCG00000012695.1	113128624, 113141103	115473560, 115473561	ENSMUSG00000025575.14		ENSNSUG00000009786.1	ENSORLG00000007777.2, ENSORLG00000012320.2	ENSPMRG00000002337.1	115090268	ENSSPUG00000011669.1	ENSTGUG00000003205.2	106543734	394537
OG0003392	2	2	3	2	2	1	0	0	+1	0	+1	103282275	ENSCMIG00000004531.1	ENSCPRG00005000102.1	ENSDARG00000069988.6, ENSDARG00000077120.3	ENSGALG00000039206.2	117362728, 117364859	ENSG00000196843.17	ENSLACG00000014124.1	ENSLOCG00000005151.1, ENSLOCG00000015055.1	113124730, 113139194	115461224, 115469223	ENSMUSG00000037447.16		ENSNSUG00000010634.1	ENSORLG00000011620.2, ENSORLG00000030129.1	ENSPMRG00000009227.1	115087814, 115092891, 115092893	ENSSPUG00000003325.1	ENSTGUG00000020826.1, ENSTGUG00000026536.1	106546724
OG0005693	2	1	1	1	1	1	+1	0	0	0	0	100565822	ENSCMIG00000006099.1	ENSCPRG00005004187.1	ENSDARG00000056193.4	ENSGALG00000015230.6	117359382	ENSG00000143156.14	ENSLACG00000014441.2	ENSLOCG00000008530.1	113129000	115459561, 115470578	ENSMUSG00000026575.15	108787689	ENSNSUG00000010467.1	ENSORLG00000015702.2	ENSPMRG00000007458.1	115076404	ENSSPUG00000004614.1, ENSSPUG00000004625.1	ENSTGUG00000013430.2	106546520	394498
OG0009964	1	1	2	1	1	1	0	0	+1	0	0	100555625	ENSCMIG00000002933.1	ENSCPRG00005017679.1	ENSDARG00000031756.11	ENSGALG00000032366.3	117348185	ENSG00000068305.17	ENSLACG00000001355.2	ENSLOCG00000014408.1	113133300	115459904	ENSMUSG00000030557.17	108790076		ENSORLG00000008489.2	ENSPMRG00000013184.1	115074765, 115082516	ENSSPUG00000011223.1	ENSTGUG00000008733.2	106545228
OG0001032	2	2	1	2	2	2	0	0	-1	0	0	100553852, 100561279	ENSCMIG00000009298.1, ENSCMIG00000017544.1	ENSCPRG00005008955.1, ENSCPRG00005014334.1, ENSCPRG00005017467.1	ENSDARG00000019312.6, ENSDARG00000034215.5, ENSDARG00000036501.8	ENSGALG00000017166.5, ENSGALG00000040784.2	117361149, 117364825	ENSG00000155961.5, ENSG00000179331.3, ENSG00000188060.7	ENSLACG00000002332.1, ENSLACG00000016074.1	ENSLOCG00000006748.1, ENSLOCG00000014927.1	113126174, 113142895, 113144198	115474093, 115481017	ENSMUSG00000031202.5, ENSMUSG00000055069.3, ENSMUSG00000089687.2	108788807	ENSNSUG00000016569.1, ENSNSUG00000020603.1	ENSORLG00000001850.2, ENSORLG00000008345.2, ENSORLG00000022335.1	ENSPMRG00000000433.1, ENSPMRG00000008831.1, ENSPMRG00000019916.1	115081617	ENSSPUG00000000552.1, ENSSPUG00000010337.1, ENSSPUG00000017232.1	ENSTGUG00000019747.1, ENSTGUG00000029732.1	106537594, 106544194, 106544805	100486510
OG0000246	3	3	3	3	3	4	0	0	0	0	-1	100556337, 100556680, 100563789, 100565311	ENSCMIG00000010562.1, ENSCMIG00000011710.1, ENSCMIG00000017664.1	ENSCPRG00005006943.1, ENSCPRG00005006988.1, ENSCPRG00005009528.1, ENSCPRG00005011145.1	ENSDARG00000034011.7, ENSDARG00000068989.6, ENSDARG00000070730.6, ENSDARG00000090883.5, ENSDARG00000091459.3	ENSGALG00000001698.6, ENSGALG00000007269.6, ENSGALG00000014206.6, ENSGALG00000016744.6	117351500, 117361172, 117361261	ENSG00000011677.13, ENSG00000022355.18, ENSG00000151834.15, ENSG00000186297.12	ENSLACG00000001571.1, ENSLACG00000003302.1, ENSLACG00000010118.1	ENSLOCG00000008325.1, ENSLOCG00000010698.1, ENSLOCG00000012384.1, ENSLOCG00000013763.1	113127235, 113129332, 113142959, 113143053, 113144272	115462183, 115474999, 115476824	ENSMUSG00000000560.9, ENSMUSG00000010803.13, ENSMUSG00000031343.13, ENSMUSG00000055078.7	108790289, 108792422, 108793691, 108805041	ENSNSUG00000002605.1, ENSNSUG00000004656.1, ENSNSUG00000010008.1, ENSNSUG00000010194.1, ENSNSUG00000018297.1	ENSORLG00000004511.2, ENSORLG00000009490.2, ENSORLG00000010408.2, ENSORLG00000015867.2, ENSORLG00000027019.1	ENSPMRG00000005379.1, ENSPMRG00000011054.1, ENSPMRG00000022914.1	115080053, 115084074, 115094717	ENSSPUG00000000088.1, ENSSPUG00000006599.1, ENSSPUG00000008088.1, ENSSPUG00000016623.1	ENSTGUG00000001457.2, ENSTGUG00000010368.2, ENSTGUG00000026326.1, ENSTGUG00000028953.1	106537410, 106544906, 106547098	100170583, 100490334, 100494208, 100494398
OG0000247	8	5	5	6	5	3	+2	-1	0	+1	+2	100554354, 103281016, 103281017	ENSCMIG00000018433.1, ENSCMIG00000018440.1	ENSCPRG00005010089.1	ENSDARG00000007795.10, ENSDARG00000069192.5, ENSDARG00000116199.1	ENSGALG00000028520.4	117356761, 117357670, 117357973, 117357974, 117358034	ENSG00000101439.9, ENSG00000101441.4, ENSG00000125815.9, ENSG00000170367.5, ENSG00000170369.4, ENSG00000170373.8, ENSG00000175315.3	ENSLACG00000007781.1, ENSLACG00000022489.1	ENSLOCG00000010404.1, ENSLOCG00000015710.1, ENSLOCG00000015712.1, ENSLOCG00000016143.1	113132068, 113132091, 113132095, 113132097, 113132280	115464406, 115464414, 115465634, 115465635, 115465636, 115465637, 115465638, 115467267	ENSMUSG00000024846.6, ENSMUSG00000027442.10, ENSMUSG00000027447.6, ENSMUSG00000033156.9, ENSMUSG00000036924.3	108784996, 108788902, 108789514	ENSNSUG00000010547.1, ENSNSUG00000010673.1, ENSNSUG00000010733.1	ENSORLG00000011963.2, ENSORLG00000011965.2, ENSORLG00000011970.2, ENSORLG00000011973.2, ENSORLG00000011980.2, ENSORLG00000022507.1, ENSORLG00000024124.1, ENSORLG00000025297.1, ENSORLG00000027846.1, ENSORLG00000029554.1, ENSORLG00000029591.1	ENSPMRG00000018614.1, ENSPMRG00000020097.1	115087368, 115087369, 115087370, 115087806, 115088738	ENSSPUG00000009163.1, ENSSPUG00000009570.1	ENSTGUG00000006006.2	106538104, 106547693, 106550558	100485583, 100485774, 100498162, 100498318, 105945141
OG0006450	1	1	2	1	1	1	0	0	+1	0	0	100559892	ENSCMIG00000008337.1	ENSCPRG00005000185.1	ENSDARG00000070358.4	ENSGALG00000030261.2	117364733	ENSG00000163866.9	ENSLACG00000011441.1	ENSLOCG00000018272.1	113126406	115479901	ENSMUSG00000042380.8	108788293	ENSNSUG00000019707.1	ENSORLG00000023769.1	ENSPMRG00000011417.1	115073360, 115073371	ENSSPUG00000001240.1	ENSTGUG00000029111.1	106542733	548773
OG0006454	1	2	1	1	1	1	0	+1	0	0	0	100552951	ENSCMIG00000018547.1		ENSDARG00000043857.5	ENSGALG00000017042.6	117359071, 117362035	ENSG00000120686.12	ENSLACG00000022251.1	ENSLOCG00000008568.1	113143458	115468591	ENSMUSG00000027746.13	108790005	ENSNSUG00000013166.1, ENSNSUG00000020307.1	ENSORLG00000027633.1	ENSPMRG00000011234.1	115092141	ENSSPUG00000004141.1	ENSTGUG00000025282.1	106556884	549742
OG0006456	2	1	1	1	1	1	+1	0	0	0	0	100558574	ENSCMIG00000013436.1	ENSCPRG00005002499.1	ENSDARG00000098135.2	ENSGALG00000032925.3	117365236	ENSG00000196182.11	ENSLACG00000016024.1	ENSLOCG00000003116.1	113136456	115479814, 115479832	ENSMUSG00000042608.15	108804733	ENSNSUG00000012244.1	ENSORLG00000014517.2	ENSPMRG00000017699.1	115100789	ENSSPUG00000001174.1	ENSTGUG00000001603.2	106549798	100145549
OG0001467	2	2	1	2	2	2	0	0	-1	0	0	100553485, 100567246	ENSCMIG00000012020.1, ENSCMIG00000012871.1	ENSCPRG00005000635.1, ENSCPRG00005004701.1	ENSDARG00000041952.8, ENSDARG00000055158.9, ENSDARG00000117137.1	ENSGALG00000009791.6, ENSGALG00000052892.1	117358009, 117363420	ENSG00000117707.16, ENSG00000119608.13	ENSLACG00000013691.1, ENSLACG00000018909.1	ENSLOCG00000002197.1, ENSLOCG00000010701.1, ENSLOCG00000016698.1	113128342, 113137287, 113137637	115465518, 115477118	ENSMUSG00000010175.13, ENSMUSG00000042320.17	108783889	ENSNSUG00000002395.1, ENSNSUG00000012790.1	ENSORLG00000014947.2, ENSORLG00000016587.2, ENSORLG00000025230.1	ENSPMRG00000004397.1, ENSPMRG00000007626.1	115086836	ENSSPUG00000010541.1, ENSSPUG00000014927.1	ENSTGUG00000002974.2, ENSTGUG00000012170.2	106538414, 106541651, 106541652	100134995
OG0001464	2	2	1	2	2	2	0	0	-1	0	0	100553976, 103282876	ENSCMIG00000006378.1, ENSCMIG00000011723.1, ENSCMIG00000011726.1	ENSCPRG00005006672.1, ENSCPRG00005016802.1	ENSDARG00000062972.7, ENSDARG00000102458.2, ENSDARG00000112248.1	ENSGALG00000031511.2, ENSGALG00000040908.2	117348934, 117365098	ENSG00000127946.17, ENSG00000130787.14	ENSLACG00000017858.1, ENSLACG00000018934.1	ENSLOCG00000001155.1, ENSLOCG00000005532.1	113124480, 113124764, 113137889, 113139215	115479713, 115482617	ENSMUSG00000000915.15, ENSMUSG00000039959.13	108785864, 108787728	ENSNSUG00000005810.1, ENSNSUG00000012039.1	ENSORLG00000011517.2	ENSPMRG00000016701.1, ENSPMRG00000021349.1	115097337	ENSSPUG00000000633.1, ENSSPUG00000012236.1	ENSTGUG00000005574.2	106552083, 106552638, 106552639	100144673, 100496371
OG0007837	1	1	2	1	1	1	0	0	+1	0	0	100553198	ENSCMIG00000003635.1	ENSCPRG00005005299.1	ENSDARG00000058571.5, ENSDARG00000115915.1	ENSGALG00000005146.6	117359524	ENSG00000172840.7		ENSLOCG00000017591.1		115470870	ENSMUSG00000048371.8	108802188	ENSNSUG00000009783.1	ENSORLG00000009798.2	ENSPMRG00000007917.1	115089108, 115095051	ENSSPUG00000000893.1	ENSTGUG00000009698.2	106555228	100489227
OG0000454	2	3	4	3	3	3	-1	0	+1	0	0	100554260, 100558923, 100560572	ENSCMIG00000007624.1, ENSCMIG00000017689.1	ENSCPRG00005006325.1, ENSCPRG00005009498.1, ENSCPRG00005011404.1	ENSDARG00000054911.6, ENSDARG00000077777.2, ENSDARG00000092970.3, ENSDARG00000093886.3, ENSDARG00000104181.2	ENSGALG00000026383.3, ENSGALG00000031593.2, ENSGALG00000047591.1	117360586, 117361123, 117363098	ENSG00000034510.6, ENSG00000154620.6, ENSG00000158164.7, ENSG00000158427.15, ENSG00000205542.11, ENSG00000269226.7		ENSLOCG00000009797.1, ENSLOCG00000010000.1	113127267, 113144188, 113144463	115469188, 115474085	ENSMUSG00000049775.16, ENSMUSG00000060726.10, ENSMUSG00000079523.8, ENSMUSG00000089768.2, ENSMUSG00000091955.2	108791146, 108794930, 108804922	ENSNSUG00000003027.1, ENSNSUG00000008199.1, ENSNSUG00000018240.1	ENSORLG00000007678.2, ENSORLG00000022402.1, ENSORLG00000025530.1, ENSORLG00000026258.1	ENSPMRG00000004836.1, ENSPMRG00000005141.1, ENSPMRG00000007409.1, ENSPMRG00000010595.1	115086849, 115091209, 115092915, 115094374	ENSSPUG00000003357.1, ENSSPUG00000016736.1	ENSTGUG00000001173.2, ENSTGUG00000006515.2, ENSTGUG00000008243.2	106549444, 106557433	100488215, 100497578, 733468
OG0002888	1	2	1	1	1	1	0	+1	0	0	0	100554870	ENSCMIG00000002676.1, ENSCMIG00000003486.1	ENSCPRG00005010899.1	ENSDARG00000012763.11, ENSDARG00000052575.7	ENSGALG00000015412.6	117358809, 117360306	ENSG00000169379.16, ENSG00000174225.15	ENSLACG00000007279.1, ENSLACG00000016326.1	ENSLOCG00000010465.1, ENSLOCG00000015307.1	113127556, 113144557	115470750	ENSMUSG00000022911.11, ENSMUSG00000052549.4	108789226, 108799564	ENSNSUG00000016141.1	ENSORLG00000001425.2, ENSORLG00000006350.2	ENSPMRG00000009174.1, ENSPMRG00000019118.1	115076939	ENSSPUG00000006649.1	ENSTGUG00000013493.2	106543229	100124913, 100499404
OG0002886	2	1	1	1	1	1	+1	0	0	0	0	100562806	ENSCMIG00000016690.1, ENSCMIG00000016696.1			ENSGALG00000013723.6	117365527	ENSG00000089127.13, ENSG00000111331.13, ENSG00000111335.13, ENSG00000135114.12	ENSLACG00000017511.1, ENSLACG00000018284.1			115479913, 115480862	ENSMUSG00000001166.17, ENSMUSG00000001168.16, ENSMUSG00000029561.17, ENSMUSG00000032623.9, ENSMUSG00000032661.9, ENSMUSG00000032690.16, ENSMUSG00000041827.15, ENSMUSG00000052776.10, ENSMUSG00000053765.4, ENSMUSG00000066861.14, ENSMUSG00000066867.8		ENSNSUG00000005462.1, ENSNSUG00000005463.1, ENSNSUG00000015547.1		ENSPMRG00000015647.1	115073073	ENSSPUG00000001562.1, ENSSPUG00000007383.1	ENSTGUG00000006574.2	106545111
OG0002887	2	2	2	2	2	1	0	0	0	0	+1	100553566	ENSCMIG00000005941.1, ENSCMIG00000006382.1, ENSCMIG00000006731.1	ENSCPRG00005016735.1	ENSDARG00000014916.8, ENSDARG00000112112.1	ENSGALG00000016858.5	117358888, 117362199	ENSG00000125255.7, ENSG00000145283.8	ENSLACG00000008354.1	ENSLOCG00000004197.1, ENSLOCG00000008651.1, ENSLOCG00000010178.1	113123414	115458822, 115469053	ENSMUSG00000023073.2, ENSMUSG00000029321.1	108804734	ENSNSUG00000006856.1		ENSPMRG00000014050.1, ENSPMRG00000020457.1	115090292, 115092991	ENSSPUG00000005745.1	ENSTGUG00000010806.2	106546460	100487141, 100488946, 100498575
OG0002881	1	1	2	1	1	1	0	0	+1	0	0	100565356	ENSCMIG00000017391.1, ENSCMIG00000017479.1, ENSCMIG00000017493.1	ENSCPRG00005003997.1, ENSCPRG00005004648.1, ENSCPRG00005004888.1	ENSDARG00000013024.10, ENSDARG00000021859.9, ENSDARG00000098618.3	ENSGALG00000014684.7	117345660	ENSG00000164307.13, ENSG00000164308.17	ENSLACG00000001492.1, ENSLACG00000003032.1	ENSLOCG00000004362.1, ENSLOCG00000006336.1, ENSLOCG00000006368.1	113138441, 113139096	115463161	ENSMUSG00000021583.7	108790048	ENSNSUG00000007614.1	ENSORLG00000008714.2, ENSORLG00000024906.1	ENSPMRG00000013454.1	115073907, 115073918	ENSSPUG00000003443.1		106540960	100496768
OG0002882	1	2	2	1	1	1	0	+1	+1	0	0	100560626, 103277664	ENSCMIG00000011613.1, ENSCMIG00000012099.1, ENSCMIG00000013640.1	ENSCPRG00005010154.1	ENSDARG00000035095.9	ENSGALG00000012623.5	117352194, 117366529	ENSG00000136698.10, ENSG00000152093.8, ENSG00000241186.10	ENSLACG00000006893.1	ENSLOCG00000010291.1	113124699, 113124704	115462337	ENSMUSG00000026124.4, ENSMUSG00000032494.12	108799059	ENSNSUG00000014348.1	ENSORLG00000026914.1	ENSPMRG00000014469.1, ENSPMRG00000014473.1	115099914, 115099918	ENSSPUG00000004632.1	ENSTGUG00000000498.2	106537487	100038139, 100486054, 779849
OG0012553	1	2	3	1	1	1	0	+1	+2	0	0		ENSCMIG00000018304.1		ENSDARG00000044490.8		117351397, 117351405	ENSG00000173366.11, ENSG00000239732.3	ENSLACG00000018420.1	ENSLOCG00000014202.1, ENSLOCG00000014430.1	113145877	115472485	ENSMUSG00000045322.10			ENSORLG00000008852.2		115089373, 115089380, 115089381
OG0012554	1	0	0	1	1	1	0	-1	-1	0	0		ENSCMIG00000020060.1	ENSCPRG00005011467.1	ENSDARG00000074968.5, ENSDARG00000113507.1	ENSGALG00000034550.3		ENSG00000255529.9			113138113	115461659	ENSMUSG00000032199.13	108789821		ENSORLG00000008354.2	ENSPMRG00000022099.1, ENSPMRG00000023461.1		ENSSPUG00000016640.1	ENSTGUG00000023181.1		100379989
OG0004150	1	1	2	1	1	1	0	0	+1	0	0	103283013	ENSCMIG00000019040.1	ENSCPRG00005013810.1	ENSDARG00000042759.5, ENSDARG00000086283.4	ENSGALG00000010649.7	117356991	ENSG00000162852.14	ENSLACG00000013791.1	ENSLOCG00000016645.1	113122555, 113137398	115465751	ENSMUSG00000038949.8	108787483	ENSNSUG00000016673.1	ENSORLG00000025042.1, ENSORLG00000026472.1	ENSPMRG00000006615.1	115082071, 115087151	ENSSPUG00000011607.1	ENSTGUG00000008403.2	106537979	100494682
OG0010408	1	1	0	1	1	1	0	0	-1	0	0	100561613	ENSCMIG00000018848.1	ENSCPRG00005017296.1	ENSDARG00000063242.6	ENSGALG00000032780.2	117356451	ENSG00000143643.13	ENSLACG00000015671.1	ENSLOCG00000015756.1	113137322	115464294	ENSMUSG00000037300.19	108798086	ENSNSUG00000002908.1	ENSORLG00000017601.2	ENSPMRG00000005290.1		ENSSPUG00000001607.1	ENSTGUG00000009894.2	106543582	733802
OG0001386	2	2	3	2	2	2	0	0	+1	0	0	100559933, 100567571, 103282877	ENSCMIG00000005236.1, ENSCMIG00000007756.1, ENSCMIG00000018314.1	ENSCPRG00005014835.1	ENSDARG00000020001.9, ENSDARG00000021550.10, ENSDARG00000058984.6	ENSGALG00000015540.6, ENSGALG00000033532.2	117347534, 117350411	ENSG00000119318.13, ENSG00000179262.10	ENSLACG00000003604.2, ENSLACG00000014966.2, ENSLACG00000018268.1	ENSLOCG00000003740.1, ENSLOCG00000007980.1, ENSLOCG00000009976.1	113124534, 113139794, 113140435	115463624, 115466035	ENSMUSG00000003813.15, ENSMUSG00000028426.10	108801587	ENSNSUG00000015965.1, ENSNSUG00000019700.1	ENSORLG00000016606.2	ENSPMRG00000022674.1, ENSPMRG00000023693.1	115080943, 115080946, 115093214	ENSSPUG00000007201.1, ENSSPUG00000012568.1	ENSTGUG00000006372.2, ENSTGUG00000019678.1	106554889	594966
OG0003719	1	2	1	1	1	1	0	+1	0	0	0	100566828	ENSCMIG00000005517.1	ENSCPRG00005013373.1	ENSDARG00000046157.9, ENSDARG00000104011.2	ENSGALG00000002157.7	117348379, 117362779	ENSG00000182774.13, ENSG00000278229.2	ENSLACG00000016288.1	ENSLOCG00000014995.1	113132614, 113137859	115458143	ENSMUSG00000061787.15	108798656	ENSNSUG00000019484.1	ENSORLG00000001513.2, ENSORLG00000026689.1	ENSPMRG00000015254.1	115074945	ENSSPUG00000006343.1	ENSTGUG00000004581.2	106547844	100145026
OG0011228	1	0	0	1	1	1	0	-1	-1	0	0	100552174	ENSCMIG00000004218.1	ENSCPRG00005016871.1	ENSDARG00000077265.4	ENSGALG00000011827.6		ENSG00000140006.11	ENSLACG00000017563.1	ENSLOCG00000017703.1	113128384	115470004	ENSMUSG00000045690.8	108786959	ENSNSUG00000018920.1	ENSORLG00000018043.2	ENSPMRG00000003468.1		ENSSPUG00000015162.1	ENSTGUG00000021948.1	106551771	549358
OG0011360	2	1	1	1	1	1	+1	0	0	0	0	100553240	ENSCMIG00000008373.1		ENSDARG00000075795.3	ENSGALG00000012695.7	117355700	ENSG00000225921.7	ENSLACG00000006749.1	ENSLOCG00000011505.1	113134619	115475441, 115482264	ENSMUSG00000063200.4		ENSNSUG00000017035.1	ENSORLG00000006271.2	ENSPMRG00000009889.1	115085089	ENSSPUG00000009958.1		106547984	100489073
OG0005819	2	1	1	1	1	1	+1	0	0	0	0	100554948	ENSCMIG00000003892.1, ENSCMIG00000012322.1	ENSCPRG00005006245.1	ENSDARG00000077982.5	ENSGALG00000000616.7	117347262	ENSG00000163435.16	ENSLACG00000014528.2	ENSLOCG00000012450.1	113129657	115481636, 115481826	ENSMUSG00000003051.13	108787360	ENSNSUG00000002509.1	ENSORLG00000028244.1	ENSPMRG00000003684.1	115074008	ENSSPUG00000008106.1	ENSTGUG00000001196.2	106544930	100144720
OG0005815	2	1	1	1	1	1	+1	0	0	0	0	103278733	ENSCMIG00000002977.1	ENSCPRG00005000061.1	ENSDARG00000086708.3	ENSGALG00000001373.6	117347175	ENSG00000009790.15	ENSLACG00000018605.1	ENSLOCG00000011279.1	113146053	115458826, 115482033	ENSMUSG00000037318.10	108789670	ENSNSUG00000013951.1	ENSORLG00000005820.2	ENSPMRG00000006008.1	115074527	ENSSPUG00000005506.1	ENSTGUG00000001493.2, ENSTGUG00000024481.1	106539482	100145338
OG0005817	2	1	2	1	1	1	+1	0	+1	0	0	100551606	ENSCMIG00000017203.1	ENSCPRG00005015002.1	ENSDARG00000068833.4		117347240	ENSG00000118655.7	ENSLACG00000015870.1	ENSLOCG00000010747.1	113146315	115481801, 115481918	ENSMUSG00000027845.15	108798088	ENSNSUG00000013711.1	ENSORLG00000006355.2	ENSPMRG00000003115.1	115074191, 115074329	ENSSPUG00000012727.1	ENSTGUG00000020225.1	106539288, 106540534	100170639
OG0001306	3	3	2	3	3	2	0	0	-1	0	+1	100560053, 100561128	ENSCMIG00000001101.1, ENSCMIG00000009016.1	ENSCPRG00005003130.1, ENSCPRG00005009038.1, ENSCPRG00005014921.1	ENSDARG00000000069.7, ENSDARG00000086842.3, ENSDARG00000109678.1, ENSDARG00000114419.1	ENSGALG00000013002.5, ENSGALG00000044641.2	117347771, 117353649, 117360488	ENSG00000112977.16	ENSLACG00000004291.1, ENSLACG00000013027.2	ENSLOCG00000013575.1	113121496, 113123516	115474429, 115474445, 115481385	ENSMUSG00000026989.5, ENSMUSG00000039168.15	108784358	ENSNSUG00000000366.1, ENSNSUG00000008915.1, ENSNSUG00000020527.1, ENSNSUG00000020577.1	ENSORLG00000021956.1, ENSORLG00000027748.1	ENSPMRG00000008676.1, ENSPMRG00000010609.1	115074067, 115084763	ENSSPUG00000006225.1, ENSSPUG00000016953.1	ENSTGUG00000012210.2, ENSTGUG00000027879.1	106549924	549918, 733831
OG0003208	1	1	0	1	1	1	0	0	-1	0	0	100559477, 103280926	ENSCMIG00000000658.1, ENSCMIG00000009701.1	ENSCPRG00005010411.1	ENSDARG00000104084.2	ENSGALG00000002048.4, ENSGALG00000044643.2	117359791	ENSG00000169258.7, ENSG00000204175.5	ENSLACG00000003869.1, ENSLACG00000015777.1	ENSLOCG00000018313.1	113131488	115471181	ENSMUSG00000069227.4, ENSMUSG00000071531.3	108788605	ENSNSUG00000013053.1	ENSORLG00000029454.1, ENSORLG00000030593.1	ENSPMRG00000005896.1, ENSPMRG00000007962.1		ENSSPUG00000006219.1	ENSTGUG00000005816.2	106545998	100497345, 116409728
OG0003075	2	2	2	2	2	1	0	0	0	0	+1	100568182, 103279257	ENSCMIG00000004042.1, ENSCMIG00000015431.1			ENSGALG00000054364.1	117347685, 117354225	ENSG00000180592.17, ENSG00000273604.2, ENSG00000277303.2	ENSLACG00000003367.1, ENSLACG00000008483.1	ENSLOCG00000011750.1, ENSLOCG00000013683.1	113121974	115460079, 115481380	ENSMUSG00000043439.5, ENSMUSG00000054074.9	108793045	ENSNSUG00000008710.1	ENSORLG00000007246.2	ENSPMRG00000015948.1	115074512, 115084196		ENSTGUG00000023644.1, ENSTGUG00000029699.1	106540848, 106542477, 106547898	100145143
OG0003077	2	2	2	2	2	1	0	0	0	0	+1		ENSCMIG00000004374.1		ENSDARG00000045011.10, ENSDARG00000058351.7, ENSDARG00000079402.7	ENSGALG00000008022.5	117349974, 117350781	ENSG00000112493.12, ENSG00000206208.11, ENSG00000206281.11, ENSG00000231925.12, ENSG00000236490.9	ENSLACG00000005520.2, ENSLACG00000009159.1		113126620	115458361, 115466144	ENSMUSG00000024308.15	108788355		ENSORLG00000006820.2, ENSORLG00000012315.2	ENSPMRG00000016529.1, ENSPMRG00000016536.1, ENSPMRG00000018861.1, ENSPMRG00000022098.1, ENSPMRG00000022371.1	115078695, 115080683		ENSTGUG00000024137.1	106551466	100488899
OG0003070	2	2	2	2	2	1	0	0	0	0	+1	100558738	ENSCMIG00000010913.1	ENSCPRG00005002709.1	ENSDARG00000112217.1	ENSGALG00000049577.1	117346361, 117352641	ENSG00000145642.12, ENSG00000182183.15	ENSLACG00000002583.1, ENSLACG00000009616.1	ENSLOCG00000006217.1, ENSLOCG00000010652.1	113129378, 113134771	115462272, 115472688	ENSMUSG00000042655.5, ENSMUSG00000059816.5	108783817	ENSNSUG00000018318.1	ENSORLG00000026222.1, ENSORLG00000026316.1	ENSPMRG00000005258.1	115082028, 115100294	ENSSPUG00000014666.1	ENSTGUG00000009059.2	106557269	100488504, 100496818
OG0003073	1	2	1	1	1	1	0	+1	0	0	0	100558090	ENSCMIG00000007477.1, ENSCMIG00000008961.1	ENSCPRG00005004736.1	ENSDARG00000090081.3, ENSDARG00000097869.2, ENSDARG00000105285.2	ENSGALG00000011823.6	117357739, 117357747	ENSG00000196159.12	ENSLACG00000004156.1, ENSLACG00000008365.1, ENSLACG00000010391.1	ENSLOCG00000000134.1, ENSLOCG00000002707.1	113144225	115461719	ENSMUSG00000046743.6	108786384	ENSNSUG00000008586.1, ENSNSUG00000008587.1, ENSNSUG00000008588.1	ENSORLG00000020551.2, ENSORLG00000023096.1	ENSPMRG00000008578.1	115084323	ENSSPUG00000012719.1	ENSTGUG00000002042.2	106540532	100145590
OG0003078	3	4	5	3	3	2	0	+1	+2	0	+1		ENSCMIG00000007995.1, ENSCMIG00000013697.1, ENSCMIG00000019761.1		ENSDARG00000112495.1		117351926, 117359873, 117362939, 117365117	ENSG00000154485.5	ENSLACG00000004864.1, ENSLACG00000005303.1, ENSLACG00000010899.1	ENSLOCG00000002014.1, ENSLOCG00000007899.1, ENSLOCG00000015675.1	113135295	115461210, 115469318, 115475511	ENSMUSG00000030981.9	108787790, 108788372		ENSORLG00000030297.1		115079846, 115081970, 115087964, 115092437, 115095831	ENSSPUG00000008535.1			100492075, 100495732
OG0009063	1	1	2	1	1	1	0	0	+1	0	0	100567773	ENSCMIG00000017440.1	ENSCPRG00005009534.1	ENSDARG00000109963.1	ENSGALG00000010470.6	117359946	ENSG00000176769.9		ENSLOCG00000007558.1	113135540	115471259	ENSMUSG00000091002.2	108789415	ENSNSUG00000011287.1		ENSPMRG00000005659.1	115095811, 115096213	ENSSPUG00000011436.1	ENSTGUG00000011634.2, ENSTGUG00000024585.1	106539068	100127671
OG0002841	3	2	3	2	2	1	+1	0	+1	0	+1	100566959	ENSCMIG00000010531.1	ENSCPRG00005012073.1	ENSDARG00000022570.10, ENSDARG00000060884.7	ENSGALG00000007714.7	117349217, 117367212	ENSG00000171596.7	ENSLACG00000010136.1, ENSLACG00000010680.1	ENSLOCG00000003425.1, ENSLOCG00000008604.1	113130670, 113139933	115456844, 115458924, 115479144	ENSMUSG00000026237.6	108792492	ENSNSUG00000000564.1	ENSORLG00000009022.2, ENSORLG00000017078.2, ENSORLG00000024587.1	ENSPMRG00000005591.1, ENSPMRG00000005599.1	115076792, 115082044, 115099389	ENSSPUG00000008233.1	ENSTGUG00000009793.2	106547138	100498264
OG0002846	2	2	2	2	2	1	0	0	0	0	+1	100553931, 103277774	ENSCMIG00000007077.1	ENSCPRG00005018678.1	ENSDARG00000040907.7, ENSDARG00000079296.6	ENSGALG00000011104.7, ENSGALG00000042837.3	117356356, 117360802	ENSG00000115263.15		ENSLOCG00000008502.1	113123654, 113127363	115465062, 115474430	ENSMUSG00000000394.15	108787203, 108794392	ENSNSUG00000006932.1, ENSNSUG00000020491.1, ENSNSUG00000020558.1	ENSORLG00000002782.2, ENSORLG00000025881.1, ENSORLG00000027743.1	ENSPMRG00000011004.1, ENSPMRG00000022879.1	115088756, 115093209	ENSSPUG00000017332.1	ENSTGUG00000022541.1	106544013	448760
OG0002844	2	2	2	2	2	1	0	0	0	0	+1	100566823	ENSCMIG00000011974.1	ENSCPRG00005000622.1	ENSDARG00000026052.9, ENSDARG00000030632.6, ENSDARG00000113589.1, ENSDARG00000115026.1	ENSGALG00000030140.3	117351264, 117366475	ENSG00000151468.11	ENSLACG00000002556.1, ENSLACG00000007294.1	ENSLOCG00000010493.1, ENSLOCG00000015717.1	113129758, 113142178	115473320, 115479212	ENSMUSG00000026676.7	108784812, 108804392	ENSNSUG00000001559.1	ENSORLG00000016046.2, ENSORLG00000021807.1	ENSPMRG00000011430.1	115091168, 115099235	ENSSPUG00000015057.1	ENSTGUG00000002240.2	106553364	549857, 594978
OG0011967	0	0	1	1	1	1	-1	-1	0	0	0		ENSCMIG00000017768.1, ENSCMIG00000018690.1	ENSCPRG00005013121.1	ENSDARG00000008890.8	ENSGALG00000004628.6		ENSG00000040531.16	ENSLACG00000017816.2	ENSLOCG00000003402.1	113139875		ENSMUSG00000005949.9	108787931	ENSNSUG00000008296.1	ENSORLG00000002869.2	ENSPMRG00000023844.1	115096559	ENSSPUG00000003594.1	ENSTGUG00000006919.2		780074
OG0011960	2	1	2	1	1	1	+1	0	+1	0	0		ENSCMIG00000015731.1	ENSCPRG00005011683.1	ENSDARG00000058502.6	ENSGALG00000043833.2	117354191	ENSG00000152463.15	ENSLACG00000006936.1	ENSLOCG00000010414.1	113126989	115460090, 115468269	ENSMUSG00000026645.11	108795592		ENSORLG00000024308.1		115084226, 115084228		ENSTGUG00000001368.2		407865
OG0003554	2	1	2	1	1	1	+1	0	+1	0	0	100553424	ENSCMIG00000001606.1	ENSCPRG00005013070.1	ENSDARG00000005578.8, ENSDARG00000008200.13, ENSDARG00000110864.1	ENSGALG00000008855.7	117356598	ENSG00000169764.15	ENSLACG00000016454.2	ENSLOCG00000016059.1	113128799, 113131572	115465584, 115480842	ENSMUSG00000001891.16	108786626	ENSNSUG00000019121.1	ENSORLG00000002512.2, ENSORLG00000002940.2	ENSPMRG00000006840.1	115087028, 115097686	ENSSPUG00000012916.1	ENSTGUG00000002252.2	106541541	493237
OG0003555	1	0	1	1	1	1	0	-1	0	0	0	100559310	ENSCMIG00000015145.1, ENSCMIG00000015147.1	ENSCPRG00005006256.1	ENSDARG00000062481.8, ENSDARG00000070991.7, ENSDARG00000112518.1, ENSDARG00000114121.1, ENSDARG00000115669.1	ENSGALG00000003904.7		ENSG00000115648.14	ENSLACG00000011686.1	ENSLOCG00000004912.1	113122984, 113127086	115474266	ENSMUSG00000026303.6	108789834	ENSNSUG00000012832.1	ENSORLG00000008202.2, ENSORLG00000018566.2	ENSPMRG00000001979.1	115093948	ENSSPUG00000014988.1	ENSTGUG00000003766.2	106548952	100145236
OG0002294	1	1	1	1	1	2	0	0	0	0	-1	100557350	ENSCMIG00000002978.1, ENSCMIG00000007672.1	ENSCPRG00005003128.1, ENSCPRG00005009894.1	ENSDARG00000074389.4, ENSDARG00000074600.5, ENSDARG00000077645.2, ENSDARG00000116243.1, ENSDARG00000116604.1	ENSGALG00000009684.5, ENSGALG00000015595.5	117363021	ENSG00000154478.4	ENSLACG00000005409.1	ENSLOCG00000008153.1, ENSLOCG00000010323.1	113125212, 113128556, 113131961, 113135709	115462588	ENSMUSG00000040125.4	108784786, 108785813	ENSNSUG00000000874.1	ENSORLG00000005595.2, ENSORLG00000006091.2, ENSORLG00000009582.2, ENSORLG00000014377.2	ENSPMRG00000006065.1	115080285	ENSSPUG00000002573.1, ENSSPUG00000012256.1	ENSTGUG00000010289.2, ENSTGUG00000019570.1	106550544	100124742, 100487108
OG0005931	0	1	1	1	1	1	-1	0	0	0	0	100561252	ENSCMIG00000019265.1	ENSCPRG00005011450.1	ENSDARG00000004291.10, ENSDARG00000100958.2, ENSDARG00000109694.1, ENSDARG00000114366.1	ENSGALG00000037193.2	117354892	ENSG00000002746.15	ENSLACG00000004512.1	ENSLOCG00000010746.1	113121617		ENSMUSG00000021301.9	108789570	ENSNSUG00000010369.1	ENSORLG00000004224.2	ENSPMRG00000016147.1	115084551	ENSSPUG00000001262.1	ENSTGUG00000001817.2	106541875	100170498
OG0003352	2	2	2	2	2	1	0	0	0	0	+1	100567354	ENSCMIG00000004003.1	ENSCPRG00005006093.1, ENSCPRG00005013267.1	ENSDARG00000021572.8	ENSGALG00000015925.6	117358224, 117358246	ENSG00000164430.16	ENSLACG00000001323.1	ENSLOCG00000000926.1, ENSLOCG00000001355.1, ENSLOCG00000016169.1	113125943, 113132195	115467235, 115467236	ENSMUSG00000032344.17	108795988, 108795990		ENSORLG00000002258.2, ENSORLG00000021960.1	ENSPMRG00000006256.1	115087900, 115088602	ENSSPUG00000018128.1	ENSTGUG00000012683.2		100488048
OG0005930	2	1	1	1	1	1	+1	0	0	0	0	100561053	ENSCMIG00000001469.1	ENSCPRG00005011386.1	ENSDARG00000060489.6	ENSGALG00000037258.2	117353851	ENSG00000106591.4	ENSLACG00000013631.1	ENSLOCG00000009318.1	113122503	115459411, 115470571	ENSMUSG00000015672.4	108789564	ENSNSUG00000004775.1	ENSORLG00000006185.2	ENSPMRG00000016054.1, ENSPMRG00000016061.1	115084550	ENSSPUG00000015517.1	ENSTGUG00000001824.2	106554499	549991
OG0001114	2	2	5	2	2	2	0	0	+3	0	0	100566195, 100566826	ENSCMIG00000001975.1, ENSCMIG00000001999.1	ENSCPRG00005000378.1, ENSCPRG00005000963.1	ENSDARG00000014496.11, ENSDARG00000110671.1	ENSGALG00000014746.6	117349579, 117350317	ENSG00000127412.7, ENSG00000165125.21, ENSG00000274348.2, ENSG00000276971.2	ENSLACG00000004801.1	ENSLOCG00000008244.1	113136555, 113136557, 113136743	115457338, 115457433	ENSMUSG00000029868.14, ENSMUSG00000036899.10	108784854, 108784855, 108784857, 108784896	ENSNSUG00000001771.1, ENSNSUG00000019895.1	ENSORLG00000011919.2	ENSPMRG00000018766.1, ENSPMRG00000018778.1	115078098, 115078286, 115078397, 115078485, 115078770	ENSSPUG00000003572.1, ENSSPUG00000016596.1	ENSTGUG00000013195.2	106544155, 106554113	100379874, 100485660, 100492412, 116412277
OG0001331	3	2	2	2	2	2	+1	0	0	0	0	100563696	ENSCMIG00000000850.1, ENSCMIG00000015319.1	ENSCPRG00005007845.1, ENSCPRG00005007950.1	ENSDARG00000003084.10, ENSDARG00000035868.9, ENSDARG00000038445.7, ENSDARG00000109651.1	ENSGALG00000000521.6, ENSGALG00000013817.6	117355485, 117359069	ENSG00000134278.15, ENSG00000204991.11	ENSLACG00000007637.1, ENSLACG00000011003.1	ENSLOCG00000002891.1, ENSLOCG00000009960.1	113122522, 113126801, 113133551	115469954, 115470969, 115476151	ENSMUSG00000010154.7, ENSMUSG00000024533.17	108787330, 108795277	ENSNSUG00000009304.1, ENSNSUG00000020432.1	ENSORLG00000003158.2, ENSORLG00000012450.2, ENSORLG00000015197.2	ENSPMRG00000008020.1, ENSPMRG00000009554.1	115085210, 115095036	ENSSPUG00000006595.1, ENSSPUG00000012858.1	ENSTGUG00000009591.2	106537775, 106557270	100490419, 100492330
OG0001332	3	2	2	2	2	2	+1	0	0	0	0	100560166, 100567172	ENSCMIG00000002826.1, ENSCMIG00000006797.1	ENSCPRG00005018903.1	ENSDARG00000067999.3, ENSDARG00000070781.6, ENSDARG00000111932.1, ENSDARG00000111977.1, ENSDARG00000115431.1, ENSDARG00000116440.1	ENSGALG00000009845.4, ENSGALG00000040044.3	117363949, 117366233	ENSG00000159248.5	ENSLACG00000011389.1, ENSLACG00000018310.1	ENSLOCG00000012174.1, ENSLOCG00000014182.1	113125185, 113129077, 113143321	115459135, 115477282, 115480370	ENSMUSG00000068615.4	108786662, 108800759	ENSNSUG00000005703.1	ENSORLG00000008596.2, ENSORLG00000024869.1, ENSORLG00000029996.1	ENSPMRG00000008441.1, ENSPMRG00000008791.1	115073398, 115089468	ENSSPUG00000004450.1, ENSSPUG00000008355.1	ENSTGUG00000011793.2, ENSTGUG00000021829.1, ENSTGUG00000029304.1	106555093	100494762, 100496736
OG0001335	4	3	5	3	3	2	+1	0	+2	0	+1	100554525	ENSCMIG00000003984.1	ENSCPRG00005010641.1, ENSCPRG00005010664.1	ENSDARG00000028949.6	ENSGALG00000021570.3, ENSGALG00000042762.3	117345744, 117367714, 117367737	ENSG00000171448.9, ENSG00000186130.5	ENSLACG00000003026.1, ENSLACG00000004499.1	ENSLOCG00000002911.1, ENSLOCG00000017870.1	113124824, 113138505	115472851, 115472853, 115472854, 115475860	ENSMUSG00000050714.9, ENSMUSG00000066798.3	108799573, 108799574	ENSNSUG00000001255.1, ENSNSUG00000002917.1, ENSNSUG00000009882.1	ENSORLG00000015695.2, ENSORLG00000019255.2	ENSPMRG00000008238.1, ENSPMRG00000023076.1, ENSPMRG00000023078.1	115076190, 115096804, 115097314, 115097565, 115098168		ENSTGUG00000019106.1	106549830, 106549831, 106550582	100037884, 548772
OG0001334	4	2	5	3	3	2	+1	-1	+2	0	+1	100560449, 103281856, 107982258	ENSCMIG00000005862.1, ENSCMIG00000009522.1	ENSCPRG00005017902.1	ENSDARG00000025757.7, ENSDARG00000052027.7, ENSDARG00000103951.2	ENSGALG00000010343.7	117346837, 117349884	ENSG00000117472.10, ENSG00000130167.13	ENSLACG00000013622.1, ENSLACG00000022637.1	ENSLOCG00000005739.1, ENSLOCG00000008063.1, ENSLOCG00000008073.1	113128335, 113139974, 113141570	115464318, 115464902, 115464911, 115472248	ENSMUSG00000028699.9	108798863	ENSNSUG00000016088.1	ENSORLG00000003680.2, ENSORLG00000016577.2	ENSPMRG00000008655.1, ENSPMRG00000023582.1	115080747, 115081192, 115081221, 115082344, 115099980	ENSSPUG00000008283.1, ENSSPUG00000014969.1	ENSTGUG00000008165.2	106544640, 106557053	548861, 779893
OG0012846	0	0	1	1	1	1	-1	-1	0	0	0	100560947	ENSCMIG00000011788.1		ENSDARG00000030872.7	ENSGALG00000001234.6		ENSG00000087237.12		ENSLOCG00000007793.1	113133175			108786147		ENSORLG00000000375.2	ENSPMRG00000019613.1	115095271	ENSSPUG00000002259.1	ENSTGUG00000005087.2		100494610
OG0013669	0	0	1	1	1	1	-1	-1	0	0	0		ENSCMIG00000014242.1	ENSCPRG00005003975.1	ENSDARG00000094537.4	ENSGALG00000046548.2			ENSLACG00000003131.1	ENSLOCG00000003078.1					ENSNSUG00000010187.1		ENSPMRG00000007108.1	115077035		ENSTGUG00000013410.2
OG0002423	4	1	1	2	2	2	+2	-1	-1	0	0		ENSCMIG00000007913.1	ENSCPRG00005007520.1	ENSDARG00000055690.5, ENSDARG00000056213.7, ENSDARG00000078814.6, ENSDARG00000099284.2	ENSGALG00000052134.1	117348887	ENSG00000173451.7, ENSG00000174796.12, ENSG00000258064.1	ENSLACG00000005196.1, ENSLACG00000022487.1	ENSLOCG00000017183.1	113130271	115456854, 115460579, 115465760, 115482673	ENSMUSG00000020137.5	108783782, 108799196		ENSORLG00000021870.1, ENSORLG00000023111.1, ENSORLG00000023263.1, ENSORLG00000024699.1, ENSORLG00000025441.1, ENSORLG00000025806.1, ENSORLG00000026425.1, ENSORLG00000027294.1	ENSPMRG00000011947.1	115097437	ENSSPUG00000001897.1, ENSSPUG00000003889.1, ENSSPUG00000008955.1, ENSSPUG00000013824.1			100380030, 100493491
OG0004576	1	3	1	1	1	1	0	+2	0	0	0	100562977	ENSCMIG00000014614.1		ENSDARG00000053058.6, ENSDARG00000093606.2	ENSGALG00000017299.6	117356510, 117360783, 117367808	ENSG00000142534.7	ENSLACG00000001903.1	ENSLOCG00000006848.1	113141027	115466578	ENSMUSG00000003429.11	108784261	ENSNSUG00000009513.1, ENSNSUG00000011379.1, ENSNSUG00000016268.1	ENSORLG00000004578.2	ENSPMRG00000002142.1	115081218	ENSSPUG00000005205.1	ENSTGUG00000000582.2		448693
OG0008910	1	2	1	1	1	1	0	+1	0	0	0	100564838	ENSCMIG00000000406.1, ENSCMIG00000019065.1		ENSDARG00000102531.2, ENSDARG00000116987.1	ENSGALG00000049911.1	117359847, 117367701	ENSG00000141552.17	ENSLACG00000004812.1		113128888	115471545	ENSMUSG00000025135.12	108784765	ENSNSUG00000010635.1	ENSORLG00000023795.1	ENSPMRG00000005826.1	115090234	ENSSPUG00000004617.1		106544967	496610
OG0010460	0	1	1	1	1	1	-1	0	0	0	0	100556297	ENSCMIG00000005116.1	ENSCPRG00005009938.1	ENSDARG00000060093.7	ENSGALG00000012608.6	117351821	ENSG00000196730.13	ENSLACG00000012145.1	ENSLOCG00000011423.1	113139237		ENSMUSG00000021559.14	108788145	ENSNSUG00000014368.1	ENSORLG00000020799.2	ENSPMRG00000016551.1	115099384	ENSSPUG00000004089.1	ENSTGUG00000000606.2	106550968	100144678
OG0003251	2	2	2	2	2	1	0	0	0	0	+1	103281628	ENSCMIG00000005481.1	ENSCPRG00005004629.1	ENSDARG00000052462.7, ENSDARG00000110128.1	ENSGALG00000006872.6	117361593, 117366056	ENSG00000241878.11	ENSLACG00000011241.1, ENSLACG00000017068.2	ENSLOCG00000001477.1	113124897	115474697, 115479596	ENSMUSG00000023452.19, ENSMUSG00000093574.1, ENSMUSG00000095041.7	108787792	ENSNSUG00000014551.1	ENSORLG00000019626.2	ENSPMRG00000017170.1	115073300, 115094115	ENSSPUG00000015192.1	ENSTGUG00000009829.2	106550408	448069, 779896
OG0010814	1	1	0	1	1	1	0	0	-1	0	0		ENSCMIG00000003491.1	ENSCPRG00005001677.1	ENSDARG00000025854.7	ENSGALG00000032690.3	117364408	ENSG00000185163.10, ENSG00000288503.1	ENSLACG00000011076.1	ENSLOCG00000006858.1	113137450	115480302	ENSMUSG00000029504.5	108794792	ENSNSUG00000010925.1	ENSORLG00000017814.2	ENSPMRG00000017878.1		ENSSPUG00000015618.1	ENSTGUG00000010243.2	106548892	100135117
OG0003253	2	1	1	1	1	1	+1	0	0	0	0	100555377	ENSCMIG00000015657.1, ENSCMIG00000017370.1	ENSCPRG00005002024.1	ENSDARG00000052045.9, ENSDARG00000078258.5	ENSGALG00000040504.3	117364648	ENSG00000099998.17	ENSLACG00000014408.1	ENSLOCG00000004985.1, ENSLOCG00000009873.1	113124381, 113138844	115479853, 115480022	ENSMUSG00000006344.17	108800764	ENSNSUG00000012685.1	ENSORLG00000008689.2, ENSORLG00000014584.2, ENSORLG00000024039.1, ENSORLG00000030432.1	ENSPMRG00000017453.1	115100548	ENSSPUG00000013776.1	ENSTGUG00000010104.2	106551286	100497518
OG0003252	2	2	2	2	2	1	0	0	0	0	+1	100553808	ENSCMIG00000013032.1	ENSCPRG00005002130.1	ENSDARG00000013800.7, ENSDARG00000076283.4, ENSDARG00000112203.1	ENSGALG00000006596.5	117354630, 117365321	ENSG00000100028.12	ENSLACG00000015192.2	ENSLOCG00000006978.1	113124643	115480920, 115481097	ENSMUSG00000020180.10	108787767	ENSNSUG00000012849.1, ENSNSUG00000014288.1	ENSORLG00000010586.2	ENSPMRG00000007312.1, ENSPMRG00000007933.1, ENSPMRG00000017399.1	115073292, 115082361	ENSSPUG00000014285.1	ENSTGUG00000010079.2	106551285	549847
OG0002843	1	1	2	1	1	1	0	0	+1	0	0	100558593, 100558959	ENSCMIG00000013763.1	ENSCPRG00005006894.1, ENSCPRG00005013653.1	ENSDARG00000056601.4	ENSGALG00000009135.6	117361306	ENSG00000116095.11	ENSLACG00000005048.1, ENSLACG00000022198.1	ENSLOCG00000005691.1, ENSLOCG00000006289.1		115473800	ENSMUSG00000002733.8	108786836, 108791209	ENSNSUG00000003019.1, ENSNSUG00000005226.1, ENSNSUG00000015626.1	ENSORLG00000027990.1	ENSPMRG00000001341.1, ENSPMRG00000003392.1	115087708, 115093723	ENSSPUG00000005915.1, ENSSPUG00000005922.1, ENSSPUG00000006195.1	ENSTGUG00000009194.2	106544781, 106549755	100145244, 100486185
OG0003722	1	1	2	1	1	1	0	0	+1	0	0	100563494	ENSCMIG00000005580.1, ENSCMIG00000005587.1, ENSCMIG00000007152.1	ENSCPRG00005005789.1	ENSDARG00000080675.6	ENSGALG00000007070.6, ENSGALG00000054272.1	117369389	ENSG00000155719.18, ENSG00000284559.2	ENSLACG00000014194.1	ENSLOCG00000006133.1, ENSLOCG00000006548.1, ENSLOCG00000007463.1, ENSLOCG00000008360.1		115475974	ENSMUSG00000034990.15		ENSNSUG00000013483.1	ENSORLG00000027159.1	ENSPMRG00000022809.1	115074536, 115076105	ENSSPUG00000004106.1	ENSTGUG00000008917.2		100490578
OG0001238	1	2	2	2	2	2	-1	0	0	0	0	103282619	ENSCMIG00000012938.1, ENSCMIG00000014542.1	ENSCPRG00005016046.1, ENSCPRG00005016606.1	ENSDARG00000020924.9, ENSDARG00000061579.8, ENSDARG00000061968.6, ENSDARG00000078603.6	ENSGALG00000002709.6, ENSGALG00000005122.6	117348851, 117365312	ENSG00000174527.9, ENSG00000197879.17	ENSLACG00000009675.1, ENSLACG00000010226.1	ENSLOCG00000004399.1, ENSLOCG00000007063.1	113124740, 113137281, 113139467, 113142799	115480716	ENSMUSG00000017774.19, ENSMUSG00000066952.11	108790230, 108801953	ENSNSUG00000006316.1, ENSNSUG00000018027.1	ENSORLG00000008264.2, ENSORLG00000008879.2, ENSORLG00000009740.2, ENSORLG00000021864.1, ENSORLG00000027200.1	ENSPMRG00000012810.1, ENSPMRG00000021007.1	115073219, 115098180	ENSSPUG00000007626.1, ENSSPUG00000009073.1	ENSTGUG00000005458.2, ENSTGUG00000007247.2	106543394	100380193, 100492763
OG0007495	2	1	1	1	1	1	+1	0	0	0	0	100552878	ENSCMIG00000007370.1	ENSCPRG00005008511.1	ENSDARG00000042566.7	ENSGALG00000016392.7	117356994	ENSG00000171863.15	ENSLACG00000007780.1	ENSLOCG00000017211.1	113137104	115458917, 115467171	ENSMUSG00000061477.4	108790283	ENSNSUG00000007674.1	ENSORLG00000018123.2	ENSPMRG00000011523.1	115087989	ENSSPUG00000006605.1	ENSTGUG00000012983.2	106554721	100135141
OG0002180	2	2	3	2	2	2	0	0	+1	0	0	100558599, 103279451	ENSCMIG00000001922.1, ENSCMIG00000007214.1	ENSCPRG00005003640.1, ENSCPRG00005010866.1	ENSDARG00000094025.3	ENSGALG00000007123.7, ENSGALG00000016286.6	117361271, 117362717	ENSG00000120280.6	ENSLACG00000009679.1, ENSLACG00000010109.2	ENSLOCG00000015020.1, ENSLOCG00000017801.1	113123513, 113144378	115469582, 115474163	ENSMUSG00000025058.4, ENSMUSG00000048621.3	108790766	ENSNSUG00000012360.1, ENSNSUG00000020625.1	ENSORLG00000011830.2	ENSPMRG00000004173.1, ENSPMRG00000019420.1	115091538, 115091540, 115093992	ENSSPUG00000006370.1, ENSSPUG00000009708.1	ENSTGUG00000002549.2, ENSTGUG00000007075.2	106540038, 106540251	100490948, 100492034
OG0012166	0	2	1	1	1	1	-1	+1	0	0	0	103277562	ENSCMIG00000005929.1	ENSCPRG00005011260.1	ENSDARG00000071360.5	ENSGALG00000040307.2	117357040, 117367842	ENSG00000188010.14		ENSLOCG00000015771.1	113141943		ENSMUSG00000045257.10	108798155		ENSORLG00000021992.1	ENSPMRG00000000760.1	115087315			106549919	100488991
OG0012165	0	0	1	1	1	1	-1	-1	0	0	0	100556171	ENSCMIG00000001192.1, ENSCMIG00000017164.1	ENSCPRG00005003133.1		ENSGALG00000007841.7		ENSG00000185842.15	ENSLACG00000010093.1	ENSLOCG00000015914.1			ENSMUSG00000047369.17		ENSNSUG00000009937.1	ENSORLG00000028147.1	ENSPMRG00000002834.1	115086773	ENSSPUG00000004911.1, ENSSPUG00000014301.1		106548908	100036695
OG0002504	2	3	2	2	2	2	0	+1	0	0	0	100553889, 100567080	ENSCMIG00000017995.1	ENSCPRG00005006678.1	ENSDARG00000030753.8, ENSDARG00000087193.4	ENSGALG00000012032.6	117352290, 117367335, 117368428	ENSG00000126460.11, ENSG00000135378.4	ENSLACG00000016967.2	ENSLOCG00000004488.1	113138210, 113141238	115465032, 115468726	ENSMUSG00000007837.11, ENSMUSG00000027171.10	108795471, 108796238	ENSNSUG00000005304.1, ENSNSUG00000012112.1	ENSORLG00000009819.2, ENSORLG00000017277.2	ENSPMRG00000000641.1, ENSPMRG00000015798.1	115079403, 115080493	ENSSPUG00000009194.1, ENSSPUG00000010695.1	ENSTGUG00000024032.1	106539774, 106548352	100486092, 448457
OG0002505	1	0	1	1	1	2	0	-1	0	0	-1	100556559, 100562284	ENSCMIG00000017496.1, ENSCMIG00000017981.1	ENSCPRG00005006620.1, ENSCPRG00005014273.1	ENSDARG00000031890.6	ENSGALG00000002692.6, ENSGALG00000011688.6		ENSG00000124678.20, ENSG00000176148.16, ENSG00000215029.10, ENSG00000268235.7, ENSG00000284800.1	ENSLACG00000000271.1, ENSLACG00000014744.1	ENSLOCG00000004434.1, ENSLOCG00000010042.1	113129834, 113133346	115468720	ENSMUSG00000027175.10, ENSMUSG00000058252.6, ENSMUSG00000062859.15	108796272	ENSNSUG00000011909.1, ENSNSUG00000012167.1	ENSORLG00000007369.2, ENSORLG00000012332.2	ENSPMRG00000000733.1, ENSPMRG00000012945.1	115079208	ENSSPUG00000002320.1, ENSSPUG00000010590.1	ENSTGUG00000004982.2	106539777	100127643
OG0002812	1	1	2	1	1	1	0	0	+1	0	0	100557091	ENSCMIG00000016154.1, ENSCMIG00000017160.1	ENSCPRG00005014539.1	ENSDARG00000018206.10, ENSDARG00000043361.6, ENSDARG00000075369.5	ENSGALG00000016799.6	117363036	ENSG00000071051.14, ENSG00000158092.7	ENSLACG00000003655.1, ENSLACG00000009172.2	ENSLOCG00000007610.1, ENSLOCG00000008780.1	113121413, 113123049, 113127100	115469129	ENSMUSG00000032475.15, ENSMUSG00000066877.11	108785115, 108799848	ENSNSUG00000001620.1	ENSORLG00000009923.2, ENSORLG00000012499.2	ENSPMRG00000011750.1	115093132, 115099004	ENSSPUG00000006016.1	ENSTGUG00000009731.2	106547107	493349, 493463
OG0002817	2	2	2	2	2	1	0	0	0	0	+1	100567526	ENSCMIG00000012487.1, ENSCMIG00000016221.1	ENSCPRG00005007344.1, ENSCPRG00005010130.1	ENSDARG00000070431.5	ENSGALG00000007683.6, ENSGALG00000013943.6	117360879, 117360941	ENSG00000145216.16, ENSG00000282278.1	ENSLACG00000011944.1, ENSLACG00000011991.1	ENSLOCG00000014127.1, ENSLOCG00000015223.1	113128817	115461523, 115474705	ENSMUSG00000029227.15	108803871	ENSNSUG00000018332.1	ENSORLG00000004397.2	ENSPMRG00000009032.1	115083686, 115094538	ENSSPUG00000017328.1	ENSTGUG00000005719.2, ENSTGUG00000007834.2	106548142, 106555289, 106556564	105948070, 733481
OG0002816	0	1	2	1	1	1	-1	0	+1	0	0	100567917	ENSCMIG00000013539.1, ENSCMIG00000013544.1, ENSCMIG00000013549.1	ENSCPRG00005005229.1	ENSDARG00000055093.6, ENSDARG00000078404.5, ENSDARG00000087641.4		117368864	ENSG00000124215.17	ENSLACG00000016063.1, ENSLACG00000017417.1	ENSLOCG00000003607.1, ENSLOCG00000003646.1, ENSLOCG00000003662.1	113145133, 117152672		ENSMUSG00000039155.15	108802279, 108802289	ENSNSUG00000014151.1	ENSORLG00000011759.2, ENSORLG00000011784.2, ENSORLG00000022337.1, ENSORLG00000024787.1, ENSORLG00000026420.1	ENSPMRG00000003890.1	115096778, 115097866			106549766, 106554526, 106554653	100492690, 595076
OG0002811	2	2	3	2	2	2	0	0	+1	0	0	100559271, 100565101	ENSCMIG00000002991.1, ENSCMIG00000013156.1	ENSCPRG00005010907.1	ENSDARG00000098944.2	ENSGALG00000029677.3, ENSGALG00000031071.2	117353827, 117360841	ENSG00000086288.12, ENSG00000181322.14	ENSLACG00000003008.1	ENSLOCG00000009626.1, ENSLOCG00000011451.1	113123508	115473153, 115475095	ENSMUSG00000041138.16, ENSMUSG00000046242.8	108794830	ENSNSUG00000010530.1	ENSORLG00000016469.2	ENSPMRG00000014318.1, ENSPMRG00000015486.1	115083268, 115084531, 115093849	ENSSPUG00000016900.1, ENSSPUG00000017618.1	ENSTGUG00000005610.2, ENSTGUG00000007033.2	106540155	100158550
OG0002810	1	1	1	1	1	2	0	0	0	0	-1	100565900, 103277937	ENSCMIG00000012600.1	ENSCPRG00005001265.1, ENSCPRG00005014348.1	ENSDARG00000013694.9, ENSDARG00000045518.6, ENSDARG00000112099.1	ENSGALG00000001720.5, ENSGALG00000029446.2	117351224	ENSG00000213533.12, ENSG00000248592.7	ENSLACG00000002193.1, ENSLACG00000011866.2	ENSLOCG00000015671.1	113129914, 113142160	115472925	ENSMUSG00000006526.13	108795018	ENSNSUG00000018623.1	ENSORLG00000007776.2, ENSORLG00000016913.2	ENSPMRG00000012147.1, ENSPMRG00000013067.1	115090395	ENSSPUG00000001249.1, ENSSPUG00000003060.1	ENSTGUG00000002074.2, ENSTGUG00000025639.1	106546137	100145137, 448551
OG0004267	1	1	2	1	1	1	0	0	+1	0	0	100567001	ENSCMIG00000001505.1	ENSCPRG00005012830.1	ENSDARG00000074903.5, ENSDARG00000099199.3	ENSGALG00000040474.2	117345480	ENSG00000078747.15	ENSLACG00000019055.2	ENSLOCG00000000888.1	113130485, 113145641	115476731	ENSMUSG00000027598.16	108786814	ENSNSUG00000004770.1	ENSORLG00000001036.2, ENSORLG00000006280.2	ENSPMRG00000020827.1	115097963, 115098219	ENSSPUG00000008370.1	ENSTGUG00000003516.2	106538618	780194
OG0001857	2	2	3	2	2	2	0	0	+1	0	0	100563480	ENSCMIG00000008411.1, ENSCMIG00000019236.1	ENSCPRG00005015507.1	ENSDARG00000005518.9, ENSDARG00000074212.5	ENSGALG00000005083.7, ENSGALG00000010494.6	117346856, 117369120	ENSG00000117834.12, ENSG00000154025.15	ENSLACG00000011153.1, ENSLACG00000016140.1	ENSLOCG00000005804.1, ENSLOCG00000009664.1	113127763, 113139690	115472422, 115476640	ENSMUSG00000028544.14, ENSMUSG00000042371.12	108784259, 108784277, 108793677	ENSNSUG00000016192.1, ENSNSUG00000017900.1	ENSORLG00000000128.2, ENSORLG00000008814.2	ENSPMRG00000007711.1, ENSPMRG00000015544.1	115075575, 115091482, 115099927	ENSSPUG00000004688.1, ENSSPUG00000011544.1	ENSTGUG00000028559.1	106538144, 106551384	100495397, 101732547
OG0001852	1	1	1	1	1	2	0	0	0	0	-1	100562891, 100565363	ENSCMIG00000002896.1, ENSCMIG00000020038.1	ENSCPRG00005000444.1, ENSCPRG00005014548.1	ENSDARG00000002552.9, ENSDARG00000018530.7, ENSDARG00000111612.1, ENSDARG00000116786.1	ENSGALG00000000883.6, ENSGALG00000002283.7	117347502	ENSG00000114738.11, ENSG00000162889.11	ENSLACG00000006226.1, ENSLACG00000017749.1	ENSLOCG00000012245.1, ENSLOCG00000014454.1	113130227, 113130381, 113130637	115481669	ENSMUSG00000016528.10, ENSMUSG00000032577.16	108793180, 108802832	ENSNSUG00000005295.1, ENSNSUG00000016328.1	ENSORLG00000013296.2, ENSORLG00000015745.2	ENSPMRG00000005794.1	115073959	ENSSPUG00000000647.1, ENSSPUG00000008386.1	ENSTGUG00000004729.2, ENSTGUG00000022920.1	106544613, 106551121	550101, 780323
OG0001851	4	2	2	2	2	2	+2	0	0	0	0	100553575, 100562496	ENSCMIG00000008825.1, ENSCMIG00000013609.1	ENSCPRG00005007640.1, ENSCPRG00005008247.1	ENSDARG00000070606.5, ENSDARG00000103095.4, ENSDARG00000111682.1, ENSDARG00000111787.1	ENSGALG00000009840.6, ENSGALG00000013356.7	117347319, 117366772	ENSG00000183735.10, ENSG00000263528.8	ENSLACG00000010777.1, ENSLACG00000013974.1	ENSLOCG00000012207.1, ENSLOCG00000016486.1	113130832, 113142232	115458934, 115479321, 115479322, 115482219	ENSMUSG00000020115.3, ENSMUSG00000042349.13	108804572	ENSNSUG00000004732.1	ENSORLG00000015769.2, ENSORLG00000026931.1	ENSPMRG00000016680.1	115073738, 115099109	ENSSPUG00000009877.1	ENSTGUG00000001109.2, ENSTGUG00000006485.2	106548060	100216212, 100487744
OG0001853	2	2	1	2	2	2	0	0	-1	0	0	100552536	ENSCMIG00000001449.1, ENSCMIG00000012665.1	ENSCPRG00005002779.1, ENSCPRG00005018844.1	ENSDARG00000022891.9, ENSDARG00000036965.6, ENSDARG00000039483.7, ENSDARG00000102075.2	ENSGALG00000001640.5, ENSGALG00000027533.3	117361945, 117364045	ENSG00000101236.17, ENSG00000133874.2	ENSLACG00000002570.1	ENSLOCG00000002454.1, ENSLOCG00000011833.1, ENSLOCG00000015139.1	113128017, 113128095, 113131881, 113139235	115461289, 115469380	ENSMUSG00000039328.11, ENSMUSG00000048911.15	108796205	ENSNSUG00000001403.1, ENSNSUG00000001448.1, ENSNSUG00000002252.1	ENSORLG00000003666.2, ENSORLG00000006343.2, ENSORLG00000026419.1	ENSPMRG00000009757.1, ENSPMRG00000018423.1	115092684	ENSSPUG00000009206.1, ENSSPUG00000009301.1	ENSTGUG00000025673.1		100485988
OG0003543	2	2	2	2	2	1	0	0	0	0	+1	100567689	ENSCMIG00000002197.1	ENSCPRG00005005863.1, ENSCPRG00005014812.1	ENSDARG00000071208.4	ENSGALG00000041708.2	117349213, 117350302	ENSG00000162552.15	ENSLACG00000002182.1, ENSLACG00000014986.1	ENSLOCG00000001126.1	113130915	115458051, 115482630	ENSMUSG00000036856.4	108797396	ENSNSUG00000016190.1	ENSORLG00000012025.2	ENSPMRG00000008895.1, ENSPMRG00000018478.1	115076627, 115077924	ENSSPUG00000004804.1, ENSSPUG00000014998.1	ENSTGUG00000026088.1		100491282
OG0000708	3	4	3	3	3	3	0	+1	0	0	0	100557552, 100565215	ENSCMIG00000012765.1	ENSCPRG00005015235.1		ENSGALG00000001806.5, ENSGALG00000022718.4	117352259, 117352260, 117352362, 117362670	ENSG00000130383.7, ENSG00000156413.14, ENSG00000171124.13, ENSG00000196371.3	ENSLACG00000017988.1, ENSLACG00000018004.1	ENSLOCG00000018021.1	113134240	115467858, 115468954, 115468955	ENSMUSG00000049307.6	108783737, 108787308, 108789103, 108789123, 108789270, 108791111, 108795859, 108795860, 108795861, 108802803, 108803137, 108803138, 108803421, 108803561, 108803723, 108804955	ENSNSUG00000002164.1	ENSORLG00000006411.2, ENSORLG00000013390.2	ENSPMRG00000008469.1	115079185, 115079218, 115091963	ENSSPUG00000004222.1, ENSSPUG00000011097.1	ENSTGUG00000027501.1	106548451	100127585, 100335051, 100485897, 100495376, 100497863, 100498016, 447974, 447987
OG0001252	3	4	4	3	3	2	0	+1	+1	0	+1	100559246, 100559447	ENSCMIG00000020031.1	ENSCPRG00005003217.1, ENSCPRG00005003222.1	ENSDARG00000006522.11	ENSGALG00000007791.7, ENSGALG00000028214.4	117367468, 117368041, 117368089, 117368503	ENSG00000182938.7, ENSG00000183034.13	ENSLACG00000009986.1, ENSLACG00000010122.1, ENSLACG00000010470.1	ENSLOCG00000013100.1, ENSLOCG00000013107.1	113135670, 113141008, 113141165	115472179, 115472562, 115472638	ENSMUSG00000018862.11, ENSMUSG00000050201.9	108796915, 108796999, 108797023	ENSNSUG00000013438.1, ENSNSUG00000013440.1	ENSORLG00000007582.2	ENSPMRG00000013965.1, ENSPMRG00000013982.1	115089410, 115089411, 115090915, 115090916		ENSTGUG00000008818.2, ENSTGUG00000021952.1	106541844, 106541848	100496174, 100496331, 100496487
OG0002576	2	1	3	2	2	2	0	-1	+1	0	0	100552773, 100562742, 103278007, 103280064	ENSCMIG00000004642.1, ENSCMIG00000011519.1	ENSCPRG00005009305.1	ENSDARG00000074036.5	ENSGALG00000026952.4, ENSGALG00000044975.2	117367308	ENSG00000174611.12	ENSLACG00000009291.1, ENSLACG00000013586.1	ENSLOCG00000000153.1, ENSLOCG00000006234.1	113125150	115462561, 115478842	ENSMUSG00000035606.8	108786099, 108786100, 108786115	ENSNSUG00000013431.1	ENSORLG00000029939.1	ENSPMRG00000009138.1, ENSPMRG00000014746.1	115087139, 115099385, 115099585	ENSSPUG00000009140.1, ENSSPUG00000016489.1	ENSTGUG00000006896.2		100486532, 101730218, 101730654
OG0001746	3	2	2	2	2	2	+1	0	0	0	0	100559492, 100567779	ENSCMIG00000009044.1, ENSCMIG00000012365.1	ENSCPRG00005001552.1, ENSCPRG00005001659.1	ENSDARG00000031598.8, ENSDARG00000036344.5, ENSDARG00000041062.5, ENSDARG00000110220.1	ENSGALG00000026903.3, ENSGALG00000032282.2	117355409, 117359724	ENSG00000104327.7, ENSG00000172137.19, ENSG00000282830.2	ENSLACG00000002397.1	ENSLOCG00000006495.1, ENSLOCG00000010243.1	113133117, 113138076	115471214, 115471300, 115478782	ENSMUSG00000003657.9, ENSMUSG00000028222.2	108804493	ENSNSUG00000013386.1	ENSORLG00000008959.2, ENSORLG00000013038.2	ENSPMRG00000006764.1, ENSPMRG00000021301.1	115085516, 115095489	ENSSPUG00000003007.1, ENSSPUG00000004714.1	ENSTGUG00000005987.2, ENSTGUG00000011825.2	106545521	100496513, 780272
OG0011080	0	1	1	1	1	1	-1	0	0	0	0	100561329	ENSCMIG00000003988.1	ENSCPRG00005017562.1	ENSDARG00000003449.10	ENSGALG00000011537.6	117357079	ENSG00000112541.16		ENSLOCG00000016520.1	113131620		ENSMUSG00000023868.17	108799607	ENSNSUG00000014998.1	ENSORLG00000011357.2	ENSPMRG00000002283.1	115087219	ENSSPUG00000008730.1	ENSTGUG00000009390.2	106547353	100485841
OG0011081	2	1	2	1	1	1	+1	0	+1	0	0	103280677	ENSCMIG00000013278.1		ENSDARG00000096554.2	ENSGALG00000048771.1	117349448	ENSG00000076382.17			113128774	115482391, 115482455	ENSMUSG00000002055.9	108785836		ENSORLG00000026000.1		115097585, 115097586	ENSSPUG00000006463.1, ENSSPUG00000006476.1	ENSTGUG00000025763.1	106551484	100494706
OG0002288	3	2	2	2	2	2	+1	0	0	0	0	100565033, 100567983	ENSCMIG00000006831.1, ENSCMIG00000019683.1	ENSCPRG00005008225.1, ENSCPRG00005011711.1	ENSDARG00000004115.8, ENSDARG00000099923.4	ENSGALG00000005924.7, ENSGALG00000009830.6	117351763, 117358116	ENSG00000161013.17, ENSG00000284501.2	ENSLACG00000012591.1	ENSLOCG00000010472.1, ENSLOCG00000011450.1	113144016, 113144857	115459576, 115462235, 115475693	ENSMUSG00000036620.14	108785382	ENSNSUG00000000140.1, ENSNSUG00000005895.1	ENSORLG00000010714.2, ENSORLG00000018573.2	ENSPMRG00000006196.1, ENSPMRG00000007884.1	115079578, 115088499	ENSSPUG00000007992.1, ENSSPUG00000012489.1	ENSTGUG00000001033.2	106538649, 106547985	100145594, 100489322
OG0009279	1	0	1	1	1	1	0	-1	0	0	0	103278663	ENSCMIG00000011660.1	ENSCPRG00005010939.1	ENSDARG00000044365.8	ENSGALG00000010978.7		ENSG00000132855.5	ENSLACG00000005221.2	ENSLOCG00000006610.1	113134224, 113139718	115472386	ENSMUSG00000028553.12	108784915	ENSNSUG00000001680.1	ENSORLG00000010477.2	ENSPMRG00000015301.1	115100258	ENSSPUG00000016117.1	ENSTGUG00000009863.2	106556895	496885
OG0001730	2	2	1	2	2	2	0	0	-1	0	0	100556173, 100561076	ENSCMIG00000000142.1, ENSCMIG00000012946.1	ENSCPRG00005013786.1	ENSDARG00000011020.9, ENSDARG00000036675.7, ENSDARG00000059351.8	ENSGALG00000009250.6, ENSGALG00000042011.3	117356849, 117361139	ENSG00000135486.18, ENSG00000139675.12, ENSG00000170144.20, ENSG00000224578.5	ENSLACG00000008189.1, ENSLACG00000013754.2	ENSLOCG00000006476.1, ENSLOCG00000006986.1	113123056, 113145213	115466800, 115473704	ENSMUSG00000046434.16, ENSMUSG00000059005.13	108788330, 108797300	ENSNSUG00000002960.1, ENSNSUG00000016003.1	ENSORLG00000008001.2, ENSORLG00000017561.2	ENSPMRG00000001529.1, ENSPMRG00000004153.1	115093711	ENSSPUG00000005423.1, ENSSPUG00000010643.1	ENSTGUG00000008996.2	106537555, 106541878	100144993, 496507
OG0001733	2	2	3	2	2	2	0	0	+1	0	0	100561326, 100566941	ENSCMIG00000013617.1, ENSCMIG00000016588.1	ENSCPRG00005008675.1, ENSCPRG00005010680.1	ENSDARG00000058062.8, ENSDARG00000078854.4	ENSGALG00000007861.6, ENSGALG00000013674.6	117361190, 117367643	ENSG00000102158.19, ENSG00000104723.21	ENSLACG00000011509.2, ENSLACG00000011831.1	ENSLOCG00000013686.1, ENSLOCG00000013971.1	113128250, 113144800	115461549, 115473795	ENSMUSG00000031232.17, ENSMUSG00000039530.17	108794123	ENSNSUG00000009180.1, ENSNSUG00000020471.1	ENSORLG00000014026.2, ENSORLG00000020616.2	ENSPMRG00000012657.1, ENSPMRG00000019151.1	115083361, 115094518, 115094520	ENSSPUG00000007226.1, ENSSPUG00000013581.1	ENSTGUG00000005953.2, ENSTGUG00000007309.2	106550200, 106554814	100379785, 100487046
OG0001776	3	2	2	2	2	2	+1	0	0	0	0	100565244, 100567198	ENSCMIG00000001060.1, ENSCMIG00000001068.1, ENSCMIG00000012803.1	ENSCPRG00005005821.1, ENSCPRG00005012837.1	ENSDARG00000021582.8, ENSDARG00000089952.4, ENSDARG00000113449.1	ENSGALG00000005402.5, ENSGALG00000034509.2	117345645, 117358740	ENSG00000125971.16, ENSG00000168589.15	ENSLACG00000003711.1	ENSLOCG00000000574.1, ENSLOCG00000006447.1	113130458, 113133467	115469895, 115475706, 115477638	ENSMUSG00000034467.7, ENSMUSG00000047459.14	108786166, 108786806	ENSNSUG00000004757.1, ENSNSUG00000010408.1	ENSORLG00000027746.1	ENSPMRG00000006093.1, ENSPMRG00000009527.1, ENSPMRG00000020841.1	115095009, 115097298	ENSSPUG00000008358.1, ENSSPUG00000008618.1	ENSTGUG00000026456.1	106538619	100101695, 549149
OG0009834	1	1	0	1	1	1	0	0	-1	0	0	103279814	ENSCMIG00000010749.1	ENSCPRG00005007402.1	ENSDARG00000015053.10	ENSGALG00000009895.6	117366729	ENSG00000155974.12	ENSLACG00000000342.1	ENSLOCG00000016167.1	113142188	115478809	ENSMUSG00000034813.18	108804562	ENSNSUG00000004157.1	ENSORLG00000017453.2	ENSPMRG00000017644.1		ENSSPUG00000011790.1	ENSTGUG00000006648.2	106540931	100485584
OG0001732	1	2	1	1	1	2	0	+1	0	0	-1	100553220, 100560932	ENSCMIG00000003154.1, ENSCMIG00000005563.1	ENSCPRG00005012247.1, ENSCPRG00005017914.1	ENSDARG00000014439.12, ENSDARG00000063578.6, ENSDARG00000076025.5	ENSGALG00000008380.6, ENSGALG00000012890.6	117352170, 117366415	ENSG00000149091.15, ENSG00000157680.15	ENSLACG00000011803.1, ENSLACG00000018674.1	ENSLOCG00000005570.1, ENSLOCG00000017111.1	113127572, 113132624, 113141903	115478316	ENSMUSG00000038665.15, ENSMUSG00000040479.12	108788726, 108797321	ENSNSUG00000013708.1, ENSNSUG00000017845.1	ENSORLG00000014238.2, ENSORLG00000016792.2	ENSPMRG00000012726.1, ENSPMRG00000013632.1	115079452	ENSSPUG00000003133.1, ENSSPUG00000004569.1	ENSTGUG00000010647.2, ENSTGUG00000011563.2	106542368, 106546003	100491416, 100496839
OG0001738	2	3	2	2	2	2	0	+1	0	0	0	100561648, 100567678	ENSCMIG00000008794.1, ENSCMIG00000018471.1	ENSCPRG00005007365.1, ENSCPRG00005011558.1	ENSDARG00000015917.8, ENSDARG00000053019.6, ENSDARG00000116783.1	ENSGALG00000005205.6, ENSGALG00000008217.6	117348944, 117364703, 117365346	ENSG00000135119.14, ENSG00000189050.16	ENSLACG00000011523.1, ENSLACG00000012165.1	ENSLOCG00000003534.1, ENSLOCG00000003795.1	113139012, 113142502	115480859, 115482652	ENSMUSG00000020521.7, ENSMUSG00000032850.16	108785233, 108798074	ENSNSUG00000009290.1, ENSNSUG00000018301.1	ENSORLG00000000944.3, ENSORLG00000012310.2	ENSPMRG00000015833.1, ENSPMRG00000022420.1	115073032, 115096729	ENSSPUG00000012606.1, ENSSPUG00000016530.1	ENSTGUG00000007693.2, ENSTGUG00000010340.2		100486948, 549103
OG0005941	2	1	1	1	1	1	+1	0	0	0	0	100553919	ENSCMIG00000005692.1, ENSCMIG00000005703.1	ENSCPRG00005008315.1		ENSGALG00000002781.5	117347289	ENSG00000012048.23	ENSLACG00000005979.1	ENSLOCG00000011391.1	113135966	115459296, 115481752	ENSMUSG00000017146.12	108786054	ENSNSUG00000008580.1, ENSNSUG00000008582.1	ENSORLG00000004585.2	ENSPMRG00000011351.1	115074072	ENSSPUG00000004452.1	ENSTGUG00000002867.2	106542500	733513
OG0007304	1	2	1	1	1	1	0	+1	0	0	0	100555015	ENSCMIG00000012315.1	ENSCPRG00005000824.1	ENSDARG00000101680.2	ENSGALG00000011651.7	117363154, 117363736	ENSG00000120805.14	ENSLACG00000009274.1	ENSLOCG00000015195.1	113142325	115477648	ENSMUSG00000060904.14	108787168	ENSNSUG00000000796.1, ENSNSUG00000001692.1		ENSPMRG00000011603.1	115090517	ENSSPUG00000004578.1	ENSTGUG00000009085.2	106546193	549150
OG0001771	3	2	2	2	2	2	+1	0	0	0	0	100552268, 100559870, 100564888	ENSCMIG00000008850.1, ENSCMIG00000009117.1	ENSCPRG00005002486.1, ENSCPRG00005015326.1	ENSDARG00000073896.3	ENSGALG00000000997.4, ENSGALG00000005331.5	117347258, 117354381	ENSG00000182963.10	ENSLACG00000001220.1, ENSLACG00000012092.1	ENSLOCG00000017510.1, ENSLOCG00000018128.1	113134221, 113135502, 113140721	115460043, 115461462, 115481615	ENSMUSG00000034520.14	108785982, 108788783	ENSNSUG00000014695.1, ENSNSUG00000015595.1	ENSORLG00000003042.2, ENSORLG00000004518.2, ENSORLG00000022400.1	ENSPMRG00000014902.1, ENSPMRG00000017345.1	115074449, 115084033	ENSSPUG00000000550.1	ENSTGUG00000000246.2, ENSTGUG00000021660.1	106538495, 106557244	100491606, 779802
OG0005287	2	1	1	1	1	1	+1	0	0	0	0	100567679	ENSCMIG00000015211.1	ENSCPRG00005007785.1	ENSDARG00000051886.5	ENSGALG00000052842.1	117358969	ENSG00000167522.16	ENSLACG00000010184.1	ENSLOCG00000004570.1	113138124	115470959, 115471371	ENSMUSG00000035569.17	108787723	ENSNSUG00000020446.1, ENSNSUG00000020447.1	ENSORLG00000005698.3	ENSPMRG00000011041.1	115095216	ENSSPUG00000006959.1	ENSTGUG00000027323.1	106542028	100485818
OG0014097	0	0	1	1	1	1	-1	-1	0	0	0		ENSCMIG00000017750.1		ENSDARG00000058381.5, ENSDARG00000114470.1					ENSLOCG00000013616.1	113145149			108788240				115091155				100145045
OG0005407	2	2	2	2	2	1	0	0	0	0	+1	100567753	ENSCMIG00000012191.1, ENSCMIG00000012253.1, ENSCMIG00000012256.1	ENSCPRG00005004512.1		ENSGALG00000007874.5	117347793, 117347918	ENSG00000150782.12	ENSLACG00000022302.1	ENSLOCG00000006081.1		115481940, 115482005	ENSMUSG00000039217.13	108801744	ENSNSUG00000004079.1		ENSPMRG00000023333.1	115073658, 115073915	ENSSPUG00000010364.1	ENSTGUG00000000297.2		100496716, 108648098
OG0009747	1	1	0	1	1	1	0	0	-1	0	0	100551614	ENSCMIG00000004523.1	ENSCPRG00005004503.1	ENSDARG00000102402.2	ENSGALG00000005169.4	117361415	ENSG00000196968.11	ENSLACG00000002875.1	ENSLOCG00000000619.1	113144994	115474752	ENSMUSG00000039357.2	108794875	ENSNSUG00000020236.1	ENSORLG00000006402.2	ENSPMRG00000005042.1		ENSSPUG00000017038.1	ENSTGUG00000006970.2	106544092	444888
OG0002253	2	3	2	2	2	2	0	+1	0	0	0	100566200	ENSCMIG00000009597.1	ENSCPRG00005016383.1	ENSDARG00000012460.9, ENSDARG00000029865.9, ENSDARG00000044044.7, ENSDARG00000110241.1, ENSDARG00000112861.1, ENSDARG00000113625.1	ENSGALG00000030432.3	117357977, 117359957, 117362887	ENSG00000101265.16, ENSG00000107551.21	ENSLACG00000004230.2, ENSLACG00000008026.1	ENSLOCG00000004218.1, ENSLOCG00000015629.1	113131545, 113139286	115469330, 115470208	ENSMUSG00000027339.15, ENSMUSG00000042129.8	108793159, 108797151	ENSNSUG00000004583.1	ENSORLG00000002844.2, ENSORLG00000009072.2	ENSPMRG00000012206.1	115092758, 115095622	ENSSPUG00000008425.1	ENSTGUG00000004107.2, ENSTGUG00000021619.1	106556027	100101777, 548420
OG0011720	0	1	1	1	1	1	-1	0	0	0	0	103281636	ENSCMIG00000005273.1	ENSCPRG00005016945.1	ENSDARG00000058416.6		117362300	ENSG00000179532.13	ENSLACG00000001079.1, ENSLACG00000008837.1	ENSLOCG00000013786.1	113127957		ENSMUSG00000030882.19	108801555	ENSNSUG00000007190.1	ENSORLG00000028590.1		115091560			106541887, 106550859	100485299
OG0010955	0	1	0	1	1	1	-1	0	-1	0	0	103279445	ENSCMIG00000013516.1	ENSCPRG00005014308.1	ENSDARG00000068940.4, ENSDARG00000078113.3, ENSDARG00000117205.1	ENSGALG00000015372.5	117357534	ENSG00000169020.10		ENSLOCG00000012258.1			ENSMUSG00000050856.16		ENSNSUG00000011511.1	ENSORLG00000026970.1	ENSPMRG00000015985.1, ENSPMRG00000019061.1		ENSSPUG00000010520.1	ENSTGUG00000000178.2	106549695	549169
OG0001251	4	2	2	2	2	2	+2	0	0	0	0	100558069	ENSCMIG00000017055.1	ENSCPRG00005001591.1, ENSCPRG00005001637.1	ENSDARG00000027797.11, ENSDARG00000061445.8, ENSDARG00000091342.3, ENSDARG00000111136.1, ENSDARG00000114782.1	ENSGALG00000031244.3, ENSGALG00000050760.1	117357774, 117360421	ENSG00000173175.14, ENSG00000174233.11	ENSLACG00000008050.1, ENSLACG00000017248.1	ENSLOCG00000002507.1, ENSLOCG00000007430.1	113123031, 113145091, 113145885	115464311, 115465941, 115474547, 115474650	ENSMUSG00000022840.9, ENSMUSG00000022994.9		ENSNSUG00000010347.1, ENSNSUG00000018218.1	ENSORLG00000006969.2, ENSORLG00000009753.2, ENSORLG00000012382.2	ENSPMRG00000000497.1, ENSPMRG00000020545.1	115087431, 115093463	ENSSPUG00000016123.1, ENSSPUG00000016833.1	ENSTGUG00000004293.2, ENSTGUG00000017455.2	106539925, 106547736, 106553086	100490464, 100493933
OG0008810	1	1	2	1	1	1	0	0	+1	0	0	100557215	ENSCMIG00000017451.1	ENSCPRG00005001339.1	ENSDARG00000110709.1	ENSGALG00000027428.3	117362397	ENSG00000175893.11		ENSLOCG00000011340.1	113125705	115462427	ENSMUSG00000028403.15	108787044	ENSNSUG00000020111.1	ENSORLG00000005132.2	ENSPMRG00000017089.1	115093643, 115093656	ENSSPUG00000010263.1	ENSTGUG00000029727.1	106538429	548827
OG0012478	2	0	0	1	1	1	+1	-1	-1	0	0	100563857	ENSCMIG00000019381.1	ENSCPRG00005004709.1	ENSDARG00000098376.2, ENSDARG00000100255.2	ENSGALG00000015287.7		ENSG00000206535.8		ENSLOCG00000010618.1		115470684, 115470686	ENSMUSG00000109588.1	108796795		ENSORLG00000024219.1	ENSPMRG00000008354.1			ENSTGUG00000013630.2		101731413
OG0002251	2	2	3	2	2	2	0	0	+1	0	0	100564529, 103281522, 107983726	ENSCMIG00000002996.1, ENSCMIG00000006883.1	ENSCPRG00005015103.1	ENSDARG00000059811.7, ENSDARG00000098226.2, ENSDARG00000117140.1	ENSGALG00000034950.2	117357294, 117358658	ENSG00000103056.12	ENSLACG00000001241.1, ENSLACG00000004498.1	ENSLOCG00000003455.1, ENSLOCG00000008553.1	113122790, 113133204	115462767, 115471426	ENSMUSG00000031906.9, ENSMUSG00000071724.5	108795172, 108802802	ENSNSUG00000007109.1, ENSNSUG00000018391.1	ENSORLG00000007890.2, ENSORLG00000025473.1	ENSPMRG00000009035.1, ENSPMRG00000010326.1	115079721, 115079728, 115095244	ENSSPUG00000006855.1	ENSTGUG00000006964.2	106550249	100485505, 100495702
OG0002250	1	2	2	2	2	2	-1	0	0	0	0	100552558, 100562224	ENSCMIG00000005760.1	ENSCPRG00005011635.1, ENSCPRG00005018966.1	ENSDARG00000029695.7, ENSDARG00000109823.1, ENSDARG00000114512.1	ENSGALG00000005888.6, ENSGALG00000023131.4	117353699, 117369413	ENSG00000184207.9, ENSG00000241360.2	ENSLACG00000007640.1, ENSLACG00000008186.2, ENSLACG00000016490.1	ENSLOCG00000005241.1, ENSLOCG00000007538.1	113135665, 113139387	115476009	ENSMUSG00000043445.7, ENSMUSG00000116165.1	108791299	ENSNSUG00000005251.1, ENSNSUG00000017477.1	ENSORLG00000003089.2, ENSORLG00000024748.1	ENSPMRG00000009381.1, ENSPMRG00000014764.1	115075668, 115084800	ENSSPUG00000011433.1, ENSSPUG00000011618.1	ENSTGUG00000015413.2, ENSTGUG00000028845.1	106555976	100488448
OG0003742	7	1	2	2	2	1	+5	-1	0	0	+1	100564821	ENSCMIG00000001769.1		ENSDARG00000103203.2		117355733	ENSG00000160948.14, ENSG00000285339.2	ENSLACG00000013458.1	ENSLOCG00000008615.1	113126954	115459547, 115459548, 115460476, 115460500, 115481640, 115481676, 115481700	ENSMUSG00000115987.1	108803215	ENSNSUG00000002386.1	ENSORLG00000012615.2	ENSPMRG00000011925.1	115085845, 115097311	ENSSPUG00000007986.1		106540438	549068
OG0008145	1	0	1	1	1	1	0	-1	0	0	0	100566327	ENSCMIG00000007857.1	ENSCPRG00005012479.1	ENSDARG00000038114.6	ENSGALG00000028998.4		ENSG00000136936.11	ENSLACG00000013809.1	ENSLOCG00000009592.1	113128811	115463727	ENSMUSG00000028329.13	108785912	ENSNSUG00000003606.1, ENSNSUG00000015388.1	ENSORLG00000020811.2	ENSPMRG00000021668.1	115092613	ENSSPUG00000008697.1	ENSTGUG00000001469.2	106546630	549490
OG0010834	1	2	1	1	1	1	0	+1	0	0	0		ENSCMIG00000006477.1		ENSDARG00000116608.1	ENSGALG00000030237.2	117351700, 117351841	ENSG00000069011.16	ENSLACG00000003428.1	ENSLOCG00000010144.1	113143046	115476010	ENSMUSG00000021506.7	108794294	ENSNSUG00000003233.1	ENSORLG00000024148.1	ENSPMRG00000012122.1	115079788	ENSSPUG00000008839.1	ENSTGUG00000001251.2	106551781	493226
OG0011321	1	0	1	1	1	1	0	-1	0	0	0	100561030	ENSCMIG00000013886.1	ENSCPRG00005009543.1	ENSDARG00000112483.1	ENSGALG00000006392.4		ENSG00000163961.4	ENSLACG00000007464.1	ENSLOCG00000009810.1	113125675	115478914	ENSMUSG00000014074.17	108790143	ENSNSUG00000013498.1		ENSPMRG00000014916.1	115099288	ENSSPUG00000008321.1	ENSTGUG00000005879.2	106554652	100144920
OG0010837	1	1	2	1	1	1	0	0	+1	0	0		ENSCMIG00000006965.1	ENSCPRG00005008516.1	ENSDARG00000096995.2	ENSGALG00000047464.1	117348681	ENSG00000197361.7	ENSLACG00000010074.1	ENSLOCG00000014866.1		115458318	ENSMUSG00000050503.9	108784044	ENSNSUG00000015209.1	ENSORLG00000029992.1	ENSPMRG00000023165.1	115074938, 115075338	ENSSPUG00000015067.1	ENSTGUG00000026997.1	106542863	100493810
OG0000903	4	3	3	3	3	2	+1	0	0	0	+1	100561686, 100564677	ENSCMIG00000002747.1, ENSCMIG00000018324.1	ENSCPRG00005008848.1	ENSDARG00000009796.11, ENSDARG00000055965.6, ENSDARG00000086985.5	ENSGALG00000030384.2	117357138, 117365340, 117365612	ENSG00000104892.17, ENSG00000137171.15, ENSG00000174996.11	ENSLACG00000011258.1, ENSLACG00000012394.2	ENSLOCG00000014748.1, ENSLOCG00000015877.1	113123024, 113125320, 113128459, 113131472	115465298, 115479501, 115479720, 115479826	ENSMUSG00000003546.10, ENSMUSG00000024862.16, ENSMUSG00000040714.14	108796462	ENSNSUG00000001862.1, ENSNSUG00000011203.1, ENSNSUG00000011216.1, ENSNSUG00000015762.1	ENSORLG00000001581.2, ENSORLG00000008133.2, ENSORLG00000012965.2, ENSORLG00000017895.2	ENSPMRG00000015321.1, ENSPMRG00000017704.1, ENSPMRG00000021787.1	115073353, 115086655, 115098210	ENSSPUG00000000382.1, ENSSPUG00000007960.1	ENSTGUG00000004797.2	106539710, 106555796	100216226
OG0000902	3	3	3	3	3	2	0	0	0	0	+1	100556016, 100558794, 103281176	ENSCMIG00000001926.1, ENSCMIG00000007209.1, ENSCMIG00000012220.1, ENSCMIG00000018792.1	ENSCPRG00005003471.1, ENSCPRG00005003648.1, ENSCPRG00005014888.1	ENSDARG00000044685.7, ENSDARG00000056541.8	ENSGALG00000000887.5, ENSGALG00000016287.5	117357168, 117362718, 117365713	ENSG00000131910.5, ENSG00000169297.8	ENSLACG00000001009.1, ENSLACG00000007003.2, ENSLACG00000011527.2	ENSLOCG00000003893.1, ENSLOCG00000009335.1	113122527, 113123446	115465228, 115469583, 115480249	ENSMUSG00000025056.4, ENSMUSG00000037583.2	108783987, 108801370	ENSNSUG00000012362.1, ENSNSUG00000013861.1	ENSORLG00000004442.2, ENSORLG00000011824.2	ENSPMRG00000004149.1, ENSPMRG00000004180.1, ENSPMRG00000009366.1	115073091, 115087872, 115091541	ENSSPUG00000009718.1, ENSSPUG00000018292.1	ENSTGUG00000000984.2, ENSTGUG00000007081.2	106555120, 106557291	100487043, 613046
OG0000904	3	2	2	2	2	2	+1	0	0	0	0	100554385, 100566448	ENSCMIG00000007972.1	ENSCPRG00005004171.1	ENSDARG00000035171.6, ENSDARG00000040284.6, ENSDARG00000069065.5, ENSDARG00000109355.1, ENSDARG00000115730.1	ENSGALG00000007618.4, ENSGALG00000053178.1	117345885, 117347766	ENSG00000137707.13, ENSG00000154640.15, ENSG00000281484.2	ENSLACG00000006197.1, ENSLACG00000015375.1, ENSLACG00000018845.1	ENSLOCG00000000560.1, ENSLOCG00000001217.1, ENSLOCG00000004531.1	113122266, 113142958, 113143275	115476025, 115476174, 115481541	ENSMUSG00000022863.15, ENSMUSG00000032056.10	108785527, 108785528, 108785538, 108793091, 108798118	ENSNSUG00000003944.1	ENSORLG00000006326.2, ENSORLG00000015491.2, ENSORLG00000028396.1	ENSPMRG00000007510.1, ENSPMRG00000023175.1	115074453, 115075999	ENSSPUG00000010746.1, ENSSPUG00000016264.1	ENSTGUG00000000348.2		100038251, 394613, 549151, 613060, 733731
OG0000909	2	1	2	2	2	2	0	-1	0	0	0	100561477, 100568115	ENSCMIG00000011604.1, ENSCMIG00000014226.1, ENSCMIG00000014228.1, ENSCMIG00000019788.1	ENSCPRG00005008017.1	ENSDARG00000073684.6, ENSDARG00000075964.5, ENSDARG00000086950.4, ENSDARG00000103586.2	ENSGALG00000023898.4, ENSGALG00000047290.1, ENSGALG00000048534.1	117369284	ENSG00000149633.12, ENSG00000153404.14, ENSG00000196155.13	ENSLACG00000002065.1, ENSLACG00000002411.1, ENSLACG00000002878.1, ENSLACG00000006440.1	ENSLOCG00000001193.1, ENSLOCG00000008155.1, ENSLOCG00000008250.1	113122097, 113130327, 113145224	115471316, 115475665	ENSMUSG00000014782.16, ENSMUSG00000037813.13	108784200, 108787969	ENSNSUG00000004920.1	ENSORLG00000008037.2, ENSORLG00000016585.2, ENSORLG00000027706.1, ENSORLG00000028111.1	ENSPMRG00000006826.1, ENSPMRG00000016335.1	115095294, 115096976	ENSSPUG00000013018.1	ENSTGUG00000005770.2, ENSTGUG00000024924.1	106540428, 106541057, 106545753	100495112, 779571
OG0000908	3	3	3	3	3	2	0	0	0	0	+1	100556225	ENSCMIG00000001619.1, ENSCMIG00000011395.1	ENSCPRG00005016875.1	ENSDARG00000004297.7, ENSDARG00000004702.9, ENSDARG00000005468.9, ENSDARG00000098635.2	ENSGALG00000041616.2, ENSGALG00000052326.1	117357940, 117363977, 117366114	ENSG00000119669.5, ENSG00000168264.10, ENSG00000170604.5	ENSLACG00000015853.1, ENSLACG00000017164.2, ENSLACG00000018858.2	ENSLOCG00000015906.1	113131295, 113132073, 113140143, 113142868	115466689, 115477389, 115480455	ENSMUSG00000034168.7, ENSMUSG00000044030.4, ENSMUSG00000051495.7	108798062	ENSNSUG00000001041.1, ENSNSUG00000001818.1, ENSNSUG00000017394.1	ENSORLG00000001201.2, ENSORLG00000024085.1, ENSORLG00000030526.1	ENSPMRG00000001011.1, ENSPMRG00000002619.1, ENSPMRG00000008505.1	115073045, 115087232, 115089595	ENSSPUG00000009748.1, ENSSPUG00000015394.1	ENSTGUG00000010224.2	106538214, 106543366, 106547277	100170574, 394851
OG0000901	6	6	4	5	4	2	+1	+1	0	+1	+2	100565928	ENSCMIG00000012238.1, ENSCMIG00000012251.1, ENSCMIG00000017738.1	ENSCPRG00005008359.1, ENSCPRG00005009641.1	ENSDARG00000004094.12, ENSDARG00000062077.8	ENSGALG00000001749.7, ENSGALG00000003286.7	117348484, 117356932, 117356937, 117356989, 117365824, 117366698	ENSG00000103740.10, ENSG00000130377.13	ENSLACG00000005672.2, ENSLACG00000006509.1, ENSLACG00000011979.1, ENSLACG00000014073.1	ENSLOCG00000000968.1, ENSLOCG00000011989.1, ENSLOCG00000014820.1	113139214, 113139753	115461616, 115462790, 115462795, 115462797, 115462798, 115479846	ENSMUSG00000024207.8, ENSMUSG00000032281.11	108784058, 108789636	ENSNSUG00000014278.1	ENSORLG00000001254.2, ENSORLG00000009239.2	ENSPMRG00000018833.1, ENSPMRG00000022245.1	115074983, 115079516, 115079566, 115096384	ENSSPUG00000011809.1, ENSSPUG00000014841.1	ENSTGUG00000000363.2	106548921	100158533
OG0000900	3	3	3	3	3	2	0	0	0	0	+1	100555967, 100559286	ENSCMIG00000001422.1, ENSCMIG00000012416.1, ENSCMIG00000018663.1	ENSCPRG00005003030.1, ENSCPRG00005011637.1, ENSCPRG00005016549.1	ENSDARG00000019098.9, ENSDARG00000026070.5, ENSDARG00000088044.3, ENSDARG00000111114.1	ENSGALG00000027103.3, ENSGALG00000038217.2	117352140, 117363610, 117367991	ENSG00000085117.12, ENSG00000104894.12, ENSG00000231738.11	ENSLACG00000007841.2, ENSLACG00000017907.2, ENSLACG00000022521.1	ENSLOCG00000002767.1, ENSLOCG00000016339.1	113132472, 113136733, 113138146	115466557, 115468809, 115477776	ENSMUSG00000027215.13, ENSMUSG00000030798.15	108798161	ENSNSUG00000008730.1	ENSORLG00000000626.2, ENSORLG00000025090.1, ENSORLG00000028056.1	ENSPMRG00000014744.1, ENSPMRG00000017941.1	115079102, 115080964, 115089113	ENSSPUG00000001536.1	ENSTGUG00000010270.2, ENSTGUG00000020449.1	106537956, 106537961, 106538718	394799, 548518
OG0010523	0	1	1	1	1	1	-1	0	0	0	0	100552772	ENSCMIG00000019488.1	ENSCPRG00005017815.1	ENSDARG00000061272.6	ENSGALG00000034289.2	117351418			ENSLOCG00000013731.1	113130527, 113145265, 113145273			108802184	ENSNSUG00000001713.1	ENSORLG00000001156.2, ENSORLG00000011740.2	ENSPMRG00000011167.1	115091241	ENSSPUG00000003785.1	ENSTGUG00000008199.2	106545226	101732439
OG0000944	2	2	3	2	2	2	0	0	+1	0	0	100553353, 100561141	ENSCMIG00000013576.1, ENSCMIG00000013582.1, ENSCMIG00000015330.1	ENSCPRG00005009753.1, ENSCPRG00005011079.1	ENSDARG00000030173.7, ENSDARG00000069482.6, ENSDARG00000078378.4, ENSDARG00000101036.3, ENSDARG00000109857.1, ENSDARG00000111038.1	ENSGALG00000001583.7, ENSGALG00000042838.2	117367797, 117368254	ENSG00000056558.11, ENSG00000127191.18	ENSLACG00000009991.1, ENSLACG00000013443.1, ENSLACG00000015814.1	ENSLOCG00000000840.1, ENSLOCG00000001420.1, ENSLOCG00000006409.1	113124652, 113124683, 113138478	115472619, 115473001	ENSMUSG00000026875.14, ENSMUSG00000026942.13	108787259, 108793651	ENSNSUG00000003134.1	ENSORLG00000002584.2, ENSORLG00000007166.2, ENSORLG00000016674.2	ENSPMRG00000000841.1, ENSPMRG00000022063.1	115096648, 115096864, 115098128	ENSSPUG00000010572.1	ENSTGUG00000002428.2, ENSTGUG00000006555.2	106541963, 106556710	100494415, 101734662
OG0000942	4	3	2	3	3	2	+1	0	-1	0	+1	100560106, 100564478, 100566712	ENSCMIG00000020055.1	ENSCPRG00005012987.1	ENSDARG00000029663.7, ENSDARG00000033056.6, ENSDARG00000052263.6, ENSDARG00000056479.7, ENSDARG00000058044.7, ENSDARG00000076727.4, ENSDARG00000109723.1	ENSGALG00000031582.3	117357376, 117365305, 117365621	ENSG00000138069.18, ENSG00000174903.16	ENSLACG00000012717.1, ENSLACG00000012869.2	ENSLOCG00000001709.1, ENSLOCG00000014692.1, ENSLOCG00000016037.1	113131676, 113138495, 113140206, 113145672	115465695, 115479401, 115479802, 115479815	ENSMUSG00000020149.17, ENSMUSG00000024870.6	108786518	ENSNSUG00000019164.1	ENSORLG00000000602.2, ENSORLG00000021846.1, ENSORLG00000028104.1	ENSPMRG00000002764.1, ENSPMRG00000014102.1, ENSPMRG00000017791.1	115087019, 115100821	ENSSPUG00000007945.1, ENSSPUG00000011756.1, ENSSPUG00000012822.1	ENSTGUG00000002328.2	106547090, 106554722	448007
OG0012278	0	1	1	1	1	1	-1	0	0	0	0		ENSCMIG00000012357.1	ENSCPRG00005009653.1	ENSDARG00000013575.10	ENSGALG00000001773.6	117365085	ENSG00000087903.13	ENSLACG00000012525.2	ENSLOCG00000000921.1	113139642		ENSMUSG00000024206.15	108789633		ENSORLG00000009257.2	ENSPMRG00000022305.1	115096385	ENSSPUG00000011275.1	ENSTGUG00000000369.2		100144734
OG0012612	1	0	0	1	1	1	0	-1	-1	0	0	100554122	ENSCMIG00000015778.1	ENSCPRG00005004104.1	ENSDARG00000100912.2, ENSDARG00000114809.1	ENSGALG00000004489.6			ENSLACG00000001513.1	ENSLOCG00000005653.1	113122451	115470833		108784121		ENSORLG00000015518.2	ENSPMRG00000019707.1		ENSSPUG00000007233.1			549154
OG0004127	2	2	2	2	2	1	0	0	0	0	+1	100567304	ENSCMIG00000008881.1	ENSCPRG00005004904.1	ENSDARG00000041959.7, ENSDARG00000057633.5	ENSGALG00000012357.5	117361035, 117361640	ENSG00000121966.7	ENSLACG00000011277.2	ENSLOCG00000000937.1	113123914	115474597, 115474875	ENSMUSG00000045382.6	108791340	ENSNSUG00000007680.1	ENSORLG00000029079.1	ENSPMRG00000006895.1	115093538, 115093539	ENSSPUG00000004736.1	ENSTGUG00000011822.2	106539054	100038176
OG0004126	2	1	1	1	1	1	+1	0	0	0	0	103279123	ENSCMIG00000008294.1, ENSCMIG00000008296.1	ENSCPRG00005003797.1	ENSDARG00000094272.2	ENSGALG00000011502.6, ENSGALG00000028457.4, ENSGALG00000054339.1	117360714	ENSG00000176601.13		ENSLOCG00000001750.1	113122868	115474872, 115475167	ENSMUSG00000051590.10	108792291	ENSNSUG00000009065.1, ENSNSUG00000011441.1, ENSNSUG00000011504.1	ENSORLG00000018131.2	ENSPMRG00000006759.1	115093530		ENSTGUG00000029229.1	106540050	100488738
OG0010442	2	1	1	1	1	1	+1	0	0	0	0	100561745	ENSCMIG00000019321.1	ENSCPRG00005017015.1	ENSDARG00000098405.2	ENSGALG00000014718.6	117366354	ENSG00000095015.6	ENSLACG00000007337.1	ENSLOCG00000010945.1		115461877, 115462999	ENSMUSG00000021754.17	108792018	ENSNSUG00000003026.1		ENSPMRG00000017217.1	115075930	ENSSPUG00000015210.1	ENSTGUG00000002592.2	106540861	100490504
OG0004556	0	0	1	1	1	1	-1	-1	0	0	0	103281111	ENSCMIG00000000059.1, ENSCMIG00000012712.1, ENSCMIG00000013109.1, ENSCMIG00000016121.1		ENSDARG00000070604.5, ENSDARG00000095688.2				ENSLACG00000015344.1	ENSLOCG00000000588.1, ENSLOCG00000009834.1						ENSORLG00000002652.2, ENSORLG00000015290.2, ENSORLG00000018095.2, ENSORLG00000018315.2, ENSORLG00000019836.2, ENSORLG00000025322.1, ENSORLG00000028126.1, ENSORLG00000028670.1, ENSORLG00000030521.1	ENSPMRG00000000267.1, ENSPMRG00000000325.1	115083775			106555604, 106555605
OG0002921	2	2	2	2	2	1	0	0	0	0	+1	100558359, 100560286	ENSCMIG00000004475.1, ENSCMIG00000016264.1	ENSCPRG00005017564.1	ENSDARG00000060569.7	ENSGALG00000009493.5	117364018, 117364451	ENSG00000198133.8	ENSLACG00000015654.1, ENSLACG00000017392.2	ENSLOCG00000016452.1, ENSLOCG00000017474.1, ENSLOCG00000017569.1	113130183	115477191, 115480550	ENSMUSG00000046157.13	108804958	ENSNSUG00000000161.1, ENSNSUG00000017677.1	ENSORLG00000011110.2	ENSPMRG00000003664.1, ENSPMRG00000014296.1	115073412, 115090126	ENSSPUG00000013936.1	ENSTGUG00000020374.1	106553706, 106555088	779772
OG0002927	1	3	1	1	1	1	0	+2	0	0	0	100553538, 100553739, 100560926, 100563293, 100563486, 100563681	ENSCMIG00000000072.1	ENSCPRG00005002289.1, ENSCPRG00005002348.1	ENSDARG00000101062.2	ENSGALG00000016665.4	117356714, 117356715, 117357542	ENSG00000079459.13, ENSG00000284967.2	ENSLACG00000007627.1	ENSLOCG00000000791.1	113137633	115467053	ENSMUSG00000021273.11	108797917, 108797918	ENSNSUG00000008356.1	ENSORLG00000017362.2	ENSPMRG00000000667.1	115088146	ENSSPUG00000018525.1	ENSTGUG00000013293.2	106546567, 106546572	100216201
OG0002924	1	1	2	1	1	1	0	0	+1	0	0	100563355	ENSCMIG00000003688.1		ENSDARG00000009637.10, ENSDARG00000019902.9, ENSDARG00000052223.5, ENSDARG00000111827.1, ENSDARG00000113117.1, ENSDARG00000113661.1		117368664	ENSG00000109047.8	ENSLACG00000002485.1	ENSLOCG00000000823.1	113126881, 113136728, 113141281	115466491	ENSMUSG00000020907.1	108789542, 108801864	ENSNSUG00000000074.1, ENSNSUG00000015068.1	ENSORLG00000001318.2, ENSORLG00000005957.2, ENSORLG00000011585.2	ENSPMRG00000011838.1	115080830, 115090768	ENSSPUG00000010379.1	ENSTGUG00000028256.1	106538462	100302393, 493526
OG0006744	1	1	2	1	1	1	0	0	+1	0	0	100552105	ENSCMIG00000003358.1		ENSDARG00000041133.9, ENSDARG00000111358.1	ENSGALG00000008100.4	117351953	ENSG00000165917.10	ENSLACG00000018987.1	ENSLOCG00000005948.1	113132499	115467977	ENSMUSG00000002104.11, ENSMUSG00000111579.1	108789657	ENSNSUG00000017715.1	ENSORLG00000006635.2		115079050, 115079329	ENSSPUG00000004202.1	ENSTGUG00000010400.2	106540131	448160
OG0001544	3	3	2	3	3	2	0	0	-1	0	+1	100561388, 100566215	ENSCMIG00000002157.1, ENSCMIG00000019557.1	ENSCPRG00005009886.1, ENSCPRG00005010149.1	ENSDARG00000055655.6, ENSDARG00000075621.5, ENSDARG00000110817.1	ENSGALG00000008713.7, ENSGALG00000037678.2	117356405, 117359764, 117367596	ENSG00000089685.15	ENSLACG00000011531.1, ENSLACG00000017642.1	ENSLOCG00000007224.1, ENSLOCG00000012776.1	113135981, 113145950	115465068, 115472381, 115473575	ENSMUSG00000017716.15	108800977, 108801438	ENSNSUG00000010055.1	ENSORLG00000003623.2, ENSORLG00000027336.1	ENSPMRG00000003551.1, ENSPMRG00000004450.1, ENSPMRG00000012000.1, ENSPMRG00000013764.1	115087663, 115090256	ENSSPUG00000011300.1, ENSSPUG00000019190.1	ENSTGUG00000005891.2, ENSTGUG00000010697.2	106547391	733532, 733575
OG0006743	1	1	2	1	1	1	0	0	+1	0	0	100551910	ENSCMIG00000006676.1	ENSCPRG00005017298.1	ENSDARG00000007141.12	ENSGALG00000008108.5	117352360	ENSG00000165916.8	ENSLACG00000018899.1	ENSLOCG00000006198.1	113122198	115468853	ENSMUSG00000002102.15	108786891	ENSNSUG00000017716.1	ENSORLG00000010768.2	ENSPMRG00000003892.1	115079051, 115079350	ENSSPUG00000004135.1	ENSTGUG00000028944.1	106540129	448481
OG0009244	2	1	1	1	1	1	+1	0	0	0	0	100562021	ENSCMIG00000014145.1	ENSCPRG00005013917.1	ENSDARG00000068143.5	ENSGALG00000013209.6	117353988	ENSG00000141424.13	ENSLACG00000007265.1	ENSLOCG00000012781.1	113134363	115471166, 115477076	ENSMUSG00000024270.11		ENSNSUG00000010034.1	ENSORLG00000006625.3	ENSPMRG00000011196.1	115084733	ENSSPUG00000013752.1	ENSTGUG00000008614.2	106546319	100487349
OG0009242	1	1	0	1	1	1	0	0	-1	0	0	100560642	ENSCMIG00000017740.1	ENSCPRG00005012491.1	ENSDARG00000105669.3	ENSGALG00000043724.2	117353984	ENSG00000086102.19	ENSLACG00000000769.2	ENSLOCG00000011211.1	113121822	115471123	ENSMUSG00000028423.15	108788899	ENSNSUG00000007856.1	ENSORLG00000026662.1	ENSPMRG00000010727.1		ENSSPUG00000014051.1, ENSSPUG00000014070.1	ENSTGUG00000007055.2	106549964	100488254
OG0011592	0	1	0	1	1	1	-1	0	-1	0	0	100554369	ENSCMIG00000013498.1	ENSCPRG00005014298.1	ENSDARG00000044684.6	ENSGALG00000015374.6	117346641		ENSLACG00000000895.1	ENSLOCG00000012234.1	113124757, 113139037			108788186	ENSNSUG00000015586.1	ENSORLG00000009897.2	ENSPMRG00000020971.1		ENSSPUG00000010573.1	ENSTGUG00000000203.2	106549903	100037859
OG0012088	0	1	1	1	1	1	-1	0	0	0	0	100567746	ENSCMIG00000017000.1	ENSCPRG00005015993.1	ENSDARG00000103614.2	ENSGALG00000004875.5	117345789	ENSG00000133027.18	ENSLACG00000004412.1	ENSLOCG00000001840.1	113135079		ENSMUSG00000000301.16	108788740	ENSNSUG00000017894.1		ENSPMRG00000018242.1	115076051	ENSSPUG00000003728.1			448594
OG0009903	0	1	1	1	1	1	-1	0	0	0	0	100559548, 100559743, 100561265, 100561460	ENSCMIG00000013247.1	ENSCPRG00005013721.1	ENSDARG00000063731.7	ENSGALG00000009202.5	117360680	ENSG00000155636.15	ENSLACG00000003728.1	ENSLOCG00000006862.1	113131622		ENSMUSG00000042369.8	108791215		ENSORLG00000024508.1		115093719	ENSSPUG00000005740.1	ENSTGUG00000009116.2		100379755
OG0007625	0	1	1	1	1	1	-1	0	0	0	0	100558289	ENSCMIG00000006347.1	ENSCPRG00005010305.1	ENSDARG00000030626.7	ENSGALG00000002307.7	117358822	ENSG00000204033.10	ENSLACG00000013722.1	ENSLOCG00000005591.1	113131834		ENSMUSG00000043418.4	108788618	ENSNSUG00000012702.1	ENSORLG00000006899.2, ENSORLG00000009406.2	ENSPMRG00000005710.1	115094944	ENSSPUG00000003556.1	ENSTGUG00000006014.2	106543958	100497156
OG0004387	1	1	0	1	1	1	0	0	-1	0	0	100566375	ENSCMIG00000019508.1	ENSCPRG00005010161.1, ENSCPRG00005010165.1	ENSDARG00000014682.9, ENSDARG00000077979.4, ENSDARG00000115797.1	ENSGALG00000025862.3	117359773	ENSG00000196932.12	ENSLACG00000000564.1	ENSLOCG00000006731.1	113131804	115471144	ENSMUSG00000060044.8	108804781	ENSNSUG00000020160.1	ENSORLG00000004760.2, ENSORLG00000028945.1	ENSPMRG00000009993.1		ENSSPUG00000008134.1, ENSSPUG00000008138.1	ENSTGUG00000022288.1		100145269
OG0010413	1	1	2	1	1	1	0	0	+1	0	0	100559115	ENSCMIG00000018080.1	ENSCPRG00005012654.1	ENSDARG00000020449.7	ENSGALG00000041037.2	117357004	ENSG00000137207.12		ENSLOCG00000016712.1	113131361	115465417	ENSMUSG00000071074.9		ENSNSUG00000008540.1	ENSORLG00000003250.2	ENSPMRG00000004004.1	115086669, 115088465	ENSSPUG00000011840.1	ENSTGUG00000009133.2	106541601	100145569
OG0000332	1	1	2	1	1	2	0	0	+1	0	-1	100556006, 103279566	ENSCMIG00000002827.1, ENSCMIG00000007941.1, ENSCMIG00000012398.1, ENSCMIG00000016913.1, ENSCMIG00000016915.1		ENSDARG00000036767.8, ENSDARG00000058685.7, ENSDARG00000078731.4		117361070	ENSG00000106608.16, ENSG00000270617.1	ENSLACG00000000540.1, ENSLACG00000001962.1, ENSLACG00000003238.1, ENSLACG00000003675.1, ENSLACG00000004197.1, ENSLACG00000007301.1, ENSLACG00000007541.1	ENSLOCG00000000917.1	113125605, 113142854, 113142864, 113144419, 113144435, 113144450	115474238	ENSMUSG00000049680.17	108789136, 108789137, 108789138, 108796893, 108800671, 108800806, 108800957, 108801090, 108803182, 108803864			ENSPMRG00000015676.1, ENSPMRG00000015681.1, ENSPMRG00000015696.1	115094140, 115094692	ENSSPUG00000015831.1, ENSSPUG00000015872.1			100487746, 100488530, 100488691, 100490157, 100490671, 100490847, 100491137, 100491186, 100491511, 100492139, 100492462, 100492630, 101732549, 101733267, 101733405, 101733642, 101735070, 105948387, 108646247, 108648787, 116407643, 116407704, 116407727, 116407728, 116407740, 116407770
OG0010785	1	1	0	1	1	1	0	0	-1	0	0	100563350	ENSCMIG00000001614.1, ENSCMIG00000003229.1		ENSDARG00000038297.5	ENSGALG00000051311.1	117367380	ENSG00000204653.10	ENSLACG00000001117.2		113141056	115466640	ENSMUSG00000038704.12	108794232	ENSNSUG00000004316.1	ENSORLG00000011451.2	ENSPMRG00000011769.1		ENSSPUG00000007012.1	ENSTGUG00000022362.1, ENSTGUG00000023876.1	106542527	548417
OG0001326	1	2	3	2	2	2	-1	0	+1	0	0	100561753, 100564028	ENSCMIG00000018955.1	ENSCPRG00005011395.1, ENSCPRG00005016437.1	ENSDARG00000032039.9, ENSDARG00000040884.7, ENSDARG00000111950.1	ENSGALG00000008555.6, ENSGALG00000013882.6	117359406, 117362536	ENSG00000059728.11, ENSG00000119950.21	ENSLACG00000005354.1, ENSLACG00000007556.1, ENSLACG00000017438.2	ENSLOCG00000012358.1, ENSLOCG00000015320.1	113128306, 113131950, 113138782	115469965	ENSMUSG00000001156.9, ENSMUSG00000025025.14	108788974, 108791929	ENSNSUG00000003880.1, ENSNSUG00000020333.1	ENSORLG00000005955.2, ENSORLG00000015172.2, ENSORLG00000026050.1	ENSPMRG00000003471.1, ENSPMRG00000012129.1	115092727, 115095966, 115096234	ENSSPUG00000004582.1, ENSSPUG00000008742.1	ENSTGUG00000020382.1, ENSTGUG00000027663.1	106541046, 106545555	493491, 779675
OG0001391	3	3	3	3	3	2	0	0	0	0	+1	100551752, 100557062	ENSCMIG00000007386.1, ENSCMIG00000019977.1	ENSCPRG00005014048.1, ENSCPRG00005018628.1	ENSDARG00000022807.9, ENSDARG00000099260.2	ENSGALG00000026816.3	117345442, 117367719, 117368690	ENSG00000154217.15	ENSLACG00000005662.1	ENSLOCG00000006707.1, ENSLOCG00000013604.1	113127919, 113136393, 113141506	115466514, 115473468, 115475950	ENSMUSG00000040430.18	108797644, 108799524, 108804678	ENSNSUG00000010164.1, ENSNSUG00000019849.1	ENSORLG00000009646.2, ENSORLG00000011438.2, ENSORLG00000028654.1	ENSPMRG00000003662.1, ENSPMRG00000019261.1	115075605, 115080726, 115090368	ENSSPUG00000009728.1, ENSSPUG00000011170.1	ENSTGUG00000004478.2, ENSTGUG00000028986.1	106553413	100493137, 549393, 734057
OG0001397	1	1	2	1	1	1	0	0	+1	0	0	107983260	ENSCMIG00000000074.1, ENSCMIG00000000461.1, ENSCMIG00000001262.1, ENSCMIG00000002579.1, ENSCMIG00000005485.1, ENSCMIG00000005492.1, ENSCMIG00000005497.1, ENSCMIG00000005526.1, ENSCMIG00000005535.1, ENSCMIG00000005549.1, ENSCMIG00000005581.1, ENSCMIG00000005588.1, ENSCMIG00000005594.1, ENSCMIG00000005607.1, ENSCMIG00000005615.1, ENSCMIG00000005620.1, ENSCMIG00000005626.1, ENSCMIG00000005632.1, ENS…				117345742					115476560					ENSPMRG00000007747.1	115075708, 115076494				100487110
OG0010278	1	1	0	1	1	1	0	0	-1	0	0	103279343	ENSCMIG00000013244.1, ENSCMIG00000018541.1	ENSCPRG00005002766.1	ENSDARG00000052279.6		117360056	ENSG00000140961.14	ENSLACG00000012817.1, ENSLACG00000018955.2	ENSLOCG00000007297.1	113129793	115470772	ENSMUSG00000074063.10	108796561	ENSNSUG00000000159.1	ENSORLG00000017249.2	ENSPMRG00000008971.1		ENSSPUG00000003616.1	ENSTGUG00000020376.1		100496781
OG0012543	1	1	2	1	1	1	0	0	+1	0	0		ENSCMIG00000014221.1		ENSDARG00000026979.10, ENSDARG00000044261.8		117367411		ENSLACG00000005583.1	ENSLOCG00000002921.1, ENSLOCG00000013624.1	113125102, 113138899	115472034		108805031		ENSORLG00000000488.2, ENSORLG00000009927.2		115097566, 115097985				100497190
OG0011045	1	0	1	1	1	1	0	-1	0	0	0	103280309	ENSCMIG00000007497.1	ENSCPRG00005011136.1	ENSDARG00000087717.4	ENSGALG00000054900.1		ENSG00000166682.13	ENSLACG00000008243.1, ENSLACG00000018536.1	ENSLOCG00000004438.1, ENSLOCG00000005698.1	113134523	115481644	ENSMUSG00000032268.13	108785514, 108797565		ENSORLG00000005115.2	ENSPMRG00000023418.1	115074078				100491119
OG0000283	3	3	4	3	3	3	0	0	+1	0	0	100561405, 100563825, 100567718	ENSCMIG00000005930.1, ENSCMIG00000006046.1, ENSCMIG00000016243.1, ENSCMIG00000019457.1	ENSCPRG00005005941.1	ENSDARG00000043531.6, ENSDARG00000067850.6, ENSDARG00000074378.5, ENSDARG00000104090.1, ENSDARG00000104773.2	ENSGALG00000010870.7, ENSGALG00000043641.2	117346700, 117350160, 117365931	ENSG00000130522.6, ENSG00000171223.6, ENSG00000177606.7	ENSLACG00000001525.1, ENSLACG00000004975.1, ENSLACG00000006733.1, ENSLACG00000015563.1	ENSLOCG00000017628.1, ENSLOCG00000017745.1, ENSLOCG00000017968.1, ENSLOCG00000018297.1	113125118, 113127776, 113129440, 113134028, 113134900, 113140085, 113140583	115466010, 115472249, 115480142	ENSMUSG00000052684.4, ENSMUSG00000052837.7, ENSMUSG00000071076.6, ENSMUSG00000110974.1	108788164, 108793101, 108799893, 108802017	ENSNSUG00000000650.1, ENSNSUG00000001560.1, ENSNSUG00000016852.1	ENSORLG00000008379.2, ENSORLG00000010096.2, ENSORLG00000014533.3, ENSORLG00000018793.2, ENSORLG00000021995.1, ENSORLG00000027558.1, ENSORLG00000027628.1	ENSPMRG00000010774.1, ENSPMRG00000019887.1, ENSPMRG00000022938.1	115080744, 115087144, 115098056, 115099958	ENSSPUG00000009124.1, ENSSPUG00000015461.1, ENSSPUG00000015656.1	ENSTGUG00000000238.2, ENSTGUG00000009693.2	106543931, 106545185, 106545250, 106548604	100126216, 100485288, 100493911, 733713
OG0003300	2	2	1	2	1	1	0	0	0	+1	0	103278981	ENSCMIG00000013160.1	ENSCPRG00005012288.1	ENSDARG00000043299.8	ENSGALG00000020151.5, ENSGALG00000050027.1	117360739, 117362219	ENSG00000109255.11, ENSG00000204640.1		ENSLOCG00000014037.1	113122917, 113129373	115461534, 115468034	ENSMUSG00000029236.4, ENSMUSG00000067604.8	108785104, 108804044		ENSORLG00000009303.2	ENSPMRG00000012814.1	115083526	ENSSPUG00000017691.1	ENSTGUG00000007492.2, ENSTGUG00000010044.2	106549790, 106553299	101731025, 116408866
OG0001517	3	2	2	2	2	2	+1	0	0	0	0	100555057, 100559336, 103278262	ENSCMIG00000008525.1, ENSCMIG00000014046.1, ENSCMIG00000014048.1	ENSCPRG00005017120.1	ENSDARG00000062977.6, ENSDARG00000079062.7, ENSDARG00000102810.2	ENSGALG00000008835.6, ENSGALG00000048879.1	117346929, 117350259	ENSG00000141858.12, ENSG00000203943.8, ENSG00000288488.1	ENSLACG00000010014.1	ENSLOCG00000008363.1, ENSLOCG00000009975.1	113128615, 113139994, 113140922	115464325, 115466107, 115472438	ENSMUSG00000048652.12, ENSMUSG00000079003.3	108791388	ENSNSUG00000006231.1, ENSNSUG00000016764.1	ENSORLG00000006301.2, ENSORLG00000007014.2	ENSPMRG00000008309.1, ENSPMRG00000021450.1	115080920, 115099934	ENSSPUG00000016886.1	ENSTGUG00000019233.1, ENSTGUG00000025077.1	106543373, 106544704	100135078
OG0010789	0	1	1	1	1	1	-1	0	0	0	0	100562825	ENSCMIG00000011840.1	ENSCPRG00005000502.1	ENSDARG00000100850.2	ENSGALG00000015809.4	117363763	ENSG00000239305.7	ENSLACG00000008079.1	ENSLOCG00000010801.1	113144265		ENSMUSG00000052656.12	108799579	ENSNSUG00000017550.1	ENSORLG00000025144.1	ENSPMRG00000013387.1	115086700	ENSSPUG00000004928.1	ENSTGUG00000010834.2	106548347	548983
OG0008967	2	1	1	1	1	1	+1	0	0	0	0	100553234	ENSCMIG00000007364.1	ENSCPRG00005015736.1	ENSDARG00000044191.6, ENSDARG00000114372.1	ENSGALG00000007804.5	117351199	ENSG00000172986.13	ENSLACG00000014093.1	ENSLOCG00000009958.1	113130951	115471693, 115471832	ENSMUSG00000030074.9	108788230	ENSNSUG00000006994.1	ENSORLG00000011004.2		115091151	ENSSPUG00000011506.1		106540802	100486141
OG0001511	2	4	1	2	2	2	0	+2	-1	0	0		ENSCMIG00000001080.1, ENSCMIG00000006900.1	ENSCPRG00005002458.1, ENSCPRG00005008572.1	ENSDARG00000023298.8, ENSDARG00000055475.6, ENSDARG00000100513.3	ENSGALG00000037441.2, ENSGALG00000052612.1	117349892, 117357851, 117361182, 117364551	ENSG00000177954.14, ENSG00000185088.14	ENSLACG00000007901.1, ENSLACG00000012660.2	ENSLOCG00000003507.1, ENSLOCG00000006701.1, ENSLOCG00000014815.1	113126575, 113128999, 113133559, 113136705	115457455, 115480824	ENSMUSG00000036781.13, ENSMUSG00000050621.7, ENSMUSG00000090733.6	108784064	ENSNSUG00000014524.1	ENSORLG00000000594.2, ENSORLG00000009985.2, ENSORLG00000026550.1	ENSPMRG00000014772.1, ENSPMRG00000022964.1	115078909	ENSSPUG00000015351.1	ENSTGUG00000024584.1, ENSTGUG00000026454.1	106546974, 106556788	100127556, 100329132
OG0003497	1	1	2	1	1	1	0	0	+1	0	0	100562449	ENSCMIG00000016310.1, ENSCMIG00000019893.1	ENSCPRG00005014599.1	ENSDARG00000059020.7, ENSDARG00000099373.2	ENSGALG00000015385.6	117346704	ENSG00000131931.8	ENSLACG00000000288.1, ENSLACG00000003453.1	ENSLOCG00000003237.1	113124570	115463732	ENSMUSG00000037214.12	108799891	ENSNSUG00000000648.1	ENSORLG00000018779.2	ENSPMRG00000001082.1, ENSPMRG00000019885.1	115080625, 115092006	ENSSPUG00000009111.1	ENSTGUG00000026754.1	106545253, 106551987	448407
OG0000327	4	4	5	4	4	3	0	0	+1	0	+1	100552374, 100552570, 100552765, 100556626, 100561682, 100564169	ENSCMIG00000019390.1, ENSCMIG00000019395.1, ENSCMIG00000019403.1	ENSCPRG00005013383.1, ENSCPRG00005013461.1, ENSCPRG00005017411.1, ENSCPRG00005017412.1, ENSCPRG00005017416.1, ENSCPRG00005017422.1	ENSDARG00000086826.4	ENSGALG00000011287.6, ENSGALG00000044026.2, ENSGALG00000046375.2	117356987, 117357416, 117357417, 117357521	ENSG00000138068.10	ENSLACG00000002820.2, ENSLACG00000003575.1	ENSLOCG00000015518.1	113131383	115465716, 115465717, 115465718, 115466676	ENSMUSG00000038045.14	108787734, 108787735, 108787743, 108787744	ENSNSUG00000001844.1, ENSNSUG00000004311.1, ENSNSUG00000014031.1, ENSNSUG00000014032.1, ENSNSUG00000016649.1	ENSORLG00000022898.1	ENSPMRG00000000346.1, ENSPMRG00000000379.1, ENSPMRG00000000409.1, ENSPMRG00000005003.1, ENSPMRG00000005006.1, ENSPMRG00000005014.1, ENSPMRG00000005029.1, ENSPMRG00000006913.1	115087214, 115087237, 115087337, 115087341, 115088734	ENSSPUG00000003156.1, ENSSPUG00000014831.1, ENSSPUG00000017416.1	ENSTGUG00000009671.2, ENSTGUG00000009675.2	106550011, 106550012, 106550014, 106550016, 106553278, 106553546	100037903, 100038305, 100135365, 100216123, 394949, 734046
OG0011117	0	1	1	1	1	1	-1	0	0	0	0	100554647	ENSCMIG00000010415.1	ENSCPRG00005000155.1	ENSDARG00000059459.6		117362848	ENSG00000168887.11	ENSLACG00000002785.1		113139125		ENSMUSG00000058706.5, ENSMUSG00000108680.1	108786485	ENSNSUG00000020323.1	ENSORLG00000006309.2	ENSPMRG00000010642.1	115092876	ENSSPUG00000000938.1	ENSTGUG00000028918.1	106542607	100495513
OG0002758	1	2	2	1	1	1	0	+1	+1	0	0	103279517, 103281886, 103282053	ENSCMIG00000007575.1, ENSCMIG00000010153.1	ENSCPRG00005012276.1, ENSCPRG00005017731.1	ENSDARG00000087110.5	ENSGALG00000037031.2, ENSGALG00000051777.1	117346591, 117367501	ENSG00000106948.16, ENSG00000162641.20	ENSLACG00000013885.1	ENSLOCG00000001824.1, ENSLOCG00000001841.1, ENSLOCG00000007805.1	113124334	115472836	ENSMUSG00000039158.11, ENSMUSG00000049565.16	108795630		ENSORLG00000025708.1, ENSORLG00000028031.1		115096579, 115099789	ENSSPUG00000003885.1, ENSSPUG00000003908.1	ENSTGUG00000026490.1	106537630, 106549226	100486577, 100492765
OG0002791	2	2	2	2	2	1	0	0	0	0	+1	100562345, 100567364	ENSCMIG00000002435.1	ENSCPRG00005009658.1, ENSCPRG00005014400.1	ENSDARG00000060597.8, ENSDARG00000075456.5	ENSGALG00000008934.5	117350584, 117366656	ENSG00000121879.5	ENSLACG00000011888.1, ENSLACG00000015507.1	ENSLOCG00000001119.1, ENSLOCG00000013570.1	113134226, 113136604, 113139848	115458021, 115478448	ENSMUSG00000027665.13	108785765	ENSNSUG00000003932.1	ENSORLG00000008938.2, ENSORLG00000011644.2	ENSPMRG00000003186.1, ENSPMRG00000012175.1	115077965, 115098719	ENSSPUG00000014720.1	ENSTGUG00000010736.2	106541175, 106551391	100144924
OG0002793	2	1	2	1	1	1	+1	0	+1	0	0	103277860, 103282245	ENSCMIG00000001341.1	ENSCPRG00005007094.1	ENSDARG00000033727.10, ENSDARG00000054542.8, ENSDARG00000069504.4, ENSDARG00000101415.2, ENSDARG00000109329.1	ENSGALG00000001409.7, ENSGALG00000032172.2	117351829	ENSG00000113302.5	ENSLACG00000001990.1	ENSLOCG00000001125.1, ENSLOCG00000009317.1	113138910, 113143535, 113144156	115462542, 115476413	ENSMUSG00000004296.14		ENSNSUG00000011003.1	ENSORLG00000002115.2, ENSORLG00000002238.2, ENSORLG00000007477.2	ENSPMRG00000014672.1	115079847, 115094633	ENSSPUG00000019278.1	ENSTGUG00000000209.2	106538833	100493914, 116409688
OG0002792	1	2	2	1	1	1	0	+1	+1	0	0	100555514, 103282226	ENSCMIG00000012710.1	ENSCPRG00005002400.1, ENSCPRG00005003193.1	ENSDARG00000005540.9, ENSDARG00000110221.1	ENSGALG00000001838.6, ENSGALG00000053961.1	117351779, 117362981	ENSG00000130227.17, ENSG00000204764.14	ENSLACG00000011974.1, ENSLACG00000015823.1	ENSLOCG00000014884.1	113124360	115469388	ENSMUSG00000022100.14, ENSMUSG00000040594.19	108795046	ENSNSUG00000000937.1, ENSNSUG00000020314.1	ENSORLG00000025259.1	ENSPMRG00000000597.1, ENSPMRG00000012274.1	115079766, 115092674	ENSSPUG00000011549.1, ENSSPUG00000017286.1	ENSTGUG00000029668.1	106541127, 106542633	100038116
OG0002799	1	1	1	1	1	2	0	0	0	0	-1	100563347, 103279158	ENSCMIG00000007410.1, ENSCMIG00000008923.1	ENSCPRG00005005002.1, ENSCPRG00005014660.1, ENSCPRG00005014664.1	ENSDARG00000101697.2, ENSDARG00000103750.2	ENSGALG00000012382.6, ENSGALG00000042443.2	117354113	ENSG00000146530.14	ENSLACG00000003158.1, ENSLACG00000006818.1, ENSLACG00000008133.1	ENSLOCG00000001087.1, ENSLOCG00000011213.1	113127056, 113136094	115468963	ENSMUSG00000079679.3		ENSNSUG00000010371.1, ENSNSUG00000010372.1	ENSORLG00000000112.2, ENSORLG00000000115.2, ENSORLG00000016604.2	ENSPMRG00000007042.1, ENSPMRG00000015513.1	115084300	ENSSPUG00000008439.1	ENSTGUG00000002432.2, ENSTGUG00000011843.2		100495432
OG0002798	1	2	3	1	1	1	0	+1	+2	0	0	100557957, 100561090	ENSCMIG00000009353.1, ENSCMIG00000017695.1		ENSDARG00000038787.4, ENSDARG00000056467.4, ENSDARG00000109925.1		117347372, 117355692	ENSG00000168591.16	ENSLACG00000009482.2, ENSLACG00000016723.2	ENSLOCG00000009394.1, ENSLOCG00000012040.1	113133730, 113140846	115481895	ENSMUSG00000034757.15	108783995	ENSNSUG00000017164.1	ENSORLG00000002612.2, ENSORLG00000006920.2	ENSPMRG00000015204.1, ENSPMRG00000023514.1	115074137, 115083426, 115083427	ENSSPUG00000012436.1	ENSTGUG00000023288.1, ENSTGUG00000023430.1	106540463, 106550743	116411485, 613061
OG0006831	2	1	1	1	1	1	+1	0	0	0	0	100556757	ENSCMIG00000015750.1	ENSCPRG00005016047.1	ENSDARG00000015931.12	ENSGALG00000015846.6	117357423	ENSG00000065609.14		ENSLOCG00000017073.1	113137097	115464823, 115467294	ENSMUSG00000033419.16	108790578	ENSNSUG00000001529.1	ENSORLG00000002069.2, ENSORLG00000016983.2	ENSPMRG00000004343.1	115087858	ENSSPUG00000005357.1	ENSTGUG00000012523.2	106538945	100170497
OG0002273	2	3	2	2	2	2	0	+1	0	0	0	100554289, 100558721	ENSCMIG00000005487.1, ENSCMIG00000011101.1	ENSCPRG00005014836.1, ENSCPRG00005016022.1	ENSDARG00000076153.6, ENSDARG00000114127.1	ENSGALG00000015878.6, ENSGALG00000016125.7	117350725, 117358211, 117359304	ENSG00000135338.14, ENSG00000157578.13	ENSLACG00000010435.2, ENSLACG00000013344.2	ENSLOCG00000001582.1, ENSLOCG00000016242.1	113137617	115467252, 115470568	ENSMUSG00000032258.15, ENSMUSG00000045275.16	108798586	ENSNSUG00000005044.1, ENSNSUG00000017861.1	ENSORLG00000016430.2	ENSPMRG00000004086.1, ENSPMRG00000021152.1	115076615, 115087876	ENSSPUG00000005365.1	ENSTGUG00000005124.2, ENSTGUG00000012586.2	106541536, 106544463	100496849, 100497171
OG0002270	0	1	1	1	1	2	-1	0	0	0	-1	100558448	ENSCMIG00000003363.1, ENSCMIG00000015208.1	ENSCPRG00005002991.1, ENSCPRG00005017265.1	ENSDARG00000034930.8, ENSDARG00000057792.8, ENSDARG00000086453.3	ENSGALG00000015606.6, ENSGALG00000028175.2	117356752	ENSG00000131233.10, ENSG00000135355.4, ENSG00000274944.4, ENSG00000288435.1	ENSLACG00000001007.1, ENSLACG00000009298.1	ENSLOCG00000016951.1, ENSLOCG00000018291.1	113126830, 113127833, 113137218		ENSMUSG00000051056.5	108790108, 108801626	ENSNSUG00000017525.1	ENSORLG00000007682.2, ENSORLG00000017923.2, ENSORLG00000022080.1, ENSORLG00000026803.1	ENSPMRG00000007276.1, ENSPMRG00000018652.1	115088597	ENSSPUG00000001610.1	ENSTGUG00000012383.2, ENSTGUG00000024329.1	106546326	100486437, 100497653
OG0002275	2	2	3	2	2	2	0	0	+1	0	0	100557281, 100566534	ENSCMIG00000000561.1, ENSCMIG00000008233.1	ENSCPRG00005004519.1	ENSDARG00000018698.10, ENSDARG00000091531.5, ENSDARG00000109800.1, ENSDARG00000114112.1		117350629, 117350769	ENSG00000142453.12	ENSLACG00000009739.1, ENSLACG00000015696.1	ENSLOCG00000006077.1, ENSLOCG00000012543.1	113127402, 113141012	115463376, 115466048	ENSMUSG00000032185.15	108797840	ENSNSUG00000019401.1, ENSNSUG00000019918.1	ENSORLG00000017315.2, ENSORLG00000020687.2	ENSPMRG00000021639.1, ENSPMRG00000022349.1	115081159, 115097476, 115098941	ENSSPUG00000001722.1, ENSSPUG00000004517.1	ENSTGUG00000019474.1, ENSTGUG00000023159.1	106542148, 106547356	100170180, 100497000
OG0002278	2	2	2	2	2	1	0	0	0	0	+1	100561228, 100563653	ENSCMIG00000017943.1	ENSCPRG00005015492.1	ENSDARG00000005141.9, ENSDARG00000027963.8, ENSDARG00000057000.7, ENSDARG00000117013.1	ENSGALG00000035058.2	117349930, 117351150	ENSG00000164076.17	ENSLACG00000002553.1	ENSLOCG00000010856.1, ENSLOCG00000014337.1	113130627, 113130671, 113145521	115463443, 115472492	ENSMUSG00000032936.13	108788259, 108802604	ENSNSUG00000004012.1, ENSNSUG00000005515.1	ENSORLG00000003516.2, ENSORLG00000008530.2, ENSORLG00000014299.2	ENSPMRG00000004509.1, ENSPMRG00000023774.1	115090483, 115096480	ENSSPUG00000002006.1	ENSTGUG00000005054.2	106543118, 106552508, 106554688	100144935, 100216185
OG0002684	1	1	1	1	1	2	0	0	0	0	-1	100559884	ENSCMIG00000007472.1, ENSCMIG00000012347.1	ENSCPRG00005005939.1, ENSCPRG00005007045.1	ENSDARG00000029372.8, ENSDARG00000041515.7	ENSGALG00000008150.7	117365554	ENSG00000105808.18, ENSG00000111344.11, ENSG00000170667.14	ENSLACG00000005513.1, ENSLACG00000018523.1	ENSLOCG00000002287.1, ENSLOCG00000008183.1	113139327	115479763	ENSMUSG00000004952.13, ENSMUSG00000029602.11	108791274, 108791295	ENSNSUG00000008039.1, ENSNSUG00000020096.1	ENSORLG00000013128.2	ENSPMRG00000015943.1, ENSPMRG00000022672.1	115100761	ENSSPUG00000008281.1, ENSSPUG00000010723.1, ENSSPUG00000010824.1	ENSTGUG00000004513.2, ENSTGUG00000015602.2		100488193, 493411
OG0012932	0	0	1	1	1	1	-1	-1	0	0	0		ENSCMIG00000012639.1		ENSDARG00000103383.2	ENSGALG00000048369.1			ENSLACG00000000840.1					108801457	ENSNSUG00000018163.1, ENSNSUG00000018164.1	ENSORLG00000025502.1, ENSORLG00000027510.1	ENSPMRG00000000324.1	115094654	ENSSPUG00000004861.1	ENSTGUG00000025522.1	106541364
OG0001627	1	1	1	1	1	2	0	0	0	0	-1	100554609, 100562227	ENSCMIG00000000373.1, ENSCMIG00000013758.1	ENSCPRG00005010807.1, ENSCPRG00005012698.1	ENSDARG00000037097.10, ENSDARG00000099111.3, ENSDARG00000109424.1	ENSGALG00000004360.7, ENSGALG00000013627.7	117360464	ENSG00000003989.18	ENSLACG00000004392.2, ENSLACG00000017344.1	ENSLOCG00000011752.1, ENSLOCG00000013912.1	113142900, 113144546, 113144547, 113144549, 113144638, 113145006	115461555	ENSMUSG00000031596.15	108785686, 108786311	ENSNSUG00000009229.1, ENSNSUG00000016597.1	ENSORLG00000006716.2, ENSORLG00000007035.2, ENSORLG00000010166.2	ENSPMRG00000007343.1, ENSPMRG00000012591.1	115083267	ENSSPUG00000004165.1, ENSSPUG00000017195.1	ENSTGUG00000000794.2, ENSTGUG00000007182.2	106548985, 106549492	100485546, 100494231
OG0009494	1	0	1	1	1	1	0	-1	0	0	0	100564322	ENSCMIG00000013889.1	ENSCPRG00005018485.1	ENSDARG00000026395.8, ENSDARG00000116861.1	ENSGALG00000012647.7		ENSG00000111783.12	ENSLACG00000017280.1	ENSLOCG00000015258.1	113133614	115477743	ENSMUSG00000020037.15	108788195	ENSNSUG00000012867.1	ENSORLG00000011114.2	ENSPMRG00000010681.1	115089461	ENSSPUG00000004925.1	ENSTGUG00000011025.2	106542404	100496135
OG0010094	2	0	1	1	1	1	+1	-1	0	0	0	100560353	ENSCMIG00000001020.1		ENSDARG00000013950.7	ENSGALG00000049153.1		ENSG00000258429.2	ENSLACG00000008750.1	ENSLOCG00000002834.1	113132790	115459197, 115470989	ENSMUSG00000078931.4	108787727	ENSNSUG00000020395.1	ENSORLG00000015332.2	ENSPMRG00000008856.1	115095085	ENSSPUG00000005883.1	ENSTGUG00000023600.1	106555901	448425
OG0013237	0	1	1	1	1	1	-1	0	0	0	0	103278366	ENSCMIG00000012855.1			ENSGALG00000048672.1	117358655											115077010				100490910, 108645833, 116408574, 116408575, 116408576, 116408577, 116408745
OG0011958	1	0	1	1	1	1	0	-1	0	0	0		ENSCMIG00000015331.1	ENSCPRG00005010658.1	ENSDARG00000101963.2	ENSGALG00000041390.2		ENSG00000244187.8	ENSLACG00000009800.1	ENSLOCG00000000999.1	113124693	115472620	ENSMUSG00000026939.12	108787264		ENSORLG00000027516.1	ENSPMRG00000004901.1	115097875	ENSSPUG00000009387.1, ENSSPUG00000009548.1	ENSTGUG00000002339.2		100135407
OG0001617	3	3	2	3	3	2	0	0	-1	0	+1	100556367	ENSCMIG00000003392.1, ENSCMIG00000004915.1	ENSCPRG00005003096.1, ENSCPRG00005005214.1	ENSDARG00000014091.7, ENSDARG00000038006.6	ENSGALG00000016473.5, ENSGALG00000037695.2	117355470, 117357346, 117358026	ENSG00000143867.7, ENSG00000164920.9	ENSLACG00000005426.1, ENSLACG00000005856.1	ENSLOCG00000009790.1, ENSLOCG00000017185.1, ENSLOCG00000017186.1	113122457, 113130160	115465184, 115467121, 115479314	ENSMUSG00000022330.5, ENSMUSG00000048387.8	108789176, 108789788	ENSNSUG00000003748.1, ENSNSUG00000012665.1	ENSORLG00000002797.2, ENSORLG00000010734.2	ENSPMRG00000002362.1, ENSPMRG00000021333.1	115085586, 115088062	ENSSPUG00000016934.1	ENSTGUG00000012027.2, ENSTGUG00000019377.1	106539756, 106544551	100038196, 493408
OG0013481	1	1	2	1	1	1	0	0	+1	0	0		ENSCMIG00000013626.1	ENSCPRG00005019138.1	ENSDARG00000078520.7		117364097			ENSLOCG00000017892.1		115478026						115082158, 115082159	ENSSPUG00000000118.1		106537423	779867
OG0013485	1	0	1	1	1	1	0	-1	0	0	0		ENSCMIG00000015136.1		ENSDARG00000059412.6	ENSGALG00000037112.2			ENSLACG00000009453.1	ENSLOCG00000011924.1		115472877		108789598		ENSORLG00000023485.1		115084539		ENSTGUG00000001857.2		779622
OG0005562	2	1	1	1	1	1	+1	0	0	0	0	100552641	ENSCMIG00000015531.1	ENSCPRG00005000207.1	ENSDARG00000069857.4, ENSDARG00000110000.1	ENSGALG00000015486.6	117358102	ENSG00000132423.12	ENSLACG00000012129.1	ENSLOCG00000017096.1	113122174	115464826, 115465250	ENSMUSG00000028247.2	108793957	ENSNSUG00000017880.1	ENSORLG00000025966.1	ENSPMRG00000007589.1	115087797	ENSSPUG00000002262.1	ENSTGUG00000012290.2	106537640	100486084
OG0002357	3	2	2	2	2	2	+1	0	0	0	0	100553303, 100563304	ENSCMIG00000010782.1, ENSCMIG00000011148.1	ENSCPRG00005001755.1, ENSCPRG00005006884.1	ENSDARG00000103953.2, ENSDARG00000109815.1, ENSDARG00000116469.1	ENSGALG00000010370.6, ENSGALG00000036322.2	117360266, 117366527	ENSG00000144893.12, ENSG00000184634.16	ENSLACG00000002745.1, ENSLACG00000004970.1	ENSLOCG00000015382.1	113144222	115473777, 115478361, 115479010	ENSMUSG00000056476.13, ENSMUSG00000079487.11	108794788	ENSNSUG00000012225.1, ENSNSUG00000018500.1	ENSORLG00000000794.2	ENSPMRG00000009208.1, ENSPMRG00000023183.1	115094708, 115098926	ENSSPUG00000000749.1, ENSSPUG00000003166.1	ENSTGUG00000007167.2	106549468, 106549678	100495585
OG0003422	2	2	2	2	2	1	0	0	0	0	+1	100561431, 100563138	ENSCMIG00000008069.1	ENSCPRG00005001864.1, ENSCPRG00005016173.1	ENSDARG00000010662.10, ENSDARG00000039152.8, ENSDARG00000109843.1		117362867, 117366671	ENSG00000153832.12	ENSLACG00000010953.2	ENSLOCG00000008178.1	113134127, 113134732	115468047, 115478614	ENSMUSG00000073633.9	108792218, 108796821	ENSNSUG00000017918.1		ENSPMRG00000008066.1	115093018, 115098652	ENSSPUG00000011112.1		106546011	100145255, 448109
OG0009991	0	1	1	1	1	1	-1	0	0	0	0	100567161	ENSCMIG00000006426.1	ENSCPRG00005012566.1	ENSDARG00000042534.8	ENSGALG00000004493.7	117364849	ENSG00000111011.18	ENSLACG00000018071.1	ENSLOCG00000005444.1	113138537		ENSMUSG00000029422.15	108787785	ENSNSUG00000008902.1	ENSORLG00000006008.2	ENSPMRG00000022764.1	115073205	ENSSPUG00000011309.1	ENSTGUG00000006306.2	106553653	496445
OG0008276	2	1	1	1	1	1	+1	0	0	0	0	100553478	ENSCMIG00000013273.1	ENSCPRG00005006352.1	ENSDARG00000062951.5	ENSGALG00000033137.3	117359605	ENSG00000140950.16		ENSLOCG00000002721.1	113133538	115459666, 115469913	ENSMUSG00000034105.9	108792173	ENSNSUG00000019021.1	ENSORLG00000015474.2	ENSPMRG00000011322.1	115094974	ENSSPUG00000008023.1	ENSTGUG00000004264.2, ENSTGUG00000021270.1		100496378
OG0011157	1	1	2	1	1	1	0	0	+1	0	0	100553880	ENSCMIG00000013374.1	ENSCPRG00005006344.1	ENSDARG00000058003.7	ENSGALG00000005503.5	117359648	ENSG00000103175.11		ENSLOCG00000002319.1	113132421	115470910	ENSMUSG00000023336.6		ENSNSUG00000019450.1	ENSORLG00000029685.1	ENSPMRG00000011562.1	115094976, 115097156	ENSSPUG00000008075.1	ENSTGUG00000004342.2		100497322
OG0013649	1	0	0	1	1	1	0	-1	-1	0	0		ENSCMIG00000005501.1	ENSCPRG00005000879.1				ENSG00000019102.12	ENSLACG00000007181.2	ENSLOCG00000005107.1		115481853	ENSMUSG00000001943.8		ENSNSUG00000004313.1		ENSPMRG00000017148.1					108648094
OG0009510	1	0	1	1	1	1	0	-1	0	0	0	103279103	ENSCMIG00000003964.1	ENSCPRG00005009103.1	ENSDARG00000045402.5	ENSGALG00000007900.5		ENSG00000148444.16	ENSLACG00000010094.1	ENSLOCG00000011800.1	113121502	115467900	ENSMUSG00000051154.11		ENSNSUG00000002654.1, ENSNSUG00000009435.1	ENSORLG00000007220.2	ENSPMRG00000014117.1	115084192	ENSSPUG00000016760.1	ENSTGUG00000001208.2	106540854, 106545618	100494486
OG0003310	0	0	1	1	1	1	-1	-1	0	0	0		ENSCMIG00000003769.1, ENSCMIG00000015701.1	ENSCPRG00005002520.1, ENSCPRG00005004190.1	ENSDARG00000078088.5, ENSDARG00000102445.2	ENSGALG00000033089.2, ENSGALG00000049455.1			ENSLACG00000011462.1, ENSLACG00000013151.1	ENSLOCG00000005823.1, ENSLOCG00000005972.1	113122715, 113133119, 113136349			108784140, 108784153, 108795896		ENSORLG00000015330.2, ENSORLG00000016202.2, ENSORLG00000026674.1	ENSPMRG00000019807.1, ENSPMRG00000021636.1	115085554	ENSSPUG00000016317.1	ENSTGUG00000009048.2, ENSTGUG00000011921.2		100493382, 100494953
OG0002022	2	1	2	2	2	2	0	-1	0	0	0	100566633, 100568125	ENSCMIG00000006819.1, ENSCMIG00000012866.1	ENSCPRG00005013841.1	ENSDARG00000056012.6, ENSDARG00000059255.4, ENSDARG00000099365.2, ENSDARG00000100087.2	ENSGALG00000037310.3	117361490	ENSG00000106038.13, ENSG00000174279.4	ENSLACG00000010437.1, ENSLACG00000015759.1, ENSLACG00000017535.1	ENSLOCG00000007179.1, ENSLOCG00000011857.1, ENSLOCG00000013460.1	113123757, 113126462	115460127, 115474954	ENSMUSG00000001815.15, ENSMUSG00000005503.8	108788324	ENSNSUG00000011227.1, ENSNSUG00000011819.1	ENSORLG00000005050.2, ENSORLG00000017026.2, ENSORLG00000017534.2	ENSPMRG00000004255.1, ENSPMRG00000017634.1	115086087, 115093221		ENSTGUG00000002928.2, ENSTGUG00000008931.2	106549826	100496893, 100498260
OG0002023	2	1	2	2	2	2	0	-1	0	0	0	100551755, 100562087	ENSCMIG00000006836.1	ENSCPRG00005007234.1, ENSCPRG00005016099.1	ENSDARG00000056030.6	ENSGALG00000026989.4, ENSGALG00000032740.2	117354039	ENSG00000122592.8, ENSG00000260027.5	ENSLACG00000015078.1, ENSLACG00000016658.1	ENSLOCG00000013448.1	113125976, 113141607	115469614, 115481796	ENSMUSG00000038236.8, ENSMUSG00000038721.8	108794859, 108804361	ENSNSUG00000005651.1, ENSNSUG00000007443.1, ENSNSUG00000011829.1, ENSNSUG00000017660.1	ENSORLG00000023188.1	ENSPMRG00000013164.1, ENSPMRG00000017611.1	115073947, 115084375	ENSSPUG00000006323.1, ENSSPUG00000016072.1	ENSTGUG00000002917.2, ENSTGUG00000020107.1	106549844, 106556068, 106556070	100494663, 101734257
OG0002020	2	2	3	2	2	2	0	0	+1	0	0	100558789, 100565389	ENSCMIG00000008679.1, ENSCMIG00000018146.1	ENSCPRG00005007304.1, ENSCPRG00005013692.1	ENSDARG00000098520.2, ENSDARG00000101792.2	ENSGALG00000001684.6, ENSGALG00000045758.2	117345553, 117367805	ENSG00000103184.12, ENSG00000129657.16	ENSLACG00000005726.2	ENSLOCG00000000954.1, ENSLOCG00000013406.1	113128046, 113141661	115473307, 115476336	ENSMUSG00000020823.16, ENSMUSG00000091712.2	108786406, 108788738	ENSNSUG00000008826.1, ENSNSUG00000015842.1	ENSORLG00000012410.2	ENSPMRG00000008205.1, ENSPMRG00000019034.1	115076144, 115082285, 115090834	ENSSPUG00000005777.1, ENSSPUG00000007378.1	ENSTGUG00000003476.2, ENSTGUG00000007748.2	106537511	100124776, 493292
OG0006107	1	1	2	1	1	1	0	0	+1	0	0	100565916	ENSCMIG00000003080.1	ENSCPRG00005000284.1	ENSDARG00000008542.9	ENSGALG00000037597.2	117347273	ENSG00000180667.10	ENSLACG00000018859.2	ENSLOCG00000010760.1	113130872	115481519	ENSMUSG00000046404.5	108802979	ENSNSUG00000016309.1	ENSORLG00000023946.1	ENSPMRG00000005732.1	115073979, 115074477	ENSSPUG00000006191.1	ENSTGUG00000001071.2	106540490	100493203
OG0006106	2	1	1	1	1	1	+1	0	0	0	0	100565386	ENSCMIG00000002854.1	ENSCPRG00005008148.1	ENSDARG00000012929.6	ENSGALG00000000856.7	117347252	ENSG00000143486.16	ENSLACG00000008651.1	ENSLOCG00000012230.1	113146272	115458933, 115481547	ENSMUSG00000026427.16	108790953	ENSNSUG00000016392.1	ENSORLG00000010491.2	ENSPMRG00000005651.1	115073957	ENSSPUG00000008418.1	ENSTGUG00000001092.2	106544618	395035
OG0003995	1	1	2	1	1	1	0	0	+1	0	0	100553690, 103280388	ENSCMIG00000015890.1, ENSCMIG00000015894.1	ENSCPRG00005004170.1	ENSDARG00000025335.9	ENSGALG00000011322.6	117353797	ENSG00000163491.16	ENSLACG00000008084.2	ENSLOCG00000006970.1	113136523	115471872	ENSMUSG00000042567.20	108792720, 108798396	ENSNSUG00000000039.1	ENSORLG00000016378.3	ENSPMRG00000021262.1	115083265, 115084499	ENSSPUG00000017036.1	ENSTGUG00000020137.1	106541582	100489398
OG0004408	2	1	1	1	1	1	+1	0	0	0	0	100551687	ENSCMIG00000004680.1		ENSDARG00000061622.8, ENSDARG00000116821.1	ENSGALG00000009919.6	117357579	ENSG00000171126.8	ENSLACG00000004218.2	ENSLOCG00000016461.1	113131770, 113135101	115458712, 115464219	ENSMUSG00000045053.2	108785126	ENSNSUG00000014534.1	ENSORLG00000003367.2, ENSORLG00000030175.1	ENSPMRG00000004849.1	115086879	ENSSPUG00000017628.1	ENSTGUG00000022548.1	106541014	100485370
OG0001895	1	2	3	2	2	2	-1	0	+1	0	0	100561470, 100564654	ENSCMIG00000007534.1, ENSCMIG00000016830.1	ENSCPRG00005003364.1, ENSCPRG00005012410.1	ENSDARG00000062887.7, ENSDARG00000075641.6	ENSGALG00000009017.6, ENSGALG00000012117.7	117354202, 117361320	ENSG00000115107.20, ENSG00000157214.14	ENSLACG00000003461.1, ENSLACG00000017667.1	ENSLOCG00000003240.1, ENSLOCG00000010448.1	113121457, 113127280	115474061	ENSMUSG00000015653.13, ENSMUSG00000026389.16	108793201	ENSNSUG00000009655.1, ENSNSUG00000009861.1	ENSORLG00000004437.2, ENSORLG00000019588.2	ENSPMRG00000006440.1, ENSPMRG00000012947.1	115084216, 115093503, 115093504	ENSSPUG00000014532.1, ENSSPUG00000016182.1	ENSTGUG00000001427.2, ENSTGUG00000011567.2	106541259, 106554635	100496101, 101733393
OG0001630	3	2	2	2	2	2	+1	0	0	0	0	100554296, 100562608	ENSCMIG00000018347.1	ENSCPRG00005015120.1	ENSDARG00000011672.12, ENSDARG00000019235.11, ENSDARG00000042210.8, ENSDARG00000110306.1, ENSDARG00000113998.1, ENSDARG00000116240.1	ENSGALG00000006560.6	117351144, 117366322	ENSG00000012171.20, ENSG00000075213.11	ENSLACG00000013866.1, ENSLACG00000016211.1	ENSLOCG00000014325.1, ENSLOCG00000016397.1	113132478, 113141837, 113145793	115459212, 115471944, 115478587	ENSMUSG00000028883.17, ENSMUSG00000057969.15	108791798	ENSNSUG00000004118.1, ENSNSUG00000005483.1	ENSORLG00000003270.2, ENSORLG00000009475.2, ENSORLG00000015034.2	ENSPMRG00000002120.1, ENSPMRG00000004686.1	115090464, 115098751	ENSSPUG00000005303.1	ENSTGUG00000002449.2, ENSTGUG00000006529.2	106545106	100151737, 100494110
OG0002153	1	2	2	2	2	2	-1	0	0	0	0	100551671, 100567398	ENSCMIG00000013356.1, ENSCMIG00000014718.1	ENSCPRG00005014703.1, ENSCPRG00005015033.1	ENSDARG00000098968.2	ENSGALG00000001860.6, ENSGALG00000008328.6	117347402, 117366916	ENSG00000081019.13, ENSG00000187257.16	ENSLACG00000007977.1, ENSLACG00000016161.1	ENSLOCG00000011013.1, ENSLOCG00000016004.1	113141932, 113145288	115481477	ENSMUSG00000039968.9, ENSMUSG00000044098.14	108790206, 108798093	ENSNSUG00000013728.1, ENSNSUG00000019650.1	ENSORLG00000023785.1, ENSORLG00000028627.1	ENSPMRG00000006554.1, ENSPMRG00000012244.1	115074109, 115098495	ENSSPUG00000011366.1, ENSSPUG00000012807.1	ENSTGUG00000001581.2, ENSTGUG00000002712.2	106539292, 106546429	100127593, 550058
OG0011269	1	1	2	1	1	1	0	0	+1	0	0	100558844	ENSCMIG00000006284.1	ENSCPRG00005011397.1	ENSDARG00000020758.10		117357920	ENSG00000152154.11		ENSLOCG00000015750.1	113140169	115465444	ENSMUSG00000024245.4	108799666	ENSNSUG00000016197.1	ENSORLG00000030656.1	ENSPMRG00000022917.1	115087310, 115091805	ENSSPUG00000006331.1		106555765	100488502
OG0000319	3	5	4	3	3	3	0	+2	+1	0	0	100560343, 100563532	ENSCMIG00000005850.1, ENSCMIG00000015371.1, ENSCMIG00000019455.1	ENSCPRG00005009743.1, ENSCPRG00005011996.1	ENSDARG00000015057.8, ENSDARG00000029107.6, ENSDARG00000038473.10, ENSDARG00000038576.5, ENSDARG00000043484.7, ENSDARG00000099749.2, ENSDARG00000111656.1	ENSGALG00000012311.7, ENSGALG00000021213.5	117346920, 117351563, 117359102, 117362708, 117365916	ENSG00000072401.15, ENSG00000078967.13, ENSG00000109332.20, ENSG00000131508.16	ENSLACG00000000013.1, ENSLACG00000004972.1, ENSLACG00000022196.1	ENSLOCG00000006441.1, ENSLOCG00000012054.1, ENSLOCG00000012597.1, ENSLOCG00000015062.1	113127155, 113132118, 113135657, 113138760, 113144286, 113144367	115461152, 115469278, 115470151	ENSMUSG00000019927.6, ENSMUSG00000063447.7, ENSMUSG00000078578.9, ENSMUSG00000091896.8	108788865, 108789058, 108792479	ENSNSUG00000010864.1, ENSNSUG00000012684.1, ENSNSUG00000016136.1	ENSORLG00000009695.2, ENSORLG00000011717.2, ENSORLG00000026032.1, ENSORLG00000027618.1, ENSORLG00000028427.1	ENSPMRG00000005769.1, ENSPMRG00000010295.1	115079736, 115088854, 115092836, 115095706	ENSSPUG00000002460.1, ENSSPUG00000011206.1, ENSSPUG00000019211.1	ENSTGUG00000001604.2, ENSTGUG00000003687.2, ENSTGUG00000005149.2	106551931, 106553279	100497147, 548818, 780353
OG0000318	4	4	4	4	4	3	0	0	0	0	+1	100565473, 103279340, 103280026	ENSCMIG00000002198.1, ENSCMIG00000015765.1	ENSCPRG00005005799.1, ENSCPRG00005012424.1	ENSDARG00000015890.9, ENSDARG00000017121.8, ENSDARG00000044155.6, ENSDARG00000076520.4	ENSGALG00000003670.7, ENSGALG00000026258.3, ENSGALG00000026264.4	117345852, 117349841, 117355402, 117359501	ENSG00000129535.13, ENSG00000178573.7, ENSG00000182759.4, ENSG00000204103.4, ENSG00000285493.1	ENSLACG00000006698.1, ENSLACG00000009361.1, ENSLACG00000016005.1, ENSLACG00000017985.1	ENSLOCG00000000440.1, ENSLOCG00000004673.1, ENSLOCG00000018124.1	113132514, 113137818, 113139780, 113145395	115458017, 115470891, 115476317, 115480867	ENSMUSG00000040632.16, ENSMUSG00000047591.5, ENSMUSG00000055435.6, ENSMUSG00000074622.4	108786442, 108786799, 108789039	ENSNSUG00000001361.1, ENSNSUG00000010404.1, ENSNSUG00000016951.1	ENSORLG00000009643.2, ENSORLG00000013090.3, ENSORLG00000025273.1, ENSORLG00000025539.1	ENSPMRG00000005153.1, ENSPMRG00000009533.1, ENSPMRG00000020944.1, ENSPMRG00000021417.1	115078017, 115085777, 115095010, 115097897	ENSSPUG00000003277.1, ENSSPUG00000005870.1, ENSSPUG00000008626.1	ENSTGUG00000004610.2, ENSTGUG00000012742.2, ENSTGUG00000025008.1	106543223, 106545178, 106551874, 106552296	595086, 613050, 613051
OG0002644	1	1	2	1	1	1	0	0	+1	0	0	100554487	ENSCMIG00000008140.1	ENSCPRG00005010637.1, ENSCPRG00005016895.1	ENSDARG00000013853.7, ENSDARG00000054749.6, ENSDARG00000103676.2, ENSDARG00000110020.1, ENSDARG00000111873.1, ENSDARG00000113473.1, ENSDARG00000115402.1	ENSGALG00000006252.6	117346594	ENSG00000143013.13	ENSLACG00000003546.1, ENSLACG00000006093.2	ENSLOCG00000002487.1, ENSLOCG00000005105.1	113124937, 113129488, 113139234	115471893	ENSMUSG00000028266.17	108786589, 108789361	ENSNSUG00000020002.1	ENSORLG00000022702.1, ENSORLG00000025650.1	ENSPMRG00000007814.1	115097278, 115100054	ENSSPUG00000002406.1	ENSTGUG00000006316.2	106545500	448304, 548539
OG0004707	0	1	1	1	1	1	-1	0	0	0	0	100563512	ENSCMIG00000016384.1	ENSCPRG00005003637.1	ENSDARG00000006526.12, ENSDARG00000019815.11, ENSDARG00000112963.1	ENSGALG00000003578.6	117361085	ENSG00000115414.20	ENSLACG00000005142.1	ENSLOCG00000010020.1	113123099, 113137796		ENSMUSG00000026193.15	108789839	ENSNSUG00000004060.1	ENSORLG00000003862.2, ENSORLG00000020577.2	ENSPMRG00000003085.1	115093815	ENSSPUG00000015959.1	ENSTGUG00000002978.2	106544514	595087
OG0012267	2	1	1	1	1	1	+1	0	0	0	0		ENSCMIG00000007931.1	ENSCPRG00005014753.1		ENSGALG00000021567.5	117349091	ENSG00000070886.12	ENSLACG00000011594.1	ENSLOCG00000000766.1	113129928	115456646, 115482471	ENSMUSG00000028661.8			ENSORLG00000012405.2	ENSPMRG00000008889.1	115076838	ENSSPUG00000016674.1	ENSTGUG00000017239.2		100487286
OG0005338	2	1	1	1	1	1	+1	0	0	0	0	100555575, 100567422	ENSCMIG00000013134.1	ENSCPRG00005006388.1	ENSDARG00000103422.2	ENSGALG00000005674.6	117359292	ENSG00000103194.15	ENSLACG00000007943.1	ENSLOCG00000004297.1	113138221	115459662, 115470915	ENSMUSG00000031826.20	108803115	ENSNSUG00000019018.1	ENSORLG00000007919.2	ENSPMRG00000011293.1	115094968	ENSSPUG00000007982.1	ENSTGUG00000004217.2	106555330	448441
OG0011946	1	0	0	1	1	1	0	-1	-1	0	0		ENSCMIG00000011837.1	ENSCPRG00005000508.1	ENSDARG00000038064.6	ENSGALG00000015805.5		ENSG00000115561.16, ENSG00000249884.8	ENSLACG00000007555.1	ENSLOCG00000010813.1	113132314	115461329	ENSMUSG00000053119.11	108799580	ENSNSUG00000017548.1	ENSORLG00000015935.2	ENSPMRG00000013384.1		ENSSPUG00000004913.1	ENSTGUG00000010820.2	106543052
OG0011940	1	1	2	1	1	1	0	0	+1	0	0		ENSCMIG00000010811.1	ENSCPRG00005007250.1, ENSCPRG00005007257.1	ENSDARG00000024211.6	ENSGALG00000009903.5	117363664	ENSG00000111536.5, ENSG00000111537.5		ENSLOCG00000016176.1		115477759	ENSMUSG00000055170.4		ENSNSUG00000004147.1		ENSPMRG00000017766.1	115089585, 115089586		ENSTGUG00000023237.1		100192370, 100216446
OG0011888	1	1	0	1	1	1	0	0	-1	0	0	100553712	ENSCMIG00000010632.1	ENSCPRG00005007599.1	ENSDARG00000005541.5	ENSGALG00000039209.3	117367243	ENSG00000156076.10	ENSLACG00000011011.2	ENSLOCG00000016154.1		115478668	ENSMUSG00000020218.11	108799434	ENSNSUG00000004286.1		ENSPMRG00000017554.1		ENSSPUG00000011978.1	ENSTGUG00000006579.2	106546135	100127197
OG0007422	1	2	1	1	1	1	0	+1	0	0	0	100558216	ENSCMIG00000016684.1	ENSCPRG00005013710.1	ENSDARG00000033754.7	ENSGALG00000009467.5	117349819, 117354162	ENSG00000127993.16	ENSLACG00000010311.1	ENSLOCG00000010688.1	113126131	115468574	ENSMUSG00000040302.17		ENSNSUG00000006477.1, ENSNSUG00000009336.1	ENSORLG00000011006.2	ENSPMRG00000017298.1	115084254	ENSSPUG00000000451.1	ENSTGUG00000001489.2	106538419	100145247
OG0012593	1	0	1	1	1	1	0	-1	0	0	0	100552141	ENSCMIG00000012501.1		ENSDARG00000044521.6	ENSGALG00000053997.1		ENSG00000204186.10, ENSG00000283649.4	ENSLACG00000001646.1	ENSLOCG00000010827.1	113143751	115473997	ENSMUSG00000027520.16					115093916	ENSSPUG00000001749.1		106556513	100494659
OG0003845	1	1	2	1	1	1	0	0	+1	0	0	100559718, 100559920	ENSCMIG00000010144.1	ENSCPRG00005018270.1, ENSCPRG00005018272.1	ENSDARG00000029803.8, ENSDARG00000033684.7, ENSDARG00000040247.4, ENSDARG00000078743.2, ENSDARG00000113945.1	ENSGALG00000016891.7, ENSGALG00000041311.2	117361959	ENSG00000165621.8		ENSLOCG00000017784.1	113127513	115468028	ENSMUSG00000044819.5	108800147		ENSORLG00000003552.2	ENSPMRG00000006378.1, ENSPMRG00000006380.1	115091704, 115092465	ENSSPUG00000011970.1	ENSTGUG00000011118.2
OG0009079	0	1	1	1	1	1	-1	0	0	0	0	100552517	ENSCMIG00000005842.1, ENSCMIG00000011692.1	ENSCPRG00005016808.1	ENSDARG00000078751.5	ENSGALG00000016865.6	117361973	ENSG00000134900.12	ENSLACG00000011941.1	ENSLOCG00000010014.1	113138085		ENSMUSG00000041763.14	108804747	ENSNSUG00000009118.1	ENSORLG00000004938.2	ENSPMRG00000014168.1	115092984	ENSSPUG00000004907.1	ENSTGUG00000010859.2	106539044	100101674
OG0005158	1	1	2	1	1	1	0	0	+1	0	0	100553658	ENSCMIG00000015965.1	ENSCPRG00005018647.1	ENSDARG00000041411.7, ENSDARG00000111948.1	ENSGALG00000030313.3	117364011	ENSG00000051180.17	ENSLACG00000017079.1	ENSLOCG00000012707.1	113137665	115477998	ENSMUSG00000027323.10	108794339	ENSNSUG00000007666.1	ENSORLG00000017821.2	ENSPMRG00000019045.1	115090012, 115090014	ENSSPUG00000001226.1	ENSTGUG00000007357.2	106544923	549147
OG0012910	2	2	1	2	1	1	0	0	0	+1	0		ENSCMIG00000004693.1	ENSCPRG00005010804.1	ENSDARG00000044801.7, ENSDARG00000051970.5		117367395, 117368063	ENSG00000136918.7	ENSLACG00000018402.1	ENSLOCG00000005093.1		115472532, 115472891	ENSMUSG00000035295.10					115097034				100493075
OG0007156	1	1	2	1	1	1	0	0	+1	0	0	100555988	ENSCMIG00000016838.1	ENSCPRG00005011739.1	ENSDARG00000077987.4	ENSGALG00000037698.2	117354792	ENSG00000066827.16	ENSLACG00000010551.1	ENSLOCG00000003701.1	113122771	115480629	ENSMUSG00000022335.17	108785028	ENSNSUG00000007738.1	ENSORLG00000004805.2	ENSPMRG00000015950.1	115081960, 115085732	ENSSPUG00000008512.1	ENSTGUG00000012603.2	106551394	734084
OG0005853	2	2	1	2	1	1	0	0	0	+1	0	100567918	ENSCMIG00000005498.1	ENSCPRG00005019066.1	ENSDARG00000045155.7, ENSDARG00000114593.1	ENSGALG00000011953.6	117353448, 117363695	ENSG00000100410.8	ENSLACG00000012094.1		113135610	115474734, 115474756	ENSMUSG00000061360.8	108801409	ENSNSUG00000003750.1	ENSORLG00000002591.2	ENSPMRG00000020857.1	115084875	ENSSPUG00000011593.1	ENSTGUG00000025618.1	106537815	100170460
OG0012117	1	0	1	1	1	1	0	-1	0	0	0	100567686	ENSCMIG00000017977.1	ENSCPRG00005011985.1	ENSDARG00000052512.9	ENSGALG00000016757.7		ENSG00000135951.16	ENSLACG00000013352.2	ENSLOCG00000001500.1		115469100	ENSMUSG00000060771.15	108792521	ENSNSUG00000002560.1		ENSPMRG00000005576.1	115093084	ENSSPUG00000009289.1		106543956	100145206
OG0003577	1	1	2	1	1	1	0	0	+1	0	0	100557936	ENSCMIG00000012245.1	ENSCPRG00005007919.1	ENSDARG00000078259.4, ENSDARG00000104280.3, ENSDARG00000114927.1	ENSGALG00000002882.6	117351900	ENSG00000113734.17	ENSLACG00000014693.1	ENSLOCG00000009167.1	113143010, 113144238	115475811	ENSMUSG00000024191.15	108788760	ENSNSUG00000010509.1	ENSORLG00000002369.2, ENSORLG00000007358.2	ENSPMRG00000010790.1, ENSPMRG00000010791.1	115079969, 115081997	ENSSPUG00000008210.1	ENSTGUG00000000316.2	106542120	780363
OG0006982	1	2	1	1	1	1	0	+1	0	0	0	100554935	ENSCMIG00000018035.1	ENSCPRG00005014260.1	ENSDARG00000099739.2	ENSGALG00000042994.2	117348560, 117351739	ENSG00000183258.12	ENSLACG00000012899.2	ENSLOCG00000011956.1	113144527	115476165	ENSMUSG00000021494.9	108783746	ENSNSUG00000007642.1	ENSORLG00000006688.2	ENSPMRG00000008213.1	115079983	ENSSPUG00000005794.1	ENSTGUG00000000413.2	106540875	100491281
OG0000071	5	4	5	5	5	5	0	-1	0	0	0	100556283, 100567701, 103281670	ENSCMIG00000001972.1, ENSCMIG00000002409.1, ENSCMIG00000003182.1, ENSCMIG00000008858.1, ENSCMIG00000008912.1, ENSCMIG00000008954.1, ENSCMIG00000012829.1	ENSCPRG00005003764.1, ENSCPRG00005018544.1, ENSCPRG00005018548.1, ENSCPRG00005018555.1, ENSCPRG00005018564.1	ENSDARG00000007276.10, ENSDARG00000017314.10, ENSDARG00000043171.6, ENSDARG00000043173.4, ENSDARG00000043175.8, ENSDARG00000056744.8, ENSDARG00000056765.7, ENSDARG00000095462.4, ENSDARG00000111667.1, ENSDARG00000114256.1, ENSDARG00000114939.1	ENSGALG00000004568.6, ENSGALG00000027189.3, ENSGALG00000034825.2, ENSGALG00000039406.2	117349076, 117349078, 117349107, 117357399	ENSG00000139610.2, ENSG00000142615.8, ENSG00000142789.20, ENSG00000162438.12, ENSG00000215704.10, ENSG00000219073.8	ENSLACG00000003248.1, ENSLACG00000011899.2, ENSLACG00000018183.1, ENSLACG00000018193.1, ENSLACG00000018236.1, ENSLACG00000018953.2	ENSLOCG00000002351.1, ENSLOCG00000002391.1, ENSLOCG00000004644.1, ENSLOCG00000004871.1	113121581, 113129181, 113129888, 113129889, 113129890, 113129891, 113129892, 113129893, 113129895, 113129896, 113129897, 113129898, 113130008, 113130332, 113138815, 113139662, 113145601, 113145602	115456486, 115464637, 115466788, 115482598, 115482668	ENSMUSG00000023031.8, ENSMUSG00000023433.8, ENSMUSG00000058579.5, ENSMUSG00000062478.16, ENSMUSG00000078520.3	108797189, 108797194, 108797195, 108799131, 108799132, 108799135, 108799136	ENSNSUG00000002280.1, ENSNSUG00000003905.1, ENSNSUG00000003960.1, ENSNSUG00000004092.1, ENSNSUG00000018656.1	ENSORLG00000004534.2, ENSORLG00000004586.2, ENSORLG00000006922.2, ENSORLG00000006967.2, ENSORLG00000010663.2, ENSORLG00000025997.1	ENSPMRG00000012687.1, ENSPMRG00000012696.1, ENSPMRG00000012714.1, ENSPMRG00000016757.1, ENSPMRG00000016838.1	115076624, 115076647, 115076648, 115077000, 115087588	ENSSPUG00000005129.1, ENSSPUG00000006736.1, ENSSPUG00000017091.1, ENSSPUG00000017096.1	ENSTGUG00000002394.2, ENSTGUG00000015682.2, ENSTGUG00000018815.1, ENSTGUG00000021791.1, ENSTGUG00000025530.1, ENSTGUG00000028928.1	106545878, 106547433	100135144, 100170431, 100494627, 100498609, 101734343, 101734670, 116412071, 493439, 496902, 496909, 496972, 496993, 594883, 595061
OG0004259	1	3	1	1	1	1	0	+2	0	0	0	100562618	ENSCMIG00000010978.1	ENSCPRG00005002609.1	ENSDARG00000039213.4, ENSDARG00000116046.1	ENSGALG00000010627.7	117346448, 117363828, 117363829	ENSG00000134748.13	ENSLACG00000011495.1	ENSLOCG00000006262.1	113139847	115472272	ENSMUSG00000063800.5	108783809	ENSNSUG00000018309.1	ENSORLG00000013485.2	ENSPMRG00000005353.1	115100045	ENSSPUG00000013259.1	ENSTGUG00000008995.2, ENSTGUG00000021394.1	106543342	549894
OG0006981	1	2	1	1	1	1	0	+1	0	0	0	100553959	ENSCMIG00000019881.1	ENSCPRG00005014068.1, ENSCPRG00005014070.1	ENSDARG00000091187.3	ENSGALG00000001158.6	117351532, 117351792	ENSG00000087206.17	ENSLACG00000007264.1	ENSLOCG00000012311.1	113142701	115475762	ENSMUSG00000025878.16	108783739		ENSORLG00000025182.1	ENSPMRG00000008065.1	115080032	ENSSPUG00000006045.1	ENSTGUG00000000445.2	106551844	780212
OG0001723	2	2	3	2	2	2	0	0	+1	0	0	100553606, 100565850, 100565929	ENSCMIG00000007810.1	ENSCPRG00005007544.1, ENSCPRG00005012706.1	ENSDARG00000020890.8, ENSDARG00000078318.5	ENSGALG00000002125.6, ENSGALG00000030247.3	117347192, 117350173	ENSG00000136842.14, ENSG00000163157.15	ENSLACG00000012182.2, ENSLACG00000014439.2	ENSLOCG00000007811.1, ENSLOCG00000011358.1	113128392, 113136109	115458062, 115463725	ENSMUSG00000005628.12, ENSMUSG00000028328.13	108785909, 108801768	ENSNSUG00000004788.1, ENSNSUG00000015395.1	ENSORLG00000015802.2, ENSORLG00000024892.1	ENSPMRG00000016561.1, ENSPMRG00000021731.1	115078053, 115078620, 115092570	ENSSPUG00000000085.1, ENSSPUG00000008568.1	ENSTGUG00000001486.2	106539021, 106544898	100486576, 549491
OG0001459	2	1	2	2	2	2	0	-1	0	0	0	100553967, 100554161, 100556028	ENSCMIG00000009876.1	ENSCPRG00005004822.1, ENSCPRG00005004864.1	ENSDARG00000003931.9, ENSDARG00000069583.7	ENSGALG00000013697.6, ENSGALG00000019514.6	117355570	ENSG00000133313.15, ENSG00000150656.15	ENSLACG00000017191.2, ENSLACG00000017272.1	ENSLOCG00000004060.1, ENSLOCG00000004094.1, ENSLOCG00000004123.1	113122430, 113126759	115475702, 115475709	ENSMUSG00000024644.17, ENSMUSG00000056162.14	108799251, 108799252	ENSNSUG00000013521.1, ENSNSUG00000013523.1	ENSORLG00000003701.2, ENSORLG00000019164.2	ENSPMRG00000005629.1, ENSPMRG00000005664.1	115085172, 115085173	ENSSPUG00000000484.1, ENSSPUG00000000504.1, ENSSPUG00000000546.1	ENSTGUG00000009132.2, ENSTGUG00000009147.2	106538260, 106550218	100135225, 394903, 394907
OG0002084	2	3	2	2	2	2	0	+1	0	0	0	100556511, 103281754	ENSCMIG00000002940.1, ENSCMIG00000005163.1, ENSCMIG00000019676.1	ENSCPRG00005010100.1	ENSDARG00000037009.4, ENSDARG00000094230.4	ENSGALG00000031723.2	117356591, 117364034, 117365333	ENSG00000175334.8	ENSLACG00000000485.1, ENSLACG00000000613.1, ENSLACG00000012166.2	ENSLOCG00000016781.1, ENSLOCG00000017607.1	113131754, 113143453	115464525, 115480851	ENSMUSG00000024844.15	108790929, 108800615, 108801183	ENSNSUG00000001633.1	ENSORLG00000024716.1, ENSORLG00000028544.1	ENSPMRG00000007079.1, ENSPMRG00000017314.1, ENSPMRG00000022452.1	115088740, 115096907	ENSSPUG00000009439.1	ENSTGUG00000026133.1, ENSTGUG00000028409.1	106541402	100135163, 100380105
OG0002087	3	1	2	2	2	2	+1	-1	0	0	0	100554806, 100557924, 100564889	ENSCMIG00000016299.1	ENSCPRG00005004173.1	ENSDARG00000009336.8	ENSGALG00000029834.2	117346659	ENSG00000126878.13, ENSG00000204472.13, ENSG00000206428.9, ENSG00000234836.7, ENSG00000235588.8, ENSG00000235985.7, ENSG00000237727.7	ENSLACG00000002559.1, ENSLACG00000016786.2	ENSLOCG00000006343.1	113122731, 113124929	115464944, 115472540, 115473130	ENSMUSG00000001864.13, ENSMUSG00000024397.14	108788706	ENSNSUG00000009037.1, ENSNSUG00000019236.1	ENSORLG00000003752.2, ENSORLG00000006890.2	ENSPMRG00000002799.1, ENSPMRG00000022615.1	115081447, 115097326	ENSSPUG00000012565.1, ENSSPUG00000013329.1	ENSTGUG00000004809.2	106550911, 106551020	100216287
OG0006220	0	1	1	1	1	1	-1	0	0	0	0	100562698	ENSCMIG00000010237.1	ENSCPRG00005008363.1	ENSDARG00000093440.2, ENSDARG00000111060.1	ENSGALG00000012481.5	117360708	ENSG00000123610.5	ENSLACG00000004351.1	ENSLOCG00000002695.1	113123545		ENSMUSG00000053475.5	108784724	ENSNSUG00000007000.1, ENSNSUG00000007562.1	ENSORLG00000018870.2	ENSPMRG00000001751.1	115093564	ENSSPUG00000002940.1	ENSTGUG00000012000.2	106539807	100490996
OG0001222	3	3	4	3	3	2	0	0	+1	0	+1	100559024	ENSCMIG00000012778.1, ENSCMIG00000018835.1	ENSCPRG00005006349.1, ENSCPRG00005015267.1	ENSDARG00000036232.8, ENSDARG00000103454.2	ENSGALG00000015154.6, ENSGALG00000023451.4	117348175, 117348494, 117351445	ENSG00000092439.16, ENSG00000119121.22	ENSLACG00000008829.1, ENSLACG00000018358.2	ENSLOCG00000009721.1, ENSLOCG00000013042.1	113122149, 113122150, 113138325	115459808, 115459809, 115463328	ENSMUSG00000024727.9, ENSMUSG00000027365.14	108795305, 108804799, 108804815	ENSNSUG00000019442.1	ENSORLG00000012478.4, ENSORLG00000012746.3	ENSPMRG00000012803.1, ENSPMRG00000016586.1	115075156, 115075157, 115082348, 115098891	ENSSPUG00000010871.1, ENSSPUG00000014760.1	ENSTGUG00000007440.2	106539701, 106546390	100329113, 100487366, 100497855
OG0014699	0	0	1	1	1	1	-1	-1	0	0	0		ENSCMIG00000017644.1		ENSDARG00000035649.6				ENSLACG00000000688.1, ENSLACG00000003204.1	ENSLOCG00000017991.1								115088242
OG0001742	2	1	2	2	2	2	0	-1	0	0	0	100552580, 100557195	ENSCMIG00000014110.1, ENSCMIG00000018103.1	ENSCPRG00005008972.1, ENSCPRG00005017532.1	ENSDARG00000098832.2, ENSDARG00000101733.2, ENSDARG00000113953.1, ENSDARG00000115746.1	ENSGALG00000002172.6, ENSGALG00000017323.6	117362312	ENSG00000054965.10, ENSG00000152102.18	ENSLACG00000013761.1, ENSLACG00000017867.2	ENSLOCG00000006237.1, ENSLOCG00000009724.1	113144401	115468373, 115479119	ENSMUSG00000029461.17, ENSMUSG00000037503.12	108785703, 108801043	ENSNSUG00000011071.1, ENSNSUG00000014088.1	ENSORLG00000010382.2, ENSORLG00000023931.1	ENSPMRG00000002098.1, ENSPMRG00000003520.1	115091856, 115099472	ENSSPUG00000000781.1, ENSSPUG00000016417.1, ENSSPUG00000017291.1	ENSTGUG00000023304.1, ENSTGUG00000023375.1	106537867	100489492, 779648
OG0000723	3	3	3	3	3	2	0	0	0	0	+1	100557356, 100564416, 100565050	ENSCMIG00000012519.1	ENSCPRG00005015121.1	ENSDARG00000020278.11, ENSDARG00000054423.7, ENSDARG00000055226.5, ENSDARG00000114394.1	ENSGALG00000034806.2	117350741, 117355224, 117358892	ENSG00000103064.15, ENSG00000155465.19	ENSLACG00000002666.2, ENSLACG00000005147.2, ENSLACG00000005564.1	ENSLOCG00000004664.1, ENSLOCG00000005997.1, ENSLOCG00000010435.1	113122788, 113126097, 113133858, 113142705	115457949, 115470776, 115478739	ENSMUSG00000000958.10, ENSMUSG00000031904.5	108786777, 108786901, 108795170, 108804490	ENSNSUG00000007113.1, ENSNSUG00000013548.1, ENSNSUG00000014832.1	ENSORLG00000007249.2, ENSORLG00000008507.2, ENSORLG00000012917.2, ENSORLG00000015343.2	ENSPMRG00000006793.1, ENSPMRG00000008994.1, ENSPMRG00000020939.1	115078811, 115085511, 115095242	ENSSPUG00000000614.1, ENSSPUG00000004396.1, ENSSPUG00000004498.1	ENSTGUG00000006874.2, ENSTGUG00000011796.2	106539754	100492274, 394818, 549951
OG0001095	2	2	3	2	2	2	0	0	+1	0	0	100556773, 100567084	ENSCMIG00000010641.1	ENSCPRG00005001762.1, ENSCPRG00005013059.1	ENSDARG00000026387.6, ENSDARG00000038615.9, ENSDARG00000056034.5, ENSDARG00000112238.1, ENSDARG00000112297.1, ENSDARG00000112736.1	ENSGALG00000029571.3	117350613, 117355152	ENSG00000155099.8, ENSG00000165782.10	ENSLACG00000002175.1, ENSLACG00000008110.1	ENSLOCG00000000665.1, ENSLOCG00000010191.1	113126809, 113134624, 113143681	115457762, 115478800	ENSMUSG00000028221.3, ENSMUSG00000035953.14	108788678, 108800143	ENSNSUG00000002487.1, ENSNSUG00000013382.1	ENSORLG00000012754.2, ENSORLG00000023923.1, ENSORLG00000029736.1	ENSPMRG00000006708.1, ENSPMRG00000012508.1	115077955, 115082103, 115085521	ENSSPUG00000000320.1, ENSSPUG00000004860.1	ENSTGUG00000011835.2, ENSTGUG00000020311.1	106545515, 106549927	100170610, 448483
OG0001096	3	2	3	2	2	2	+1	0	+1	0	0	100552475, 100562409	ENSCMIG00000012589.1, ENSCMIG00000012598.1	ENSCPRG00005006240.1, ENSCPRG00005008752.1	ENSDARG00000030311.8, ENSDARG00000033104.9, ENSDARG00000056386.7, ENSDARG00000111167.1	ENSGALG00000015145.5, ENSGALG00000042706.3	117353903, 117368807	ENSG00000149488.13, ENSG00000165091.18	ENSLACG00000003818.1, ENSLACG00000006345.1	ENSLOCG00000009593.1, ENSLOCG00000009603.1	113124806, 113138549, 113139033	115461926, 115472349, 115472425	ENSMUSG00000024749.9, ENSMUSG00000060332.9	108786613, 108791707, 108791708	ENSNSUG00000017748.1	ENSORLG00000012318.2, ENSORLG00000012327.2, ENSORLG00000013590.2	ENSPMRG00000014465.1	115083276, 115098861, 115098868	ENSSPUG00000014540.1, ENSSPUG00000018862.1	ENSTGUG00000000808.2, ENSTGUG00000004612.2	106540478	100486530, 100486683, 116411739
OG0001091	2	2	3	2	2	2	0	0	+1	0	0	100565643, 100567024	ENSCMIG00000004875.1, ENSCMIG00000012489.1	ENSCPRG00005001854.1, ENSCPRG00005013838.1	ENSDARG00000030053.11, ENSDARG00000102291.2	ENSGALG00000008590.6, ENSGALG00000040098.2	117355071, 117361049	ENSG00000104529.17, ENSG00000114942.14, ENSG00000273594.4, ENSG00000283391.2	ENSLACG00000004419.1, ENSLACG00000015714.1	ENSLOCG00000008527.1	113139841, 113139842, 113143755	115474416, 115480921	ENSMUSG00000025967.16, ENSMUSG00000055762.16	108790351, 108800389	ENSNSUG00000004974.1, ENSNSUG00000011073.1	ENSORLG00000012458.2, ENSORLG00000018533.2	ENSPMRG00000005378.1, ENSPMRG00000005513.1, ENSPMRG00000009046.1, ENSPMRG00000016735.1	115085785, 115085786, 115093914	ENSSPUG00000001704.1, ENSSPUG00000005820.1	ENSTGUG00000009931.2, ENSTGUG00000012761.2	106544629, 106548833	448658, 496939
OG0001092	2	3	3	2	2	2	0	+1	+1	0	0	100558553	ENSCMIG00000002819.1, ENSCMIG00000007695.1, ENSCMIG00000007698.1	ENSCPRG00005005102.1, ENSCPRG00005012729.1, ENSCPRG00005013074.1	ENSDARG00000006052.11, ENSDARG00000068152.6, ENSDARG00000077768.5, ENSDARG00000112363.1	ENSGALG00000027961.3, ENSGALG00000030063.2, ENSGALG00000039164.3	117348660, 117366229, 117366235	ENSG00000172175.15	ENSLACG00000003695.1, ENSLACG00000013659.1, ENSLACG00000015871.1	ENSLOCG00000003877.1, ENSLOCG00000011876.1, ENSLOCG00000014651.1	113129115, 113133487, 113138431	115457664, 115480366	ENSMUSG00000032688.9	108796199	ENSNSUG00000014296.1	ENSORLG00000000330.2, ENSORLG00000016971.2, ENSORLG00000029933.1	ENSPMRG00000010958.1	115074783, 115097622, 115100676	ENSSPUG00000015319.1, ENSSPUG00000016318.1	ENSTGUG00000000138.2, ENSTGUG00000017488.2, ENSTGUG00000019329.1	106542241	100493493, 100497102
OG0001094	2	2	1	2	2	2	0	0	-1	0	0	100563230, 100567928	ENSCMIG00000016031.1, ENSCMIG00000018779.1	ENSCPRG00005006562.1, ENSCPRG00005017332.1	ENSDARG00000062897.6, ENSDARG00000077650.7, ENSDARG00000110004.1, ENSDARG00000110667.1, ENSDARG00000111568.1, ENSDARG00000114794.1	ENSGALG00000014614.6, ENSGALG00000043164.2	117346442, 117359052	ENSG00000107854.6, ENSG00000173273.16, ENSG00000285372.1	ENSLACG00000002950.1, ENSLACG00000005186.2	ENSLOCG00000005988.1, ENSLOCG00000012168.1	113124523, 113135768, 113138697	115463744, 115470118	ENSMUSG00000024811.11, ENSMUSG00000031529.5	108794528, 108799898	ENSNSUG00000013068.1, ENSNSUG00000015204.1	ENSORLG00000011341.3, ENSORLG00000029690.1	ENSPMRG00000001393.1, ENSPMRG00000018287.1	115095750	ENSSPUG00000000832.1, ENSSPUG00000004444.1	ENSTGUG00000004835.2, ENSTGUG00000008510.2	106546264, 106551406	100497226, 549762
OG0000727	1	2	8	2	2	2	-1	0	+6	0	0	100556547	ENSCMIG00000012144.1	ENSCPRG00005006754.1	ENSDARG00000031588.9, ENSDARG00000052779.7, ENSDARG00000074150.5, ENSDARG00000076196.5, ENSDARG00000086117.3, ENSDARG00000092778.3, ENSDARG00000095409.4, ENSDARG00000097080.2, ENSDARG00000097588.2, ENSDARG00000097826.3, ENSDARG00000109626.1, ENSDARG00000113315.1, ENSDARG00000115257.1		117345504, 117369243	ENSG00000169344.15, ENSG00000169347.17	ENSLACG00000002443.1			115475977	ENSMUSG00000030954.11, ENSMUSG00000030963.6	108792778, 108795714, 108796458, 108798634, 108801364		ENSORLG00000028292.1	ENSPMRG00000019452.1	115072994, 115073322, 115073436, 115073500, 115076107, 115076108, 115100567, 115100572	ENSSPUG00000005512.1			100491428, 101731793, 101732853, 108648838, 116406496, 116407732, 116407808, 116407809, 116407810, 116407811, 116407812, 116407813, 116407814, 116408688, 493459, 733520
OG0014701	1	0	0	1	1	1	0	-1	-1	0	0		ENSCMIG00000018057.1			ENSGALG00000034939.3, ENSGALG00000052952.1						115458723							ENSSPUG00000001838.1		106555622
OG0002306	2	1	3	2	2	2	0	-1	+1	0	0		ENSCMIG00000006413.1	ENSCPRG00005017480.1	ENSDARG00000062874.6		117364850	ENSG00000120436.4, ENSG00000162881.6, ENSG00000182782.8, ENSG00000196917.6, ENSG00000255398.3	ENSLACG00000009484.1, ENSLACG00000009881.1, ENSLACG00000018001.1, ENSLACG00000018013.1	ENSLOCG00000016459.1, ENSLOCG00000017364.1, ENSLOCG00000018151.1, ENSLOCG00000018152.1, ENSLOCG00000018153.1	113124909, 113131892, 113135772, 113138841, 113138849, 113138935	115479977, 115480557	ENSMUSG00000045502.6, ENSMUSG00000049241.5, ENSMUSG00000071311.2	108787290, 108787348, 108787358		ENSORLG00000024996.1, ENSORLG00000029542.1		115073115, 115073116, 115073143				100491947, 100492010
OG0002301	2	2	0	2	2	2	0	0	-2	0	0	100557567, 100566037	ENSCMIG00000003482.1, ENSCMIG00000015481.1	ENSCPRG00005002137.1, ENSCPRG00005008646.1	ENSDARG00000077134.5, ENSDARG00000079665.5, ENSDARG00000102310.2	ENSGALG00000007667.6, ENSGALG00000053701.1	117347135, 117354927	ENSG00000151025.11	ENSLACG00000017929.1	ENSLOCG00000007776.1, ENSLOCG00000013743.1	113121671, 113128529, 113134675	115468934, 115481379	ENSMUSG00000045967.11	108788213, 108801699	ENSNSUG00000008682.1, ENSNSUG00000018040.1	ENSORLG00000009379.2, ENSORLG00000013035.2, ENSORLG00000030230.1	ENSPMRG00000013502.1, ENSPMRG00000013740.1		ENSSPUG00000015470.1, ENSSPUG00000017870.1	ENSTGUG00000001161.2	106538550, 106542188	100496332, 779597
OG0002305	2	2	1	2	2	2	0	0	-1	0	0	100559269, 100563544	ENSCMIG00000015723.1, ENSCMIG00000016803.1	ENSCPRG00005007311.1, ENSCPRG00005015954.1	ENSDARG00000010266.9, ENSDARG00000061478.8	ENSGALG00000010961.5, ENSGALG00000041204.2	117347083, 117354062	ENSG00000136231.14, ENSG00000159217.10	ENSLACG00000012967.1, ENSLACG00000016755.1	ENSLOCG00000011599.1, ENSLOCG00000013497.1	113126273, 113141522	115469317, 115481724	ENSMUSG00000013415.9, ENSMUSG00000029814.10	108798356	ENSNSUG00000007416.1, ENSNSUG00000015187.1	ENSORLG00000004712.2, ENSORLG00000025629.1	ENSPMRG00000013095.1, ENSPMRG00000017408.1	115084342	ENSSPUG00000006162.1, ENSSPUG00000006526.1	ENSTGUG00000002773.2, ENSTGUG00000016237.2	106539981, 106556042	549893
OG0004248	3	2	1	2	1	1	+1	0	0	+1	0	100553572	ENSCMIG00000007942.1	ENSCPRG00005016840.1	ENSDARG00000098348.2	ENSGALG00000006113.6	117346438, 117346460	ENSG00000162664.17	ENSLACG00000012654.1	ENSLOCG00000004998.1	113133864	115471647, 115471752, 115472445	ENSMUSG00000029290.12	108791028	ENSNSUG00000019992.1	ENSORLG00000022567.1	ENSPMRG00000007752.1	115099752	ENSSPUG00000001848.1, ENSSPUG00000006577.1	ENSTGUG00000006205.2	106552818	548840
OG0002559	1	1	2	1	1	2	0	0	+1	0	-1	100554994, 100558614	ENSCMIG00000014565.1, ENSCMIG00000016593.1	ENSCPRG00005001983.1, ENSCPRG00005010674.1	ENSDARG00000045413.6	ENSGALG00000012768.5, ENSGALG00000016316.5	117355670	ENSG00000124827.7, ENSG00000137270.11	ENSLACG00000003372.2, ENSLACG00000009363.1	ENSLOCG00000013145.1, ENSLOCG00000016883.1	113121893	115460243	ENSMUSG00000021362.7, ENSMUSG00000023333.8	108788456, 108788960	ENSNSUG00000006890.1, ENSNSUG00000017109.1	ENSORLG00000027983.1	ENSPMRG00000004210.1, ENSPMRG00000004944.1	115086187, 115087948	ENSSPUG00000002875.1, ENSSPUG00000012618.1	ENSTGUG00000005756.2, ENSTGUG00000012867.2	106546898	100488293, 549669
OG0002557	1	1	1	1	1	2	0	0	0	0	-1	100555616	ENSCMIG00000018025.1	ENSCPRG00005004065.1, ENSCPRG00005013179.1	ENSDARG00000016936.12, ENSDARG00000079327.5, ENSDARG00000086060.3	ENSGALG00000031129.2	117367569	ENSG00000143341.12, ENSG00000148357.16	ENSLACG00000006888.1, ENSLACG00000013130.1	ENSLOCG00000000551.1, ENSLOCG00000001656.1, ENSLOCG00000002108.1	113138625, 113139712	115472601	ENSMUSG00000055632.18, ENSMUSG00000066842.18	108784223, 108793725	ENSNSUG00000014716.1	ENSORLG00000009600.4, ENSORLG00000013379.2	ENSPMRG00000006350.1	115099714	ENSSPUG00000013499.1	ENSTGUG00000003617.2, ENSTGUG00000027456.1	106543290, 106549792, 106555943	100135378, 100490941
OG0012329	1	1	0	1	1	1	0	0	-1	0	0	100556524	ENSCMIG00000020024.1, ENSCMIG00000020025.1	ENSCPRG00005001679.1	ENSDARG00000073789.4		117367780			ENSLOCG00000013721.1, ENSLOCG00000017764.1	113141086	115472571		108801892		ENSORLG00000009880.2			ENSSPUG00000005008.1	ENSTGUG00000004788.2		100491003, 594891
OG0000449	2	1	3	2	2	2	0	-1	+1	0	0	100554181, 100565667	ENSCMIG00000003788.1, ENSCMIG00000004948.1, ENSCMIG00000019194.1, ENSCMIG00000019196.1, ENSCMIG00000019211.1, ENSCMIG00000019234.1, ENSCMIG00000019275.1, ENSCMIG00000019298.1, ENSCMIG00000019337.1	ENSCPRG00005002429.1, ENSCPRG00005002441.1	ENSDARG00000039730.5, ENSDARG00000068680.4, ENSDARG00000090428.5, ENSDARG00000093844.2, ENSDARG00000101964.2, ENSDARG00000110297.1, ENSDARG00000113624.1, ENSDARG00000114728.1	ENSGALG00000000038.6, ENSGALG00000035368.2, ENSGALG00000046107.2	117359653	ENSG00000141086.18, ENSG00000168925.12, ENSG00000168928.13, ENSG00000284810.2, ENSG00000285346.1	ENSLACG00000002250.1	ENSLOCG00000004085.1, ENSLOCG00000008127.1, ENSLOCG00000008137.1	113122276, 113127042	115471307, 115471311	ENSMUSG00000031896.7, ENSMUSG00000031957.6	108789591, 108796300, 108796301, 108796302	ENSNSUG00000009051.1, ENSNSUG00000009052.1	ENSORLG00000000391.2, ENSORLG00000006426.2, ENSORLG00000025188.1	ENSPMRG00000019797.1, ENSPMRG00000019828.1	115095335, 115096111, 115096112	ENSSPUG00000013717.1, ENSSPUG00000014230.1	ENSTGUG00000005352.2, ENSTGUG00000006401.2, ENSTGUG00000006409.2	106539016	100489516, 101733231, 394984, 496968, 548358
OG0000442	2	2	2	2	2	3	0	0	0	0	-1	100552378, 100558610	ENSCMIG00000002448.1, ENSCMIG00000006757.1, ENSCMIG00000007758.1	ENSCPRG00005002292.1, ENSCPRG00005006363.1, ENSCPRG00005008003.1	ENSDARG00000005350.11, ENSDARG00000016348.11, ENSDARG00000025513.10, ENSDARG00000062154.9, ENSDARG00000078058.5, ENSDARG00000111011.1, ENSDARG00000111214.1, ENSDARG00000112934.1	ENSGALG00000006652.6, ENSGALG00000034965.2, ENSGALG00000046150.2	117354301, 117356616	ENSG00000066084.13, ENSG00000151240.17, ENSG00000160305.18	ENSLACG00000000389.1, ENSLACG00000002325.1, ENSLACG00000019082.1	ENSLOCG00000006838.1, ENSLOCG00000009880.1, ENSLOCG00000012308.1	113121523, 113123026, 113129910, 113134005, 113145279	115466764, 115467108	ENSMUSG00000020231.15, ENSMUSG00000023026.16, ENSMUSG00000048264.16	108785153, 108793564, 108793626	ENSNSUG00000001205.1, ENSNSUG00000019880.1	ENSORLG00000002403.2, ENSORLG00000006045.2, ENSORLG00000006887.2, ENSORLG00000016258.2, ENSORLG00000019036.2	ENSPMRG00000003728.1, ENSPMRG00000012970.1	115084117, 115087600	ENSSPUG00000001846.1, ENSSPUG00000016515.1	ENSTGUG00000000783.2, ENSTGUG00000003412.2, ENSTGUG00000011224.2, ENSTGUG00000022305.1	106540013, 106545175, 106555071	100124714, 100487550, 780066
OG0000441	4	3	4	3	3	3	+1	0	+1	0	0	100555828, 100556025, 100559169	ENSCMIG00000006394.1		ENSDARG00000001303.12, ENSDARG00000068086.5, ENSDARG00000075445.3, ENSDARG00000111880.1		117349881, 117350387, 117350915	ENSG00000100804.19, ENSG00000204264.12, ENSG00000206298.8, ENSG00000222028.5, ENSG00000226201.6, ENSG00000230034.8, ENSG00000230669.6, ENSG00000231631.6, ENSG00000235715.6, ENSG00000236443.6	ENSLACG00000004162.1, ENSLACG00000014047.2, ENSLACG00000015147.1, ENSLACG00000015163.1, ENSLACG00000015194.2	ENSLOCG00000000250.1, ENSLOCG00000000781.1	113126624, 113129535, 113134125	115457333, 115459446, 115464931, 115476610	ENSMUSG00000022193.7, ENSMUSG00000024338.15, ENSMUSG00000072423.5	108786743, 108786744, 108786751, 108788367	ENSNSUG00000006719.1, ENSNSUG00000014847.1, ENSNSUG00000014848.1	ENSORLG00000006783.2, ENSORLG00000026171.1	ENSPMRG00000001543.1, ENSPMRG00000002056.1, ENSPMRG00000021025.1, ENSPMRG00000021034.1	115078268, 115078365, 115080974, 115081596	ENSSPUG00000000355.1, ENSSPUG00000000359.1, ENSSPUG00000003823.1	ENSTGUG00000021104.1, ENSTGUG00000027088.1	106550591, 106550593	100379732, 100485711, 100489702, 445258
OG0000447	4	3	3	3	3	3	+1	0	0	0	0	100561243, 100563000, 100567150	ENSCMIG00000015976.1	ENSCPRG00005015016.1, ENSCPRG00005018484.1, ENSCPRG00005018949.1	ENSDARG00000014477.8, ENSDARG00000059090.5, ENSDARG00000069806.4, ENSDARG00000101655.2, ENSDARG00000103662.2	ENSGALG00000004418.7, ENSGALG00000005258.5, ENSGALG00000012457.5	117345593, 117355495, 117367690	ENSG00000162009.8, ENSG00000180616.9, ENSG00000278195.2	ENSLACG00000006254.1, ENSLACG00000006335.1, ENSLACG00000018502.1	ENSLOCG00000011379.1, ENSLOCG00000017755.1, ENSLOCG00000018093.1	113128120, 113135472, 113141119, 113141224, 113141407	115472395, 115472407, 115474641, 115476750	ENSMUSG00000044933.3, ENSMUSG00000047904.6, ENSMUSG00000050824.12	108794744, 108798571	ENSNSUG00000002936.1, ENSNSUG00000005407.1, ENSNSUG00000009912.1	ENSORLG00000001415.2, ENSORLG00000007973.2, ENSORLG00000010452.2, ENSORLG00000024107.1	ENSPMRG00000009715.1, ENSPMRG00000017967.1	115076211, 115084777, 115089471	ENSSPUG00000001676.1, ENSSPUG00000005012.1, ENSSPUG00000011764.1, ENSSPUG00000014904.1	ENSTGUG00000006869.2, ENSTGUG00000010658.2, ENSTGUG00000025850.1	106538838, 106540777, 106545168	100486456, 100496382
OG0000444	3	3	2	3	3	2	0	0	-1	0	+1	100555021, 103279556	ENSCMIG00000002221.1		ENSDARG00000001572.11, ENSDARG00000021444.11, ENSDARG00000024522.7, ENSDARG00000030394.6, ENSDARG00000037598.9, ENSDARG00000060662.6, ENSDARG00000109428.1, ENSDARG00000110781.1, ENSDARG00000111534.1, ENSDARG00000112981.1, ENSDARG00000113302.1, ENSDARG00000114201.1		117360372, 117360373, 117360374	ENSG00000180644.8	ENSLACG00000000632.1, ENSLACG00000000635.1, ENSLACG00000001566.1, ENSLACG00000001946.1, ENSLACG00000005467.1, ENSLACG00000022195.1	ENSLOCG00000000092.1, ENSLOCG00000000434.1, ENSLOCG00000005979.1, ENSLOCG00000006250.1, ENSLOCG00000008738.1, ENSLOCG00000013225.1	113128318, 113128328, 113139113, 113140700	115473729, 115473730, 115475064	ENSMUSG00000037202.6	108801091, 108801093, 108801094, 108801095	ENSNSUG00000002099.1, ENSNSUG00000011102.1	ENSORLG00000002062.2, ENSORLG00000002067.2, ENSORLG00000004857.2, ENSORLG00000019573.2	ENSPMRG00000012796.1, ENSPMRG00000012812.1, ENSPMRG00000012813.1, ENSPMRG00000015995.1	115094149, 115094694		ENSTGUG00000029466.1	106541188, 106551428	100489175, 100489487, 100491518, 100492973, 100493140, 100493300, 101732506
OG0000978	1	2	2	2	2	2	-1	0	0	0	0	100560718, 100566240	ENSCMIG00000013507.1, ENSCMIG00000018359.1, ENSCMIG00000019459.1	ENSCPRG00005014304.1, ENSCPRG00005017106.1	ENSDARG00000000380.11, ENSDARG00000011671.8, ENSDARG00000100397.2	ENSGALG00000006626.3, ENSGALG00000015373.6	117351519, 117360103	ENSG00000095464.10, ENSG00000132915.11, ENSG00000133256.12	ENSLACG00000005015.1, ENSLACG00000012002.1, ENSLACG00000016714.1	ENSLOCG00000005849.1, ENSLOCG00000012187.1, ENSLOCG00000012238.1	113124571, 113135444, 113144935	115475943	ENSMUSG00000024575.16, ENSMUSG00000024992.13, ENSMUSG00000029491.7	108784296, 108788822	ENSNSUG00000013004.1, ENSNSUG00000015593.1	ENSORLG00000005135.2, ENSORLG00000009868.2, ENSORLG00000023972.1	ENSPMRG00000002096.1, ENSPMRG00000020954.1	115079704, 115096208	ENSSPUG00000002447.1, ENSSPUG00000010531.1	ENSTGUG00000000179.2, ENSTGUG00000008698.2	106549902	100485634, 100487945, 100489913
OG0003676	2	2	3	2	2	1	0	0	+1	0	+1	100552606	ENSCMIG00000006895.1	ENSCPRG00005018179.1	ENSDARG00000016161.11	ENSGALG00000012971.7	117358276, 117363703	ENSG00000120262.10	ENSLACG00000001381.1	ENSLOCG00000010315.1, ENSLOCG00000016291.1	113129401	115466900, 115477724	ENSMUSG00000019767.12	108786685, 108787739			ENSPMRG00000010531.1	115088368, 115088658, 115089807	ENSSPUG00000006108.1	ENSTGUG00000011261.2	106544516	100145067, 100488825
OG0003677	1	1	2	1	1	1	0	0	+1	0	0	100557245	ENSCMIG00000019558.1	ENSCPRG00005018670.1	ENSDARG00000054700.4, ENSDARG00000099953.2, ENSDARG00000111271.1	ENSGALG00000035191.2	117363483		ENSLACG00000012931.1, ENSLACG00000017421.1	ENSLOCG00000017728.1, ENSLOCG00000017891.1	113124669, 113130720	115480792		108787952	ENSNSUG00000007658.1	ENSORLG00000007146.2, ENSORLG00000015487.2	ENSPMRG00000019015.1	115089334, 115100554	ENSSPUG00000001160.1, ENSSPUG00000002545.1	ENSTGUG00000007325.2		100497124
OG0003675	1	1	2	1	1	1	0	0	+1	0	0	100564071	ENSCMIG00000019790.1		ENSDARG00000069929.5, ENSDARG00000078979.4		117350156	ENSG00000165801.10	ENSLACG00000007010.1	ENSLOCG00000002497.1	113123213	115457586	ENSMUSG00000004562.16	108786239, 108786240, 108786273	ENSNSUG00000012176.1	ENSORLG00000026127.1, ENSORLG00000028264.1	ENSPMRG00000015690.1, ENSPMRG00000022511.1	115078584, 115081682	ENSSPUG00000003699.1, ENSSPUG00000003732.1		106543238, 106550058	100498627
OG0010387	1	1	0	1	1	1	0	0	-1	0	0	100561547	ENSCMIG00000015117.1	ENSCPRG00005001409.1	ENSDARG00000017107.8	ENSGALG00000015305.6	117356980	ENSG00000112333.12	ENSLACG00000015675.1	ENSLOCG00000016602.1	113136883	115464835	ENSMUSG00000019803.11	108792870	ENSNSUG00000018247.1	ENSORLG00000013426.2	ENSPMRG00000002845.1		ENSSPUG00000007007.1	ENSTGUG00000012147.2	106545055	100491500
OG0010384	1	0	1	1	1	1	0	-1	0	0	0	100554273	ENSCMIG00000006276.1	ENSCPRG00005004215.1	ENSDARG00000041702.8	ENSGALG00000014918.7		ENSG00000185002.10	ENSLACG00000004044.1	ENSLOCG00000017133.1	113137352	115465119	ENSMUSG00000019900.19	108792947	ENSNSUG00000003917.1	ENSORLG00000018626.2	ENSPMRG00000006227.1	115088303	ENSSPUG00000009255.1	ENSTGUG00000011924.2	106540384	100487566
OG0011870	0	1	1	1	1	1	-1	0	0	0	0	100560380	ENSCMIG00000007545.1	ENSCPRG00005016464.1	ENSDARG00000057648.7		117359202	ENSG00000067334.14	ENSLACG00000001644.1	ENSLOCG00000009635.1	113129194		ENSMUSG00000039756.12	108788858	ENSNSUG00000007508.1	ENSORLG00000017105.2	ENSPMRG00000011182.1	115095704	ENSSPUG00000002461.1	ENSTGUG00000027648.1	106554191
OG0011286	1	0	2	1	1	1	0	-1	+1	0	0	100558458	ENSCMIG00000004848.1		ENSDARG00000037906.6			ENSG00000125652.8	ENSLACG00000008513.1	ENSLOCG00000006378.1	113141214	115465993	ENSMUSG00000002661.14		ENSNSUG00000013323.1	ENSORLG00000018765.2	ENSPMRG00000023875.1	115080520, 115080914	ENSSPUG00000016435.1	ENSTGUG00000019294.1, ENSTGUG00000021681.1, ENSTGUG00000028983.1		100491971
OG0001295	2	2	1	2	2	2	0	0	-1	0	0	100562301, 100567877	ENSCMIG00000013777.1, ENSCMIG00000018685.1	ENSCPRG00005001313.1, ENSCPRG00005011656.1	ENSDARG00000043493.6, ENSDARG00000090716.5, ENSDARG00000091618.3, ENSDARG00000115370.1	ENSGALG00000005139.6, ENSGALG00000041760.3	117348811, 117364796	ENSG00000070371.16, ENSG00000141367.12	ENSLACG00000009050.2, ENSLACG00000009711.1	ENSLOCG00000002354.1, ENSLOCG00000003892.1	113136588, 113138717, 113143348	115456911, 115479419	ENSMUSG00000047126.17	108797095, 108799637	ENSNSUG00000000820.1, ENSNSUG00000006069.1, ENSNSUG00000008087.1	ENSORLG00000002325.2, ENSORLG00000012174.2, ENSORLG00000013227.2	ENSPMRG00000014577.1, ENSPMRG00000019052.1	115096629	ENSSPUG00000003769.1, ENSSPUG00000016329.1	ENSTGUG00000007540.2, ENSTGUG00000008809.2	106537708, 106547466	100492311, 496448
OG0001290	2	2	1	2	2	2	0	0	-1	0	0	100551878, 100552871	ENSCMIG00000002685.1, ENSCMIG00000009485.1, ENSCMIG00000017779.1	ENSCPRG00005008903.1, ENSCPRG00005013476.1	ENSDARG00000017007.11, ENSDARG00000044532.9, ENSDARG00000055854.5	ENSGALG00000012538.6, ENSGALG00000013568.6	117353563, 117361107	ENSG00000119508.18, ENSG00000153234.14	ENSLACG00000004496.1, ENSLACG00000010606.1	ENSLOCG00000005350.1, ENSLOCG00000005738.1	113123463, 113127456, 113136507	115471447, 115474202	ENSMUSG00000026826.13, ENSMUSG00000028341.9	108784367, 108797278	ENSNSUG00000005605.1, ENSNSUG00000020536.1, ENSNSUG00000020586.1	ENSORLG00000000050.2, ENSORLG00000008732.2, ENSORLG00000016692.2	ENSPMRG00000008539.1, ENSPMRG00000015952.1	115093582	ENSSPUG00000006482.1	ENSTGUG00000008853.2, ENSTGUG00000012173.2	106538041, 106538826	100101682, 100497512
OG0001298	3	3	4	3	3	2	0	0	+1	0	+1	100551757, 100560178	ENSCMIG00000007937.1, ENSCMIG00000014425.1, ENSCMIG00000017839.1	ENSCPRG00005004550.1, ENSCPRG00005017392.1	ENSDARG00000019228.10, ENSDARG00000086481.3	ENSGALG00000005217.7, ENSGALG00000014170.7	117350500, 117362567, 117366318	ENSG00000124003.13, ENSG00000166391.15	ENSLACG00000002012.1, ENSLACG00000009148.1	ENSLOCG00000004115.1, ENSLOCG00000004715.1	113125642, 113142964	115458197, 115468386, 115479143	ENSMUSG00000012187.13, ENSMUSG00000052396.7	108796932	ENSNSUG00000005293.1	ENSORLG00000012590.2	ENSPMRG00000000926.1, ENSPMRG00000016432.1, ENSPMRG00000023200.1	115081556, 115082057, 115091867, 115099002	ENSSPUG00000002197.1, ENSSPUG00000008754.1	ENSTGUG00000007842.2, ENSTGUG00000013561.2	106551753	100145079, 496754, 734060
OG0001299	3	2	3	2	2	2	+1	0	+1	0	0	100553865, 100558022, 100560701	ENSCMIG00000009123.1	ENSCPRG00005002426.1, ENSCPRG00005015329.1	ENSDARG00000022303.8	ENSGALG00000030775.2	117354378, 117358138	ENSG00000131097.7, ENSG00000181061.13, ENSG00000214511.3	ENSLACG00000000147.2, ENSLACG00000010813.1, ENSLACG00000012881.1	ENSLOCG00000003806.1, ENSLOCG00000009418.1	113133741	115466375, 115466779, 115481312	ENSMUSG00000020928.14, ENSMUSG00000038412.8, ENSMUSG00000093550.7	108785990, 108788788, 108791589	ENSNSUG00000007718.1	ENSORLG00000024205.1	ENSPMRG00000000554.1, ENSPMRG00000014907.1, ENSPMRG00000016023.1, ENSPMRG00000017843.1	115074325, 115084036, 115087571	ENSSPUG00000000788.1, ENSSPUG00000006517.1, ENSSPUG00000010237.1	ENSTGUG00000019656.1	106552058	100491892, 496468, 496791
OG0000072	6	6	9	6	6	5	0	0	+3	0	+1	100555266, 100555467, 100563080, 100565712, 100567003, 100567958	ENSCMIG00000000480.1, ENSCMIG00000012432.1, ENSCMIG00000012652.1, ENSCMIG00000012654.1, ENSCMIG00000012655.1	ENSCPRG00005000141.1, ENSCPRG00005003386.1, ENSCPRG00005003388.1, ENSCPRG00005007339.1, ENSCPRG00005013370.1, ENSCPRG00005013371.1, ENSCPRG00005016036.1	ENSDARG00000002241.6, ENSDARG00000017108.6, ENSDARG00000046014.5, ENSDARG00000062942.4, ENSDARG00000078650.4, ENSDARG00000102064.2, ENSDARG00000102982.2, ENSDARG00000112665.1	ENSGALG00000000442.6, ENSGALG00000012142.6, ENSGALG00000036942.2, ENSGALG00000040681.3, ENSGALG00000052262.1	117347562, 117347618, 117351979, 117364063, 117364374, 117367762	ENSG00000111262.6, ENSG00000130037.5, ENSG00000177272.9, ENSG00000177301.15, ENSG00000182255.7	ENSLACG00000003393.1, ENSLACG00000004165.1, ENSLACG00000004176.1, ENSLACG00000015886.1, ENSLACG00000018366.1, ENSLACG00000018438.1	ENSLOCG00000017909.1, ENSLOCG00000017910.1, ENSLOCG00000017917.1, ENSLOCG00000017921.1, ENSLOCG00000018069.1	113130467, 113130474, 113132654, 113132655, 113137981, 113142074, 113142087, 113142335, 113145528	115466584, 115467939, 115477537, 115477754, 115481764, 115481817	ENSMUSG00000040724.5, ENSMUSG00000042604.5, ENSMUSG00000045534.4, ENSMUSG00000047959.4, ENSMUSG00000047976.4	108784612, 108784613, 108792027, 108796316, 108799281, 108799386, 108800154	ENSNSUG00000005180.1, ENSNSUG00000006596.1, ENSNSUG00000006598.1, ENSNSUG00000011749.1, ENSNSUG00000015161.1, ENSNSUG00000015162.1, ENSNSUG00000015357.1, ENSNSUG00000015358.1	ENSORLG00000001296.3, ENSORLG00000003735.2, ENSORLG00000003738.2, ENSORLG00000006419.2, ENSORLG00000008486.2, ENSORLG00000008487.2, ENSORLG00000020772.2, ENSORLG00000020773.2, ENSORLG00000026805.1	ENSPMRG00000003528.1, ENSPMRG00000003540.1, ENSPMRG00000003544.1, ENSPMRG00000007478.1, ENSPMRG00000011635.1, ENSPMRG00000011641.1, ENSPMRG00000013287.1	115074047, 115074077, 115079353, 115080701, 115082200, 115082201, 115089209, 115089211, 115089588	ENSSPUG00000016604.1, ENSSPUG00000018930.1	ENSTGUG00000018536.2, ENSTGUG00000020000.1, ENSTGUG00000023126.1, ENSTGUG00000024687.1	106541325, 106541770, 106541779, 106547821, 106551979, 106551980	100145813, 100491458, 100492822, 100492986, 100495646, 100496794, 496997
OG0000075	6	6	6	5	5	4	+1	+1	+1	0	+1	100561905, 100562099, 100562453, 100564614, 100564815	ENSCMIG00000011105.1, ENSCMIG00000011108.1, ENSCMIG00000011137.1, ENSCMIG00000014166.1	ENSCPRG00005000525.1, ENSCPRG00005008106.1, ENSCPRG00005008113.1	ENSDARG00000006580.9, ENSDARG00000009215.7, ENSDARG00000009544.7, ENSDARG00000014059.8, ENSDARG00000015955.6, ENSDARG00000043128.6, ENSDARG00000043716.4, ENSDARG00000058880.3, ENSDARG00000069503.4, ENSDARG00000069888.5	ENSGALG00000001621.5, ENSGALG00000022557.4, ENSGALG00000035131.2	117349455, 117349456, 117349457, 117360440, 117361081, 117365738	ENSG00000165215.6, ENSG00000184113.9, ENSG00000184697.7, ENSG00000189143.9, ENSG00000213937.4	ENSLACG00000004752.1, ENSLACG00000012251.1, ENSLACG00000012518.1, ENSLACG00000015285.1	ENSLOCG00000004312.1, ENSLOCG00000017427.1, ENSLOCG00000017428.1, ENSLOCG00000017429.1, ENSLOCG00000017430.1, ENSLOCG00000017431.1, ENSLOCG00000017432.1, ENSLOCG00000017433.1, ENSLOCG00000017434.1, ENSLOCG00000017435.1, ENSLOCG00000018139.1	113124941, 113125266, 113125268, 113125442, 113138837, 113139197, 113142698, 113142830, 113143247, 113143470, 113143493, 113143512, 113143574, 113144232, 113145590	115474158, 115475075, 115479921, 115482473, 115482474, 115482601	ENSMUSG00000023906.3, ENSMUSG00000041378.2, ENSMUSG00000047501.3, ENSMUSG00000066720.7, ENSMUSG00000070473.4	108787412, 108790886, 108790888, 108803937	ENSNSUG00000005986.1, ENSNSUG00000005987.1, ENSNSUG00000005988.1, ENSNSUG00000007365.1, ENSNSUG00000007367.1, ENSNSUG00000009711.1	ENSORLG00000001086.2, ENSORLG00000001315.2, ENSORLG00000001319.2, ENSORLG00000001323.2, ENSORLG00000001327.2, ENSORLG00000002898.2, ENSORLG00000002920.2, ENSORLG00000002938.2, ENSORLG00000027059.1, ENSORLG00000027288.1, ENSORLG00000030451.1, ENSORLG00000030640.1	ENSPMRG00000015756.1, ENSPMRG00000020669.1, ENSPMRG00000020677.1, ENSPMRG00000021040.1, ENSPMRG00000021043.1	115073305, 115093273, 115094076, 115097228, 115097229, 115097434	ENSSPUG00000003436.1, ENSSPUG00000015040.1, ENSSPUG00000015044.1, ENSSPUG00000015052.1, ENSSPUG00000015373.1	ENSTGUG00000024890.1	106540346, 106553735, 106553736, 106553739, 106555213, 106556674	100493413, 394468, 448229, 448343, 549417
OG0000070	7	7	9	7	7	4	0	0	+2	0	+3	100552235, 100554719, 100562622, 100564195, 100564661, 107983615	ENSCMIG00000008462.1, ENSCMIG00000008463.1, ENSCMIG00000013427.1	ENSCPRG00005008208.1	ENSDARG00000036382.6, ENSDARG00000041115.6, ENSDARG00000043729.8, ENSDARG00000055046.6, ENSDARG00000069031.6, ENSDARG00000087440.4, ENSDARG00000087764.4, ENSDARG00000088539.4, ENSDARG00000088589.5, ENSDARG00000090444.4, ENSDARG00000094438.2, ENSDARG00000102224.2, ENSDARG00000109946.1, ENSDARG00000113036.1, ENSDARG00000114387.1, ENSDARG00000114845.1, ENSDARG00000115684.1, ENSDARG00000116172.1, ENS…	ENSGALG00000011190.6, ENSGALG00000020193.5	117349799, 117349860, 117350875, 117351822, 117368996, 117369352, 117369404	ENSG00000105427.10, ENSG00000145287.10, ENSG00000173261.9	ENSLACG00000000754.1, ENSLACG00000009620.1, ENSLACG00000009961.1, ENSLACG00000011604.1, ENSLACG00000022246.1	ENSLOCG00000000421.1, ENSLOCG00000003611.1, ENSLOCG00000004533.1, ENSLOCG00000010461.1, ENSLOCG00000010660.1, ENSLOCG00000013237.1, ENSLOCG00000013253.1, ENSLOCG00000013258.1, ENSLOCG00000013260.1, ENSLOCG00000013263.1, ENSLOCG00000014412.1	113124159, 113124875, 113133940, 113136696, 113136749, 113139765, 113142809, 113143940, 117152766	115457792, 115457846, 115457906, 115476438, 115476472, 115476856, 115480110	ENSMUSG00000029322.12, ENSMUSG00000059455.3, ENSMUSG00000063651.11	108785657, 108785658, 108801939, 108802497, 108803147	ENSNSUG00000001218.1, ENSNSUG00000001219.1, ENSNSUG00000003572.1, ENSNSUG00000003847.1, ENSNSUG00000009872.1, ENSNSUG00000009881.1, ENSNSUG00000010295.1, ENSNSUG00000018528.1, ENSNSUG00000018529.1	ENSORLG00000009855.2, ENSORLG00000009911.2, ENSORLG00000013448.2, ENSORLG00000022609.1, ENSORLG00000022711.1, ENSORLG00000023913.1, ENSORLG00000024268.1, ENSORLG00000024500.1, ENSORLG00000025212.1, ENSORLG00000026879.1, ENSORLG00000027654.1, ENSORLG00000028811.1, ENSORLG00000028871.1	ENSPMRG00000008244.1, ENSPMRG00000008623.1, ENSPMRG00000011356.1, ENSPMRG00000017728.1, ENSPMRG00000022978.1, ENSPMRG00000022982.1, ENSPMRG00000022988.1	115072993, 115075897, 115076282, 115078379, 115078744, 115078856, 115078866, 115079944, 115090459	ENSSPUG00000001378.1, ENSSPUG00000013825.1, ENSSPUG00000013854.1	ENSTGUG00000002199.2	106542995, 106550584	100170474, 100495837, 100497729, 116409853, 448004, 733751
OG0000076	9	7	9	8	8	6	+1	-1	+1	0	+2	100552939, 100553136, 100553462, 100553662, 100553863, 100554058, 100554246, 100554442, 100554636, 100554830, 100555026, 100557775	ENSCMIG00000007822.1	ENSCPRG00005012234.1, ENSCPRG00005012295.1, ENSCPRG00005012650.1	ENSDARG00000024278.9, ENSDARG00000080010.6, ENSDARG00000087262.4, ENSDARG00000088366.5, ENSDARG00000091211.3, ENSDARG00000111574.1, ENSDARG00000113750.1, ENSDARG00000116820.1	ENSGALG00000012245.7, ENSGALG00000020160.5, ENSGALG00000030614.2, ENSGALG00000054856.1	117356689, 117366111, 117366123, 117366131, 117366141, 117366148, 117366153	ENSG00000172955.17, ENSG00000187758.8, ENSG00000196344.11, ENSG00000196616.14, ENSG00000197894.11, ENSG00000198099.8, ENSG00000248144.6	ENSLACG00000002286.2	ENSLOCG00000011820.1, ENSLOCG00000012219.1, ENSLOCG00000012228.1	113128613, 113128622, 113128636, 113128643, 113144847, 113144855	115459494, 115461126, 115461127, 115461128, 115461129, 115461130, 115461131, 115461133, 115462522	ENSMUSG00000028138.8, ENSMUSG00000037797.14, ENSMUSG00000053054.13, ENSMUSG00000055301.8, ENSMUSG00000074206.7, ENSMUSG00000074207.10	108793349, 108793352, 108793359, 108793360, 108793361, 108793362, 108795102, 108795108, 108795109, 108802711	ENSNSUG00000012573.1, ENSNSUG00000012574.1, ENSNSUG00000012575.1, ENSNSUG00000012576.1, ENSNSUG00000012577.1	ENSORLG00000005183.2, ENSORLG00000017646.2, ENSORLG00000019786.2, ENSORLG00000030487.1	ENSPMRG00000007745.1, ENSPMRG00000011186.1, ENSPMRG00000011212.1, ENSPMRG00000011215.1, ENSPMRG00000011223.1	115089233, 115089240, 115089244, 115089250, 115089262, 115089273, 115089283, 115095298, 115095306	ENSSPUG00000014335.1, ENSSPUG00000014353.1, ENSSPUG00000014377.1, ENSSPUG00000014420.1, ENSSPUG00000014460.1, ENSSPUG00000014483.1, ENSSPUG00000014536.1	ENSTGUG00000003340.2, ENSTGUG00000016861.2, ENSTGUG00000019222.1, ENSTGUG00000025791.1	106540716, 106540717, 106540718, 106549700, 106556012	100486839, 100487608, 100487777, 100487939, 100488099, 100488250, 496861, 496906, 496916, 497007, 594969
OG0000079	6	6	8	6	6	4	0	0	+2	0	+2	100551715, 100553825, 100560015, 100561614, 100561808, 100567116, 103283046	ENSCMIG00000000327.1, ENSCMIG00000000577.1, ENSCMIG00000003092.1, ENSCMIG00000004869.1	ENSCPRG00005002862.1, ENSCPRG00005008377.1, ENSCPRG00005010843.1	ENSDARG00000008553.11, ENSDARG00000034211.10, ENSDARG00000045199.6, ENSDARG00000052702.7, ENSDARG00000052748.6, ENSDARG00000052917.3, ENSDARG00000055338.9, ENSDARG00000055592.7, ENSDARG00000055715.8, ENSDARG00000077217.5, ENSDARG00000091699.5, ENSDARG00000091723.4, ENSDARG00000111153.1, ENSDARG00000111228.1, ENSDARG00000111603.1, ENSDARG00000117045.1	ENSGALG00000009069.6, ENSGALG00000009360.6, ENSGALG00000009382.7, ENSGALG00000010186.7, ENSGALG00000020084.5, ENSGALG00000041685.2	117356530, 117356531, 117356919, 117357741, 117357971, 117364650	ENSG00000014216.16, ENSG00000162909.18, ENSG00000162949.16, ENSG00000203697.12, ENSG00000214711.10	ENSLACG00000001902.1, ENSLACG00000011037.1, ENSLACG00000018300.1	ENSLOCG00000015637.1, ENSLOCG00000015646.1, ENSLOCG00000015657.1, ENSLOCG00000015661.1, ENSLOCG00000016403.1	113132267, 113132270, 113140123, 113140155, 113140156, 113143583	115464270, 115465329, 115465480, 115465481, 115465566, 115480899	ENSMUSG00000024942.17, ENSMUSG00000026509.15, ENSMUSG00000038599.14, ENSMUSG00000043705.7	108785269, 108787053, 108787061, 108787073, 108796574, 108796583, 108796681, 108802349	ENSNSUG00000008888.1, ENSNSUG00000009946.1, ENSNSUG00000016540.1	ENSORLG00000008280.2, ENSORLG00000011738.2, ENSORLG00000011856.2, ENSORLG00000019002.2, ENSORLG00000019014.2, ENSORLG00000020892.2	ENSPMRG00000002050.1, ENSPMRG00000002110.1, ENSPMRG00000003044.1, ENSPMRG00000003068.1, ENSPMRG00000004384.1, ENSPMRG00000015032.1	115081702, 115086739, 115086740, 115086742, 115086782, 115086784, 115096460, 115100949	ENSSPUG00000000579.1, ENSSPUG00000007013.1, ENSSPUG00000007190.1, ENSSPUG00000007252.1	ENSTGUG00000002633.2, ENSTGUG00000004597.2, ENSTGUG00000004674.2, ENSTGUG00000008009.2, ENSTGUG00000010918.2, ENSTGUG00000024367.1	106538723, 106538727, 106543129	100497805, 101732339, 448035, 493387, 541454, 541455
OG0005554	2	1	1	1	1	1	+1	0	0	0	0	100562925	ENSCMIG00000010812.1	ENSCPRG00005004483.1	ENSDARG00000011885.8	ENSGALG00000016731.7	117357742	ENSG00000115364.14	ENSLACG00000010329.1	ENSLOCG00000000969.1	113137176	115464782, 115467110	ENSMUSG00000030045.10	108803633	ENSNSUG00000001883.1	ENSORLG00000013027.2	ENSPMRG00000006445.1	115088092	ENSSPUG00000001941.1, ENSSPUG00000014755.1	ENSTGUG00000013204.2	106540265	100496116
OG0004343	2	2	3	2	2	1	0	0	+1	0	+1		ENSCMIG00000017512.1	ENSCPRG00005002349.1		ENSGALG00000029820.2	117346095, 117368924	ENSG00000153406.13, ENSG00000274684.4	ENSLACG00000004081.1	ENSLOCG00000001967.1, ENSLOCG00000003503.1		115472904, 115475615	ENSMUSG00000063445.14	108796515, 108796516, 108796517, 108796535, 108796536			ENSPMRG00000015078.1	115075751, 115075753, 115100397	ENSSPUG00000016617.1	ENSTGUG00000003890.2		549716
OG0009632	1	2	1	1	1	1	0	+1	0	0	0		ENSCMIG00000005789.1	ENSCPRG00005001124.1	ENSDARG00000043502.4		117354783, 117365211	ENSG00000007080.11	ENSLACG00000013837.2	ENSLOCG00000002810.1	113140031	115479525	ENSMUSG00000007721.6	108785900	ENSNSUG00000000838.1	ENSORLG00000006674.2, ENSORLG00000015728.2	ENSPMRG00000019530.1	115097728	ENSSPUG00000007177.1	ENSTGUG00000029202.1	106551175	549250
OG0007189	3	1	1	1	1	1	+2	0	0	0	0	100566096	ENSCMIG00000011900.1	ENSCPRG00005004420.1	ENSDARG00000073705.6	ENSGALG00000036067.2	117355623	ENSG00000101546.13, ENSG00000267127.7	ENSLACG00000003228.1	ENSLOCG00000008411.1		115460312, 115475967, 115475978	ENSMUSG00000024570.7	108786898	ENSNSUG00000016709.1		ENSPMRG00000006021.1	115085148	ENSSPUG00000007015.1, ENSSPUG00000007028.1	ENSTGUG00000006676.2		733470
OG0012746	0	0	2	1	1	1	-1	-1	+1	0	0		ENSCMIG00000014624.1, ENSCMIG00000014627.1		ENSDARG00000059315.5, ENSDARG00000078223.4, ENSDARG00000091638.3				ENSLACG00000019138.1, ENSLACG00000019139.1	ENSLOCG00000007709.1, ENSLOCG00000007740.1	113130032, 113130034					ENSORLG00000025202.1, ENSORLG00000026248.1		115076523, 115076524
OG0004177	2	1	1	1	1	1	+1	0	0	0	0	100565419	ENSCMIG00000019636.1	ENSCPRG00005018314.1	ENSDARG00000097451.4, ENSDARG00000102024.2	ENSGALG00000026428.3	117367499	ENSG00000176108.9	ENSLACG00000015695.1	ENSLOCG00000012913.1	113135089, 113141156	115473543, 115473547	ENSMUSG00000025371.12	108795286		ENSORLG00000007440.2, ENSORLG00000020730.2	ENSPMRG00000001985.1, ENSPMRG00000016900.1	115090294	ENSSPUG00000013628.1	ENSTGUG00000003019.2	106545722	100125185
OG0003951	0	1	1	1	1	1	-1	0	0	0	0	100561843	ENSCMIG00000004262.1, ENSCMIG00000013659.1	ENSCPRG00005015833.1	ENSDARG00000061052.7, ENSDARG00000098272.2	ENSGALG00000003605.6, ENSGALG00000039023.2	117354794	ENSG00000164190.19	ENSLACG00000005199.2	ENSLOCG00000012704.1	113124581, 113138637		ENSMUSG00000022141.7	108796745	ENSNSUG00000015145.1	ENSORLG00000005446.2, ENSORLG00000007606.2	ENSPMRG00000011413.1	115076790	ENSSPUG00000006697.1	ENSTGUG00000002047.2	106542259	100038237
OG0003950	4	1	1	1	1	1	+3	0	0	0	0	100563618	ENSCMIG00000000427.1	ENSCPRG00005015879.1		ENSGALG00000003631.6	117354770	ENSG00000197603.14	ENSLACG00000009702.1	ENSLOCG00000012697.1	113124972	115461865, 115461866, 115461867, 115462943	ENSMUSG00000039801.7	108796743				115076765	ENSSPUG00000006779.1, ENSSPUG00000006806.1, ENSSPUG00000006821.1	ENSTGUG00000002053.2, ENSTGUG00000002059.2	106540016, 106540017, 106540021, 106554549
OG0002699	3	2	3	2	2	1	+1	0	+1	0	+1	100568273, 103280713	ENSCMIG00000015201.1	ENSCPRG00005007769.1	ENSDARG00000078882.4	ENSGALG00000054988.1	117350189, 117359656	ENSG00000092096.17, ENSG00000259803.7	ENSLACG00000008980.1, ENSLACG00000017126.1	ENSLOCG00000001006.1, ENSLOCG00000004592.1	113121884, 113138160	115458059, 115470957, 115470958	ENSMUSG00000022199.12	108787710	ENSNSUG00000014863.1, ENSNSUG00000020448.1	ENSORLG00000005729.2, ENSORLG00000006113.2	ENSPMRG00000011030.1, ENSPMRG00000020485.1	115077871, 115078310, 115095217	ENSSPUG00000007001.1, ENSSPUG00000018222.1	ENSTGUG00000028328.1	106542032	100485676
OG0002696	2	2	3	2	2	1	0	0	+1	0	+1	100566237, 103280704	ENSCMIG00000013565.1	ENSCPRG00005005912.1	ENSDARG00000088121.4, ENSDARG00000101214.2, ENSDARG00000105344.2		117358709, 117359091	ENSG00000277481.1	ENSLACG00000002808.1	ENSLOCG00000003938.1, ENSLOCG00000004480.1	113122876, 113138191, 113138285	115471006, 115471377	ENSMUSG00000034416.18, ENSMUSG00000048827.12	108786151	ENSNSUG00000010419.1	ENSORLG00000026589.1	ENSPMRG00000008540.1, ENSPMRG00000009431.1	115096077, 115096091, 115096151	ENSSPUG00000005397.1, ENSSPUG00000008505.1	ENSTGUG00000004529.2	106555851	100486136, 101734692, 105947252
OG0002698	2	2	1	2	2	2	0	0	-1	0	0	100560784, 100567483	ENSCMIG00000009580.1	ENSCPRG00005009342.1, ENSCPRG00005009659.1	ENSDARG00000003968.8, ENSDARG00000005355.12	ENSGALG00000004046.6, ENSGALG00000044970.2	117348086, 117364919	ENSG00000166173.11	ENSLACG00000002786.2, ENSLACG00000014893.1, ENSLACG00000018706.1	ENSLOCG00000008547.1, ENSLOCG00000014592.1	113122400, 113134176	115458792, 115480733	ENSMUSG00000034839.5	108789620, 108790271	ENSNSUG00000019037.1	ENSORLG00000014256.2	ENSPMRG00000011488.1, ENSPMRG00000019000.1	115075164	ENSSPUG00000011312.1	ENSTGUG00000024859.1	106542036, 106547624	493506, 780092
OG0003786	3	1	2	2	2	1	+1	-1	0	0	+1	100568083	ENSCMIG00000011732.1	ENSCPRG00005004917.1	ENSDARG00000041779.9, ENSDARG00000057903.8	ENSGALG00000014848.6	117356525	ENSG00000186439.14		ENSLOCG00000017262.1	113129465, 113137051, 113137419	115464761, 115464762, 115464763	ENSMUSG00000019787.9		ENSNSUG00000004515.1	ENSORLG00000026510.1, ENSORLG00000027521.1	ENSPMRG00000002933.1	115088276, 115088647	ENSSPUG00000009578.1	ENSTGUG00000011813.2	106540219	100145422
OG0002264	2	1	2	2	2	2	0	-1	0	0	0	100557342, 100565690	ENSCMIG00000006538.1, ENSCMIG00000010498.1, ENSCMIG00000017924.1	ENSCPRG00005002446.1, ENSCPRG00005004485.1	ENSDARG00000075264.5, ENSDARG00000087489.3	ENSGALG00000005118.6, ENSGALG00000017016.5	117362840	ENSG00000124019.10, ENSG00000150510.17	ENSLACG00000007635.1, ENSLACG00000017479.2	ENSLOCG00000003983.1, ENSLOCG00000010298.1	113122910, 113125152	115467902, 115478720	ENSMUSG00000035184.15, ENSMUSG00000043230.2	108786710, 108787022	ENSNSUG00000014485.1	ENSORLG00000011343.2, ENSORLG00000023012.1	ENSPMRG00000002997.1, ENSPMRG00000016511.1	115092173, 115099383	ENSSPUG00000015277.1	ENSTGUG00000023086.1, ENSTGUG00000029286.1	106550299	448424, 493469
OG0002263	1	2	2	2	2	2	-1	0	0	0	0	100560640, 100564331	ENSCMIG00000003925.1, ENSCMIG00000018852.1	ENSCPRG00005002356.1, ENSCPRG00005002771.1	ENSDARG00000011245.11, ENSDARG00000018814.12, ENSDARG00000115061.1	ENSGALG00000003374.5, ENSGALG00000031076.2	117355756, 117359498	ENSG00000103067.14, ENSG00000104413.18	ENSLACG00000010921.1, ENSLACG00000017574.2	ENSLOCG00000008062.1, ENSLOCG00000010059.1	113121327, 113136515	115470777	ENSMUSG00000040728.15, ENSMUSG00000084128.10		ENSNSUG00000013072.1, ENSNSUG00000017966.1	ENSORLG00000008976.2, ENSORLG00000011955.2	ENSPMRG00000006436.1, ENSPMRG00000009073.1	115085550, 115095213	ENSSPUG00000013320.1, ENSSPUG00000016436.1	ENSTGUG00000006986.2, ENSTGUG00000011907.2	106555477, 106556727	448608
OG0001751	2	2	1	2	2	2	0	0	-1	0	0	100562910	ENSCMIG00000010944.1	ENSCPRG00005003299.1, ENSCPRG00005009096.1	ENSDARG00000053380.9, ENSDARG00000079008.5, ENSDARG00000109937.1	ENSGALG00000003944.7, ENSGALG00000051812.1	117348272, 117350234	ENSG00000104059.4, ENSG00000160767.21, ENSG00000262666.5, ENSG00000273564.2	ENSLACG00000005271.1, ENSLACG00000018551.1	ENSLOCG00000006299.1, ENSLOCG00000013697.1	113136640, 113138118	115456961, 115458731	ENSMUSG00000030518.17, ENSMUSG00000032657.15	108783670, 108794241	ENSNSUG00000017741.1, ENSNSUG00000017742.1	ENSORLG00000010008.2, ENSORLG00000023236.1, ENSORLG00000026080.1	ENSPMRG00000012438.1, ENSPMRG00000016819.1, ENSPMRG00000019315.1	115078216	ENSSPUG00000019138.1	ENSTGUG00000005645.2, ENSTGUG00000026181.1	106543298	100125002, 779825
OG0002966	2	2	2	2	2	1	0	0	0	0	+1	100563066, 100566603	ENSCMIG00000018264.1		ENSDARG00000020607.8, ENSDARG00000029479.6	ENSGALG00000003738.7	117350166, 117351062	ENSG00000125037.12	ENSLACG00000005145.1, ENSLACG00000018410.1	ENSLOCG00000010724.1	113129941, 113146035	115463416, 115471672	ENSMUSG00000030286.6	108801241	ENSNSUG00000001279.1, ENSNSUG00000006631.1	ENSORLG00000001033.2, ENSORLG00000018675.2	ENSPMRG00000003649.1, ENSPMRG00000023759.1	115090474, 115096796	ENSSPUG00000002087.1	ENSTGUG00000006702.2	106541931, 106551262	549661, 779530
OG0002964	2	2	2	2	2	1	0	0	0	0	+1	100557080	ENSCMIG00000005093.1, ENSCMIG00000007656.1	ENSCPRG00005009919.1	ENSDARG00000067984.4, ENSDARG00000077298.5	ENSGALG00000017658.8	117348518, 117351831	ENSG00000180447.7	ENSLACG00000000657.1, ENSLACG00000005095.1	ENSLOCG00000017545.1, ENSLOCG00000017953.1	113122408, 113124584, 113138642	115461516, 115463296	ENSMUSG00000052957.8	108799260	ENSNSUG00000014372.1	ENSORLG00000002967.2, ENSORLG00000014341.2, ENSORLG00000027406.1	ENSPMRG00000016592.1	115074934, 115099414	ENSSPUG00000004079.1	ENSTGUG00000000623.2	106545059	780149
OG0006069	1	2	1	1	1	1	0	+1	0	0	0	100565443	ENSCMIG00000010027.1	ENSCPRG00005017696.1	ENSDARG00000018871.8	ENSGALG00000001959.5	117346079, 117346753	ENSG00000162639.16	ENSLACG00000015598.2	ENSLOCG00000007885.1	113139973	115472151	ENSMUSG00000045662.17	108797404	ENSNSUG00000006551.1	ENSORLG00000011389.2	ENSPMRG00000010744.1	115099767	ENSSPUG00000017733.1	ENSTGUG00000004598.2	106545278	100286818
OG0002386	2	3	2	2	2	1	0	+1	0	0	+1	100564957, 100567060	ENSCMIG00000007875.1	ENSCPRG00005009352.1	ENSDARG00000017235.10, ENSDARG00000056186.7	ENSGALG00000009309.7	117349869, 117364450, 117366631	ENSG00000132507.18, ENSG00000163577.8, ENSG00000253626.3, ENSG00000288145.1	ENSLACG00000013330.2	ENSLOCG00000007318.1	113129710, 113130421, 113142432	115457909, 115478832	ENSMUSG00000050192.8, ENSMUSG00000078812.10	108784836	ENSNSUG00000002601.1, ENSNSUG00000005911.1, ENSNSUG00000009143.1	ENSORLG00000025088.1, ENSORLG00000025568.1, ENSORLG00000027121.1	ENSPMRG00000007740.1	115078650, 115099405	ENSSPUG00000014120.1, ENSSPUG00000018242.1	ENSTGUG00000028575.1	106557096	448142
OG0002380	2	2	1	2	2	2	0	0	-1	0	0	100551942, 103282092	ENSCMIG00000006743.1, ENSCMIG00000015876.1	ENSCPRG00005000780.1, ENSCPRG00005007160.1	ENSDARG00000025615.7, ENSDARG00000029308.8, ENSDARG00000095615.3, ENSDARG00000110636.1	ENSGALG00000046413.2	117347614, 117354017	ENSG00000167183.3, ENSG00000176532.4	ENSLACG00000007448.1, ENSLACG00000017020.1	ENSLOCG00000018331.1	113126455, 113135625, 113140493	115460130, 115481857	ENSMUSG00000045725.5, ENSMUSG00000047040.9	108794539, 108804279	ENSNSUG00000007504.1	ENSORLG00000004907.2, ENSORLG00000012296.2	ENSPMRG00000020074.1	115084391	ENSSPUG00000002614.1, ENSSPUG00000017603.1	ENSTGUG00000026485.1	106542225	100379736, 100496305
OG0002383	2	3	2	2	2	1	0	+1	0	0	+1	100554398	ENSCMIG00000003014.1	ENSCPRG00005007653.1	ENSDARG00000018980.9, ENSDARG00000042737.7, ENSDARG00000062502.4	ENSGALG00000006194.6	117349852, 117350566, 117353688	ENSG00000101276.17	ENSLACG00000005700.2, ENSLACG00000012578.1	ENSLOCG00000002259.1, ENSLOCG00000008715.1	113122778, 113125922, 113145709	115467218, 115481494	ENSMUSG00000027463.14	108786980, 108804015	ENSNSUG00000001787.1	ENSORLG00000008034.2, ENSORLG00000015068.2, ENSORLG00000020715.2	ENSPMRG00000004650.1, ENSPMRG00000011492.1	115085833, 115096867	ENSSPUG00000014494.1, ENSSPUG00000018639.1	ENSTGUG00000006805.2	106545568, 106550312	100486825, 116411534
OG0011426	0	1	1	1	1	1	-1	0	0	0	0	100557626, 103279063	ENSCMIG00000006915.1		ENSDARG00000101703.2		117367699	ENSG00000189157.14, ENSG00000272414.6		ENSLOCG00000003868.1	113138771		ENSMUSG00000035651.7, ENSMUSG00000045797.1, ENSMUSG00000057068.15, ENSMUSG00000078315.5	108804441	ENSNSUG00000002374.1		ENSPMRG00000009054.1, ENSPMRG00000009143.1	115090578				100127812
OG0001288	2	2	3	2	2	2	0	0	+1	0	0	100560134, 100562373, 100563170	ENSCMIG00000008817.1, ENSCMIG00000009776.1, ENSCMIG00000017797.1	ENSCPRG00005004206.1, ENSCPRG00005013814.1	ENSDARG00000035578.5	ENSGALG00000006989.6, ENSGALG00000014934.6	117358775, 117362551	ENSG00000002587.10	ENSLACG00000004982.1, ENSLACG00000009245.1, ENSLACG00000011385.1	ENSLOCG00000009907.1, ENSLOCG00000018236.1	113131908, 113139319, 113144928	115462604, 115471125	ENSMUSG00000051022.7	108785216, 108788983	ENSNSUG00000007771.1, ENSNSUG00000012306.1	ENSORLG00000024036.1, ENSORLG00000027259.1, ENSORLG00000030296.1	ENSPMRG00000005154.1, ENSPMRG00000010001.1, ENSPMRG00000015983.1	115085180, 115092887, 115095794	ENSSPUG00000014654.1	ENSTGUG00000020085.1, ENSTGUG00000025106.1	106548207, 106549744	100125092, 496940
OG0005596	2	1	1	1	1	1	+1	0	0	0	0	100563195	ENSCMIG00000003625.1	ENSCPRG00005013955.1	ENSDARG00000032725.8, ENSDARG00000114059.1	ENSGALG00000036790.3	117357132	ENSG00000143947.13, ENSG00000231767.4	ENSLACG00000007672.2	ENSLOCG00000015551.1	113131752	115462898, 115465750	ENSMUSG00000020460.15	108793389	ENSNSUG00000015375.1	ENSORLG00000029546.1	ENSPMRG00000002449.1	115086943	ENSSPUG00000012019.1	ENSTGUG00000007086.2		548926
OG0005590	1	1	2	1	1	1	0	0	+1	0	0	100559437	ENSCMIG00000018138.1	ENSCPRG00005001817.1	ENSDARG00000044134.7	ENSGALG00000009566.7	117356622	ENSG00000067704.10	ENSLACG00000012668.1	ENSLOCG00000017033.1	113145496	115465500	ENSMUSG00000026618.11	108800203	ENSNSUG00000011325.1	ENSORLG00000017813.2	ENSPMRG00000002611.1	115082508, 115086809	ENSSPUG00000009468.1	ENSTGUG00000002764.2	106540912, 106547187	100145647
OG0004174	2	1	2	1	1	1	+1	0	+1	0	0	100557282	ENSCMIG00000009386.1	ENSCPRG00005005011.1	ENSDARG00000074588.4	ENSGALG00000035963.2	117355941	ENSG00000171806.12	ENSLACG00000003880.1	ENSLOCG00000018228.1	113131832	115462849, 115462852	ENSMUSG00000041396.13	108789817	ENSNSUG00000019170.1	ENSORLG00000026116.1	ENSPMRG00000005904.1, ENSPMRG00000018689.1	115082451, 115092260	ENSSPUG00000013450.1, ENSSPUG00000013454.1	ENSTGUG00000020231.1	106543738	100216297
OG0002473	2	3	2	2	2	2	0	+1	0	0	0	100562180, 100566036	ENSCMIG00000013155.1, ENSCMIG00000017621.1	ENSCPRG00005010416.1, ENSCPRG00005012308.1	ENSDARG00000100651.2	ENSGALG00000016772.5, ENSGALG00000053405.1	117355783, 117360729, 117362043	ENSG00000115539.14, ENSG00000163440.12	ENSLACG00000008928.2, ENSLACG00000014356.1	ENSLOCG00000010617.1, ENSLOCG00000014040.1	113122916	115462191, 115469111	ENSMUSG00000026078.10, ENSMUSG00000029235.14	108796696	ENSNSUG00000002289.1, ENSNSUG00000004116.1	ENSORLG00000009325.2	ENSPMRG00000005817.1, ENSPMRG00000012824.1	115083535, 115093103	ENSSPUG00000009482.1, ENSSPUG00000017678.1	ENSTGUG00000010036.2	106548315, 106549800	496850
OG0007275	2	1	1	1	1	1	+1	0	0	0	0	100552326	ENSCMIG00000008718.1	ENSCPRG00005005538.1	ENSDARG00000013236.12	ENSGALG00000010798.6	117346884	ENSG00000116133.13	ENSLACG00000006548.2	ENSLOCG00000008711.1	113129300	115458962, 115471802	ENSMUSG00000034926.3	108793059	ENSNSUG00000001040.1	ENSORLG00000001602.2	ENSPMRG00000004336.1	115100211	ENSSPUG00000014723.1	ENSTGUG00000009490.2	106544743	549554
OG0000871	3	2	2	2	2	2	+1	0	0	0	0	100553619, 100567380	ENSCMIG00000006727.1	ENSCPRG00005005106.1, ENSCPRG00005018919.1	ENSDARG00000038784.6, ENSDARG00000058323.6, ENSDARG00000105362.2, ENSDARG00000109373.1	ENSGALG00000011436.6, ENSGALG00000031615.3	117357035, 117360926	ENSG00000135472.9, ENSG00000135926.15	ENSLACG00000006637.1, ENSLACG00000018036.1	ENSLOCG00000000843.1, ENSLOCG00000006201.1, ENSLOCG00000009020.1	113123661, 113130985, 113133976, 113145666	115459295, 115465057, 115474030	ENSMUSG00000006301.17, ENSMUSG00000023011.8	108783891, 108796090	ENSNSUG00000006958.1, ENSNSUG00000012078.1, ENSNSUG00000012079.1	ENSORLG00000007822.2, ENSORLG00000011243.2, ENSORLG00000015410.2, ENSORLG00000020503.2	ENSPMRG00000019360.1, ENSPMRG00000019370.1, ENSPMRG00000022831.1	115087621, 115093401	ENSSPUG00000007377.1, ENSSPUG00000018438.1	ENSTGUG00000005261.2, ENSTGUG00000027219.1	106549203, 106549209, 106556800	595060, 779810
OG0014334	0	0	1	1	1	1	-1	-1	0	0	0		ENSCMIG00000002116.1		ENSDARG00000104058.2						113134972							115081191				100488577, 100497061, 108646161
OG0000874	3	3	3	3	3	2	0	0	0	0	+1	100552989, 100565163	ENSCMIG00000010621.1, ENSCMIG00000019912.1	ENSCPRG00005001246.1, ENSCPRG00005003321.1	ENSDARG00000004034.9, ENSDARG00000043795.6	ENSGALG00000008443.6, ENSGALG00000011738.7	117355222, 117368021, 117369445	ENSG00000111348.9, ENSG00000141522.12, ENSG00000242173.10	ENSLACG00000003630.1, ENSLACG00000005116.2, ENSLACG00000007716.1	ENSLOCG00000006313.1, ENSLOCG00000013884.1	113127711, 113140736, 113141096	115470166, 115471542, 115475784	ENSMUSG00000025132.13, ENSMUSG00000030220.13, ENSMUSG00000073433.11	108784763, 108793448, 108796267	ENSNSUG00000003191.1, ENSNSUG00000003343.1, ENSNSUG00000010631.1	ENSORLG00000001629.2, ENSORLG00000012323.2, ENSORLG00000026526.1	ENSPMRG00000011997.1	115075617, 115084985, 115090232	ENSSPUG00000004855.1, ENSSPUG00000010913.1	ENSTGUG00000003498.2, ENSTGUG00000009231.2	106537931, 106544968	448131, 448583, 493242
OG0000873	3	3	2	3	3	2	0	0	-1	0	+1	100556777, 100562668	ENSCMIG00000011795.1	ENSCPRG00005015556.1, ENSCPRG00005015559.1, ENSCPRG00005015560.1, ENSCPRG00005018099.1	ENSDARG00000037262.7, ENSDARG00000057610.8	ENSGALG00000010537.7, ENSGALG00000026137.4	117346035, 117347943, 117347948	ENSG00000123080.12, ENSG00000147883.12, ENSG00000147889.17	ENSLACG00000001239.2, ENSLACG00000005718.1	ENSLOCG00000009408.1, ENSLOCG00000012588.1, ENSLOCG00000013433.1	113128400, 113129171	115463568, 115463569, 115473329	ENSMUSG00000028551.14, ENSMUSG00000073802.5	108783816, 108801558	ENSNSUG00000007182.1, ENSNSUG00000007188.1, ENSNSUG00000016325.1	ENSORLG00000022673.1, ENSORLG00000027369.1	ENSPMRG00000005936.1, ENSPMRG00000019344.1, ENSPMRG00000021465.1, ENSPMRG00000021467.1	115094093, 115100178	ENSSPUG00000003191.1, ENSSPUG00000003203.1, ENSSPUG00000011758.1	ENSTGUG00000001524.2, ENSTGUG00000001525.2, ENSTGUG00000026124.1	106541820, 106544529	100144705, 448767
OG0000481	4	3	3	3	3	3	+1	0	0	0	0	100553288, 100553940, 100560858	ENSCMIG00000005382.1, ENSCMIG00000011081.1, ENSCMIG00000018083.1	ENSCPRG00005006760.1	ENSDARG00000005115.10, ENSDARG00000037961.8, ENSDARG00000045676.7, ENSDARG00000070006.6, ENSDARG00000110075.1	ENSGALG00000012121.6, ENSGALG00000050267.1	117352274, 117366695, 117367853	ENSG00000049449.10, ENSG00000128595.17, ENSG00000142552.8, ENSG00000285283.1	ENSLACG00000004260.1, ENSLACG00000015894.1, ENSLACG00000016727.2	ENSLOCG00000004562.1, ENSLOCG00000015549.1, ENSLOCG00000017170.1	113132537, 113138208, 113140796	115465034, 115465394, 115468730, 115478483	ENSMUSG00000005973.6, ENSMUSG00000019539.11, ENSMUSG00000029767.16	108790480, 108795470, 108796283	ENSNSUG00000005302.1, ENSNSUG00000009169.1, ENSNSUG00000012106.1	ENSORLG00000017310.2, ENSORLG00000023455.1, ENSORLG00000029091.1	ENSPMRG00000000512.1, ENSPMRG00000014645.1, ENSPMRG00000015736.1	115079374, 115080784, 115098617	ENSSPUG00000004587.1, ENSSPUG00000006976.1	ENSTGUG00000004868.2, ENSTGUG00000022849.1, ENSTGUG00000027720.1	106539773, 106543733, 106548323, 106551811	395023, 407965, 549522
OG0001767	3	2	6	3	3	1	0	-1	+3	0	+2	100558612, 103279204, 103281826, 103281827	ENSCMIG00000006889.1		ENSDARG00000105522.2	ENSGALG00000048273.1	117349762, 117350154	ENSG00000169876.14, ENSG00000169894.18, ENSG00000205277.9	ENSLACG00000003431.1	ENSLOCG00000014069.1	113121775, 113144951	115457014, 115457015, 115458258	ENSMUSG00000037390.12, ENSMUSG00000094840.5, ENSMUSG00000118522.1			ENSORLG00000025869.1	ENSPMRG00000020194.1	115077394, 115077873, 115077874, 115096704, 115098470, 115098474		ENSTGUG00000026967.1	106546035	100495232, 100495548, 101730446, 101732607, 116409520, 116409522, 116409571, 116409830, 116409832, 116409833
OG0003442	1	2	1	1	1	1	0	+1	0	0	0	100565177	ENSCMIG00000007059.1	ENSCPRG00005019037.1	ENSDARG00000038141.4, ENSDARG00000111939.1, ENSDARG00000114163.1, ENSDARG00000114542.1	ENSGALG00000012135.5	117347604, 117353513	ENSG00000128272.14	ENSLACG00000003943.1	ENSLOCG00000011103.1	113128450, 113141229	115473430	ENSMUSG00000042406.8	108787585, 108791874	ENSNSUG00000004879.1	ENSORLG00000013424.2, ENSORLG00000024192.1	ENSPMRG00000022605.1	115084839	ENSSPUG00000010419.1	ENSTGUG00000010225.2	106550401	448005
OG0001760	2	1	1	2	2	2	0	-1	-1	0	0	100557134, 100565759	ENSCMIG00000003701.1, ENSCMIG00000010041.1	ENSCPRG00005007898.1, ENSCPRG00005018183.1	ENSDARG00000023878.8, ENSDARG00000060390.8, ENSDARG00000100955.2	ENSGALG00000006049.6, ENSGALG00000016885.6	117361121	ENSG00000102572.14, ENSG00000134602.16	ENSLACG00000001836.2, ENSLACG00000011529.1	ENSLOCG00000003474.1, ENSLOCG00000014261.1	113123382, 113127139, 113144606	115468027, 115473843	ENSMUSG00000031112.10, ENSMUSG00000063410.8	108793644, 108794005	ENSNSUG00000008489.1, ENSNSUG00000017186.1	ENSORLG00000002850.2, ENSORLG00000003325.2, ENSORLG00000017632.2	ENSPMRG00000022569.1, ENSPMRG00000023575.1	115094043	ENSSPUG00000000383.1, ENSSPUG00000004930.1	ENSTGUG00000003029.2, ENSTGUG00000011049.2	106541449	100170450, 733529
OG0001655	2	1	2	2	2	2	0	-1	0	0	0	100555416, 100566878	ENSCMIG00000009213.1	ENSCPRG00005001110.1, ENSCPRG00005002546.1	ENSDARG00000038990.10, ENSDARG00000058822.6, ENSDARG00000111277.1	ENSGALG00000001079.6, ENSGALG00000042657.2	117347341	ENSG00000108379.10, ENSG00000154342.6, ENSG00000277626.1, ENSG00000277641.2	ENSLACG00000007767.1, ENSLACG00000017397.1	ENSLOCG00000009208.1, ENSLOCG00000012996.1	113135006, 113135299	115466192, 115481396	ENSMUSG00000000125.5, ENSMUSG00000009900.7	108788801, 108797411	ENSNSUG00000010197.1, ENSNSUG00000014699.1	ENSORLG00000012027.2, ENSORLG00000017597.2	ENSPMRG00000011447.1, ENSPMRG00000017286.1	115074457, 115084022	ENSSPUG00000000676.1, ENSSPUG00000010921.1	ENSTGUG00000002021.2, ENSTGUG00000023348.1	106552230	100125198, 100487954, 100488632
OG0001650	2	2	1	2	2	2	0	0	-1	0	0	100554745, 100564453	ENSCMIG00000000363.1, ENSCMIG00000012330.1	ENSCPRG00005003323.1, ENSCPRG00005004814.1	ENSDARG00000018516.10, ENSDARG00000019973.6, ENSDARG00000045482.6	ENSGALG00000000523.6, ENSGALG00000014094.6	117347489, 117363745	ENSG00000112079.9, ENSG00000211455.8	ENSLACG00000007548.1, ENSLACG00000010768.1	ENSLOCG00000011519.1, ENSLOCG00000015219.1	113142138, 113145433	115477571, 115482211	ENSMUSG00000001630.13, ENSMUSG00000024006.17	108786731, 108797116	ENSNSUG00000001925.1, ENSNSUG00000012807.1, ENSNSUG00000014490.1	ENSORLG00000009571.2, ENSORLG00000016924.2	ENSPMRG00000007228.1, ENSPMRG00000011725.1	115073678	ENSSPUG00000010406.1, ENSSPUG00000015664.1	ENSTGUG00000000925.2, ENSTGUG00000012169.2	106541208, 106546634	100379821, 448427
OG0003886	1	1	0	1	1	1	0	0	-1	0	0	100565180	ENSCMIG00000009356.1	ENSCPRG00005004590.1	ENSDARG00000062330.7, ENSDARG00000110766.1, ENSDARG00000116902.1, ENSDARG00000116929.1	ENSGALG00000044716.2	117357648	ENSG00000138688.15	ENSLACG00000007787.1	ENSLOCG00000002900.1	113121752	115461733	ENSMUSG00000037270.18		ENSNSUG00000008798.1, ENSNSUG00000008799.1, ENSNSUG00000008800.1	ENSORLG00000017627.2, ENSORLG00000024007.1	ENSPMRG00000008808.1		ENSSPUG00000009555.1, ENSSPUG00000009661.1	ENSTGUG00000001968.2	106540557	779649
OG0003887	2	1	2	1	1	1	+1	0	+1	0	0	100551810	ENSCMIG00000005824.1, ENSCMIG00000007765.1	ENSCPRG00005005054.1	ENSDARG00000037455.8, ENSDARG00000112659.1	ENSGALG00000012018.6	117357337	ENSG00000174607.11	ENSLACG00000013396.2	ENSLOCG00000003443.1	113128833	115462257, 115462725	ENSMUSG00000032854.12	108792209	ENSNSUG00000004673.1	ENSORLG00000005985.2	ENSPMRG00000010076.1, ENSPMRG00000010085.1	115078027, 115078764	ENSSPUG00000017160.1	ENSTGUG00000001840.2	106556413	779534
OG0011264	0	1	1	1	1	1	-1	0	0	0	0	100567444	ENSCMIG00000012058.1	ENSCPRG00005000689.1		ENSGALG00000009784.6	117356399	ENSG00000152104.12	ENSLACG00000011263.1	ENSLOCG00000016705.1	113136933		ENSMUSG00000026604.17	108800378	ENSNSUG00000012784.1	ENSORLG00000014908.2	ENSPMRG00000004299.1	115086832	ENSSPUG00000010602.1	ENSTGUG00000002916.2	106538407	100379917
OG0007651	3	1	1	1	1	1	+2	0	0	0	0	100552534	ENSCMIG00000005811.1	ENSCPRG00005013127.1	ENSDARG00000023820.7	ENSGALG00000003972.5	117351666	ENSG00000170271.11	ENSLACG00000018718.2	ENSLOCG00000012471.1	113142518	115475421, 115475423, 115475875	ENSMUSG00000086962.4	108799271		ENSORLG00000000838.2	ENSPMRG00000007690.1	115080091	ENSSPUG00000012069.1	ENSTGUG00000000681.2		100496051
OG0000373	3	3	4	3	3	3	0	0	+1	0	0	100557455, 100560885, 100566510	ENSCMIG00000000309.1, ENSCMIG00000007499.1	ENSCPRG00005006161.1, ENSCPRG00005011501.1	ENSDARG00000021405.12, ENSDARG00000025789.12, ENSDARG00000063535.10, ENSDARG00000105083.2, ENSDARG00000109599.1, ENSDARG00000111791.1	ENSGALG00000000747.7, ENSGALG00000013565.6, ENSGALG00000050127.1, ENSGALG00000054294.1	117349191, 117350075, 117350116	ENSG00000111642.16, ENSG00000116254.18, ENSG00000170004.17, ENSG00000285238.2	ENSLACG00000005963.1, ENSLACG00000008031.2, ENSLACG00000022233.1	ENSLOCG00000004944.1, ENSLOCG00000007438.1, ENSLOCG00000013965.1	113126843, 113130862, 113135309, 113136531	115457611, 115458393, 115482583	ENSMUSG00000005045.16, ENSMUSG00000018474.18, ENSMUSG00000063870.12	108783795, 108784407, 108790684	ENSNSUG00000011598.1, ENSNSUG00000015782.1	ENSORLG00000006310.2, ENSORLG00000007107.2, ENSORLG00000012477.2, ENSORLG00000017190.2, ENSORLG00000030390.1	ENSPMRG00000009267.1, ENSPMRG00000018512.1, ENSPMRG00000021835.1	115076721, 115077197, 115078790, 115078926	ENSSPUG00000010622.1, ENSSPUG00000015131.1, ENSSPUG00000016808.1	ENSTGUG00000002634.2, ENSTGUG00000013329.2, ENSTGUG00000024689.1, ENSTGUG00000027665.1	106549839, 106553345	100124711, 100216299, 100487004
OG0011849	0	0	1	1	1	1	-1	-1	0	0	0	100562420	ENSCMIG00000014413.1	ENSCPRG00005011342.1	ENSDARG00000040064.6	ENSGALG00000015485.7		ENSG00000162836.12		ENSLOCG00000006932.1	113123471		ENSMUSG00000028093.15	108801750	ENSNSUG00000016231.1	ENSORLG00000017924.2	ENSPMRG00000000501.1	115076652	ENSSPUG00000011385.1	ENSTGUG00000013525.2	106557387	780193
OG0003257	2	1	2	1	1	1	+1	0	+1	0	0	100554917, 100558977, 103282465	ENSCMIG00000005376.1		ENSDARG00000079766.5		117349879	ENSG00000168394.11, ENSG00000206297.7, ENSG00000224212.4, ENSG00000224748.4, ENSG00000226173.4, ENSG00000227816.4, ENSG00000230705.4, ENSG00000232367.5	ENSLACG00000014125.1		113136177	115459444, 115466179	ENSMUSG00000037321.17	108788360	ENSNSUG00000006716.1	ENSORLG00000016158.2	ENSPMRG00000001484.1, ENSPMRG00000002064.1	115080528, 115081600	ENSSPUG00000003847.1			100494735, 108648266
OG0003256	3	1	1	1	1	1	+2	0	0	0	0	100553882	ENSCMIG00000011245.1		ENSDARG00000068382.5, ENSDARG00000112609.1		117366161	ENSG00000008438.5, ENSG00000159527.3, ENSG00000163218.15	ENSLACG00000006458.1	ENSLOCG00000014823.1	113133508	115480416, 115480771, 115481000	ENSMUSG00000030413.7, ENSMUSG00000042244.4, ENSMUSG00000042250.13	108793204, 108793205, 108793206, 108804141	ENSNSUG00000005818.1	ENSORLG00000013289.2	ENSPMRG00000018152.1	115073086	ENSSPUG00000002531.1, ENSSPUG00000004811.1			548492, 595014
OG0008750	1	0	1	1	1	1	0	-1	0	0	0	100564834	ENSCMIG00000003573.1	ENSCPRG00005013913.1	ENSDARG00000063213.6, ENSDARG00000113856.1	ENSGALG00000031265.2		ENSG00000085760.15	ENSLACG00000007159.2	ENSLOCG00000015555.1	113140125	115465746	ENSMUSG00000020459.14	108793390	ENSNSUG00000015376.1	ENSORLG00000026006.1	ENSPMRG00000002459.1	115086944	ENSSPUG00000012071.1	ENSTGUG00000007064.2	106543254	100496951
OG0000228	4	4	4	4	4	3	0	0	0	0	+1	100553987, 100556084, 100556098, 100566396	ENSCMIG00000010614.1, ENSCMIG00000013165.1, ENSCMIG00000015885.1	ENSCPRG00005016507.1, ENSCPRG00005017755.1	ENSDARG00000001431.11, ENSDARG00000007219.11, ENSDARG00000013755.7, ENSDARG00000071090.6, ENSDARG00000099786.2, ENSDARG00000111128.1, ENSDARG00000111435.1	ENSGALG00000014463.7, ENSGALG00000036496.2, ENSGALG00000042458.3	117356875, 117363261, 117364662, 117365146	ENSG00000072110.13, ENSG00000077522.13, ENSG00000130402.12, ENSG00000248746.6, ENSG00000282844.2	ENSLACG00000016709.1, ENSLACG00000017686.1, ENSLACG00000018515.2, ENSLACG00000018621.1	ENSLOCG00000001588.1, ENSLOCG00000014057.1, ENSLOCG00000014320.1, ENSLOCG00000016619.1	113125522, 113125737, 113131774, 113135777	115465788, 115477141, 115479676, 115479992	ENSMUSG00000006457.4, ENSMUSG00000015143.15, ENSMUSG00000052374.16, ENSMUSG00000054808.15	108794113, 108797319, 108804987	ENSNSUG00000007742.1, ENSNSUG00000017670.1, ENSNSUG00000017933.1, ENSNSUG00000018787.1	ENSORLG00000000939.2, ENSORLG00000005187.2, ENSORLG00000008067.2, ENSORLG00000009419.2	ENSPMRG00000003629.1, ENSPMRG00000004915.1, ENSPMRG00000012127.1, ENSPMRG00000021936.1	115073135, 115087093, 115090105, 115096516	ENSSPUG00000002060.1, ENSSPUG00000003851.1, ENSSPUG00000015851.1, ENSSPUG00000019040.1	ENSTGUG00000010436.2, ENSTGUG00000011477.2, ENSTGUG00000029363.1, ENSTGUG00000029474.1	106539595, 106546824, 106547454, 106555707	100216053, 448522, 448602, 780123
OG0000229	4	4	4	4	4	3	0	0	0	0	+1	100560231, 100565556, 100566332, 100566521	ENSCMIG00000007046.1, ENSCMIG00000007047.1, ENSCMIG00000010110.1, ENSCMIG00000010125.1	ENSCPRG00005006556.1, ENSCPRG00005006573.1, ENSCPRG00005011933.1, ENSCPRG00005011942.1	ENSDARG00000011487.9, ENSDARG00000016364.11, ENSDARG00000025013.10, ENSDARG00000035178.8, ENSDARG00000053326.7, ENSDARG00000111208.1	ENSGALG00000003238.6, ENSGALG00000015177.6	117351584, 117351589, 117365265, 117365834	ENSG00000060558.4, ENSG00000088256.9, ENSG00000156049.7, ENSG00000156052.11	ENSLACG00000006831.1, ENSLACG00000014531.1	ENSLOCG00000006393.1, ENSLOCG00000006414.1, ENSLOCG00000009852.1, ENSLOCG00000009866.1	113124257, 113124258, 113128969, 113129193, 113137650, 113138378, 113138811	115463315, 115463316, 115479534, 115479535	ENSMUSG00000024639.5, ENSMUSG00000024697.4, ENSMUSG00000034781.5, ENSMUSG00000034792.8	108788493, 108788497, 108791249, 108791250	ENSNSUG00000015110.1, ENSNSUG00000015111.1, ENSNSUG00000017694.1	ENSORLG00000004736.2, ENSORLG00000004772.2, ENSORLG00000005669.2, ENSORLG00000005681.2, ENSORLG00000014137.2, ENSORLG00000016885.2, ENSORLG00000026736.1	ENSPMRG00000010242.1, ENSPMRG00000022760.1, ENSPMRG00000022765.1	115097691, 115097692, 115099110, 115099137	ENSSPUG00000009599.1, ENSSPUG00000009627.1, ENSSPUG00000015482.1	ENSTGUG00000000541.2, ENSTGUG00000026918.1	106544579, 106547971, 106555020, 106556348	100496529, 394755, 493416, 733773
OG0009318	2	1	1	1	1	1	+1	0	0	0	0	100563340	ENSCMIG00000018593.1	ENSCPRG00005014030.1	ENSDARG00000038074.6	ENSGALG00000027834.3	117369197	ENSG00000125991.19	ENSLACG00000022352.1	ENSLOCG00000007249.1	113130998	115459244, 115475568	ENSMUSG00000005881.13	108799050	ENSNSUG00000014915.1		ENSPMRG00000008003.1	115096993	ENSSPUG00000012183.1	ENSTGUG00000002971.2	106555615	407904
OG0002129	2	1	2	2	2	2	0	-1	0	0	0	100561357, 100567002	ENSCMIG00000015060.1, ENSCMIG00000015099.1, ENSCMIG00000019547.1	ENSCPRG00005017757.1, ENSCPRG00005019104.1	ENSDARG00000061260.6, ENSDARG00000102066.3, ENSDARG00000109998.1	ENSGALG00000006325.7, ENSGALG00000011406.7	117364332	ENSG00000074527.13	ENSLACG00000000502.1, ENSLACG00000011379.1	ENSLOCG00000015745.1	113131015, 113132991, 113142406	115477787, 115477864	ENSMUSG00000020019.4	108792593, 108795919	ENSNSUG00000001741.1, ENSNSUG00000017017.1	ENSORLG00000004087.2, ENSORLG00000016622.2	ENSPMRG00000010653.1, ENSPMRG00000011264.1	115091250, 115091335	ENSSPUG00000014614.1	ENSTGUG00000008258.2, ENSTGUG00000008466.2	106552110, 106552329	100379839, 100494394
OG0010396	1	1	2	1	1	1	0	0	+1	0	0	103281252	ENSCMIG00000001413.1		ENSDARG00000116344.1		117349138	ENSG00000196976.7	ENSLACG00000008615.1	ENSLOCG00000015581.1	113125077	115462425	ENSMUSG00000015289.4	108797533	ENSNSUG00000015737.1	ENSORLG00000023258.1	ENSPMRG00000018690.1, ENSPMRG00000021296.1, ENSPMRG00000023891.1, ENSPMRG00000023892.1	115082617, 115095037				100379978
OG0002123	3	2	3	2	2	2	+1	0	+1	0	0	100554102, 100565953	ENSCMIG00000007949.1	ENSCPRG00005016859.1	ENSDARG00000078283.4, ENSDARG00000099911.2	ENSGALG00000006170.7	117346724, 117349985	ENSG00000171017.11, ENSG00000171488.15	ENSLACG00000011093.1, ENSLACG00000012843.1	ENSLOCG00000005018.1, ENSLOCG00000007742.1	113127663, 113129447	115464326, 115466109, 115472063	ENSMUSG00000046589.7, ENSMUSG00000054720.12	108790541, 108791030	ENSNSUG00000016641.1, ENSNSUG00000019994.1	ENSORLG00000002275.2, ENSORLG00000003831.2, ENSORLG00000027541.1	ENSPMRG00000007765.1, ENSPMRG00000021498.1	115081198, 115082314, 115100135	ENSSPUG00000001836.1	ENSTGUG00000006226.2	106544711, 106546068	493197, 493249
OG0003226	2	2	2	2	2	1	0	0	0	0	+1	100565452	ENSCMIG00000010906.1	ENSCPRG00005005084.1	ENSDARG00000028784.10, ENSDARG00000097212.2	ENSGALG00000039549.2	117362169, 117362480	ENSG00000091490.11	ENSLACG00000011756.1	ENSLOCG00000007930.1, ENSLOCG00000009749.1	113122830, 113129241	115461453, 115468191	ENSMUSG00000029189.10	108791033		ENSORLG00000004070.2, ENSORLG00000016281.2	ENSPMRG00000013412.1	115084662, 115091768	ENSSPUG00000013017.1	ENSTGUG00000009265.2	106540837, 106555495	100492622, 100497356
OG0000376	3	3	4	3	3	3	0	0	+1	0	0	100563395, 100563785, 100567856, 100568048, 100568245	ENSCMIG00000017322.1, ENSCMIG00000017324.1, ENSCMIG00000019853.1, ENSCMIG00000019988.1	ENSCPRG00005010886.1, ENSCPRG00005014430.1, ENSCPRG00005014436.1	ENSDARG00000036818.9, ENSDARG00000038166.7, ENSDARG00000059916.8, ENSDARG00000111343.1	ENSGALG00000000785.7, ENSGALG00000008776.6, ENSGALG00000029000.3	117351284, 117351285, 117366969	ENSG00000114378.17, ENSG00000186792.17	ENSLACG00000000256.1, ENSLACG00000002422.2, ENSLACG00000008207.1	ENSLOCG00000014225.1, ENSLOCG00000014281.1, ENSLOCG00000014421.1, ENSLOCG00000014428.1, ENSLOCG00000015861.1	113130224, 113131013, 113133210, 113145473	115472495, 115472819, 115479198	ENSMUSG00000010051.15, ENSMUSG00000029679.7, ENSMUSG00000036091.8	108788019, 108800589, 108800591	ENSNSUG00000005399.1, ENSNSUG00000005413.1, ENSNSUG00000011419.1	ENSORLG00000000524.2, ENSORLG00000003099.2, ENSORLG00000003699.2	ENSPMRG00000004786.1, ENSPMRG00000004792.1, ENSPMRG00000013528.1, ENSPMRG00000021641.1	115090457, 115090458, 115090462, 115099087	ENSSPUG00000001254.1, ENSSPUG00000008287.1	ENSTGUG00000004273.2, ENSTGUG00000027207.1, ENSTGUG00000029131.1	106550543, 106550552, 106554387	100037890, 100498156
OG0008733	1	1	2	1	1	1	0	0	+1	0	0	100552177	ENSCMIG00000018284.1	ENSCPRG00005001992.1	ENSDARG00000044136.8	ENSGALG00000009503.6	117356926	ENSG00000118873.16	ENSLACG00000013205.1	ENSLOCG00000017036.1	113145253	115465499	ENSMUSG00000039318.12	108800182	ENSNSUG00000009988.1	ENSORLG00000017795.2	ENSPMRG00000002590.1	115082507, 115086808	ENSSPUG00000009670.1	ENSTGUG00000002747.2		100145752
OG0000377	2	2	2	2	2	3	0	0	0	0	-1	100554620, 100554815, 100555012, 100558542	ENSCMIG00000011746.1, ENSCMIG00000011761.1	ENSCPRG00005012034.1, ENSCPRG00005012093.1, ENSCPRG00005012154.1, ENSCPRG00005012200.1	ENSDARG00000016749.11, ENSDARG00000100780.3, ENSDARG00000104108.3	ENSGALG00000013154.5, ENSGALG00000019276.5, ENSGALG00000019277.5, ENSGALG00000031293.2	117366418, 117367231	ENSG00000084453.16, ENSG00000111700.13, ENSG00000134538.3, ENSG00000139155.8, ENSG00000257046.5	ENSLACG00000012665.2, ENSLACG00000013613.2	ENSLOCG00000015400.1, ENSLOCG00000015401.1, ENSLOCG00000015408.1	113133549, 113136230, 113141962, 113141963	115478974, 115479359	ENSMUSG00000030235.17, ENSMUSG00000030236.10, ENSMUSG00000030237.14, ENSMUSG00000041698.11, ENSMUSG00000063975.13, ENSMUSG00000079262.3, ENSMUSG00000079263.8, ENSMUSG00000084927.1	108798556, 108798559, 108798564	ENSNSUG00000001984.1, ENSNSUG00000002005.1, ENSNSUG00000002010.1	ENSORLG00000004477.2, ENSORLG00000008279.2, ENSORLG00000008736.2	ENSPMRG00000023583.1, ENSPMRG00000023587.1, ENSPMRG00000023597.1, ENSPMRG00000023602.1, ENSPMRG00000023612.1	115099157, 115099303	ENSSPUG00000018559.1, ENSSPUG00000018565.1, ENSSPUG00000018574.1	ENSTGUG00000011698.2, ENSTGUG00000011705.2, ENSTGUG00000012325.2	106556516	100124879, 100495559, 613085
OG0000372	2	3	3	3	3	3	-1	0	0	0	0	100553488, 100554511, 100561875, 103277481	ENSCMIG00000006773.1, ENSCMIG00000012901.1, ENSCMIG00000016044.1	ENSCPRG00005004229.1, ENSCPRG00005018766.1	ENSDARG00000015531.9, ENSDARG00000060303.8, ENSDARG00000063133.7, ENSDARG00000073952.5	ENSGALG00000011405.6, ENSGALG00000030032.2, ENSGALG00000031274.2	117353796, 117356906, 117361089	ENSG00000033867.16, ENSG00000050438.17, ENSG00000144290.17	ENSLACG00000002155.1, ENSLACG00000005265.1, ENSLACG00000018933.1	ENSLOCG00000000306.1, ENSLOCG00000002412.1, ENSLOCG00000006747.1, ENSLOCG00000008549.1	113123123, 113126697, 113127137, 113130059, 113136836	115466769, 115474344	ENSMUSG00000021733.11, ENSMUSG00000023032.12, ENSMUSG00000026904.17	108787204, 108792723, 108794394	ENSNSUG00000006929.1, ENSNSUG00000013137.1, ENSNSUG00000020493.1, ENSNSUG00000020560.1	ENSORLG00000002385.2, ENSORLG00000002809.2, ENSORLG00000016849.2, ENSORLG00000019397.2, ENSORLG00000029055.1	ENSPMRG00000009847.1, ENSPMRG00000021542.1, ENSPMRG00000022888.1	115084498, 115087591, 115093609	ENSSPUG00000006895.1, ENSSPUG00000017065.1, ENSSPUG00000017248.1	ENSTGUG00000003545.2, ENSTGUG00000004172.2, ENSTGUG00000006712.2	106541581, 106548578, 106549587	100380158, 100487245, 100488456
OG0008731	2	2	1	2	1	1	0	0	0	+1	0	100559236	ENSCMIG00000017802.1	ENSCPRG00005001300.1	ENSDARG00000103983.2	ENSGALG00000026727.4	117356508, 117357289	ENSG00000196660.11	ENSLACG00000011052.1, ENSLACG00000011534.1	ENSLOCG00000016795.1		115464245, 115464246	ENSMUSG00000026614.7	108800093	ENSNSUG00000012766.1		ENSPMRG00000003944.1	115086812		ENSTGUG00000026929.1	106540903	100489414
OG0003317	1	1	2	1	1	1	0	0	+1	0	0		ENSCMIG00000019173.1	ENSCPRG00005010135.1	ENSDARG00000001912.11, ENSDARG00000035820.6, ENSDARG00000038363.8	ENSGALG00000040761.2	117366872	ENSG00000069696.7, ENSG00000276825.2	ENSLACG00000003250.1, ENSLACG00000014568.1	ENSLOCG00000002345.1, ENSLOCG00000015570.1	113133595, 113142107	115478783	ENSMUSG00000025496.5	108786698	ENSNSUG00000016421.1	ENSORLG00000000088.2, ENSORLG00000019365.2, ENSORLG00000020114.2	ENSPMRG00000000105.1	115079373, 115098745	ENSSPUG00000005389.1	ENSTGUG00000027051.1	106553964	100486482
OG0004272	1	1	2	1	1	1	0	0	+1	0	0	100561369	ENSCMIG00000016190.1	ENSCPRG00005005916.1	ENSDARG00000007682.8, ENSDARG00000031317.5	ENSGALG00000005849.5	117345483	ENSG00000125534.10	ENSLACG00000002835.2	ENSLOCG00000005173.1	113145686, 113145993	115476205	ENSMUSG00000016344.14	108789729	ENSNSUG00000008157.1	ENSORLG00000014723.2, ENSORLG00000018263.2	ENSPMRG00000004009.1, ENSPMRG00000018530.1	115097119, 115097770	ENSSPUG00000000776.1	ENSTGUG00000007418.2		100037910
OG0003869	1	1	2	1	1	1	0	0	+1	0	0	103278847	ENSCMIG00000007097.1	ENSCPRG00005018936.1, ENSCPRG00005018937.1	ENSDARG00000076586.5, ENSDARG00000112627.1, ENSDARG00000114668.1	ENSGALG00000025881.3, ENSGALG00000050441.1	117353746	ENSG00000100368.14	ENSLACG00000002371.1		113140824	115474587	ENSMUSG00000071713.6, ENSMUSG00000071714.7	108783674, 108803180		ENSORLG00000013406.2	ENSPMRG00000009817.1	115081392, 115084787	ENSSPUG00000011854.1	ENSTGUG00000010656.2		100486221, 101733452
OG0001361	3	2	2	2	2	2	+1	0	0	0	0	100555728	ENSCMIG00000002968.1, ENSCMIG00000005240.1	ENSCPRG00005003592.1, ENSCPRG00005015863.1	ENSDARG00000045681.7, ENSDARG00000101986.2	ENSGALG00000001405.6, ENSGALG00000039982.2	117347177, 117367273	ENSG00000117595.12, ENSG00000128604.20	ENSLACG00000005750.2, ENSLACG00000018600.2	ENSLOCG00000011297.1, ENSLOCG00000015563.1	113131019, 113141914	115458827, 115478961, 115482034	ENSMUSG00000026638.15, ENSMUSG00000029771.12	108787502, 108789671	ENSNSUG00000003476.1, ENSNSUG00000013949.1, ENSNSUG00000013950.1	ENSORLG00000000511.2, ENSORLG00000020118.2	ENSPMRG00000006027.1, ENSPMRG00000014637.1	115074033, 115098837	ENSSPUG00000005538.1, ENSSPUG00000007483.1	ENSTGUG00000001485.2, ENSTGUG00000019852.1, ENSTGUG00000021299.1, ENSTGUG00000027747.1	106555194	594908, 594951, 734065
OG0001918	2	2	3	2	2	2	0	0	+1	0	0	100551803, 100560690	ENSCMIG00000007811.1, ENSCMIG00000014600.1	ENSCPRG00005006997.1	ENSDARG00000020746.10, ENSDARG00000044457.7, ENSDARG00000079947.5, ENSDARG00000114140.1	ENSGALG00000003478.4, ENSGALG00000043650.3	117346680, 117368020	ENSG00000162676.12, ENSG00000165702.14	ENSLACG00000012207.1, ENSLACG00000013362.1	ENSLOCG00000004711.1, ENSLOCG00000005750.1	113124989, 113128976, 113133867	115472086, 115472846	ENSMUSG00000026815.14, ENSMUSG00000029275.18	108794096, 108794670		ENSORLG00000005060.2, ENSORLG00000013806.2, ENSORLG00000014390.2	ENSPMRG00000007356.1, ENSPMRG00000023082.1	115097477, 115100343, 115100361	ENSSPUG00000016039.1	ENSTGUG00000006060.2, ENSTGUG00000028979.1		100489910, 100491774
OG0002513	1	3	5	2	2	1	-1	+1	+3	0	+1	100563592, 103283043	ENSCMIG00000014210.1	ENSCPRG00005009734.1	ENSDARG00000091633.4, ENSDARG00000096445.2	ENSGALG00000010032.7, ENSGALG00000029862.2	117357292, 117364262, 117364292	ENSG00000163803.13	ENSLACG00000008440.1, ENSLACG00000015172.1	ENSLOCG00000000395.1, ENSLOCG00000013113.1	113123111, 113129827, 113137570	115477656	ENSMUSG00000029134.14	108801561		ENSORLG00000013346.2, ENSORLG00000027648.1	ENSPMRG00000001132.1	115088473, 115088483, 115089621, 115089622, 115089624	ENSSPUG00000005985.1	ENSTGUG00000002560.2	106538236, 106544125	100492667, 100495859, 101732808
OG0010215	2	1	1	1	1	1	+1	0	0	0	0	100559625	ENSCMIG00000003740.1	ENSCPRG00005015609.1	ENSDARG00000063007.7		117365860	ENSG00000115266.11	ENSLACG00000008287.1	ENSLOCG00000000661.1	113139680	115480925, 115480926	ENSMUSG00000020135.13	108793493	ENSNSUG00000011723.1	ENSORLG00000013214.2	ENSPMRG00000020018.1	115097906	ENSSPUG00000006732.1		106554481	100487473
OG0002510	1	1	1	1	1	2	0	0	0	0	-1	100555993, 100563191	ENSCMIG00000007085.1, ENSCMIG00000015295.1, ENSCMIG00000016148.1	ENSCPRG00005005964.1, ENSCPRG00005008718.1, ENSCPRG00005016130.1	ENSDARG00000098733.2	ENSGALG00000016377.6, ENSGALG00000036838.2	117356907	ENSG00000130508.11, ENSG00000147485.13	ENSLACG00000001385.1, ENSLACG00000012464.1, ENSLACG00000014500.2	ENSLOCG00000005932.1, ENSLOCG00000017217.1	113127176	115467178	ENSMUSG00000020674.17	108789261, 108790035	ENSNSUG00000004934.1, ENSNSUG00000007633.1	ENSORLG00000017847.2	ENSPMRG00000004043.1, ENSPMRG00000010970.1	115087982	ENSSPUG00000000708.1, ENSSPUG00000008230.1	ENSTGUG00000007380.2, ENSTGUG00000012962.2	106540587, 106543682	493201
OG0002511	3	2	2	2	2	2	+1	0	0	0	0	100561015	ENSCMIG00000015303.1	ENSCPRG00005002634.1, ENSCPRG00005017313.1	ENSDARG00000004635.14, ENSDARG00000112305.1	ENSGALG00000001912.6, ENSGALG00000015593.6	117357172, 117365118	ENSG00000135333.14, ENSG00000183317.17	ENSLACG00000003129.1, ENSLACG00000009983.1	ENSLOCG00000006007.1, ENSLOCG00000016956.1	113126255, 113136939	115467271, 115481021, 115481022	ENSMUSG00000028289.12, ENSMUSG00000028876.7	108787638, 108789033	ENSNSUG00000017867.1	ENSORLG00000009982.2, ENSORLG00000017959.2	ENSPMRG00000007345.1, ENSPMRG00000017862.1	115072909, 115087810		ENSTGUG00000001509.2, ENSTGUG00000012333.2	106542770	100486526, 108645842
OG0002512	2	1	1	2	2	2	0	-1	-1	0	0	100562731	ENSCMIG00000007338.1, ENSCMIG00000015704.1	ENSCPRG00005009853.1	ENSDARG00000055132.8, ENSDARG00000077489.4, ENSDARG00000078078.5, ENSDARG00000106248.2	ENSGALG00000010050.6	117356442	ENSG00000156564.9, ENSG00000173621.9	ENSLACG00000002418.1, ENSLACG00000018597.1	ENSLOCG00000001963.1, ENSLOCG00000016804.1	113127861, 113137248, 113142555	115464215, 115481196	ENSMUSG00000040490.4, ENSMUSG00000045045.7	108789282	ENSNSUG00000002208.1, ENSNSUG00000009413.1	ENSORLG00000017804.2, ENSORLG00000018222.2	ENSPMRG00000000789.1, ENSPMRG00000017385.1	115086711	ENSSPUG00000002008.1	ENSTGUG00000023274.1	106538846, 106556264	100491687, 101734445
OG0001916	4	3	5	3	3	2	+1	0	+2	0	+1	100567688, 100568150	ENSCMIG00000016172.1, ENSCMIG00000016191.1	ENSCPRG00005015294.1	ENSDARG00000021149.9, ENSDARG00000036587.7	ENSGALG00000016027.7	117362569, 117363078, 117363079	ENSG00000159228.13, ENSG00000159231.6	ENSLACG00000006450.1, ENSLACG00000018676.1	ENSLOCG00000006781.1	113131571	115469487, 115469491, 115469493, 115469494	ENSMUSG00000022947.8, ENSMUSG00000051483.9, ENSMUSG00000082815.2	108791096	ENSNSUG00000017784.1	ENSORLG00000000452.2	ENSPMRG00000020881.1, ENSPMRG00000020886.1	115092545, 115092546, 115092549, 115092550, 115092551	ENSSPUG00000010224.1, ENSSPUG00000010251.1	ENSTGUG00000019381.1	106549473	100145008, 101735101, 496612
OG0001911	1	1	2	1	1	2	0	0	+1	0	-1	100563892	ENSCMIG00000004048.1, ENSCMIG00000014941.1	ENSCPRG00005005194.1, ENSCPRG00005007849.1	ENSDARG00000009505.8, ENSDARG00000055288.6	ENSGALG00000007439.6, ENSGALG00000013830.5	117345447	ENSG00000101166.16, ENSG00000141391.14	ENSLACG00000006233.1, ENSLACG00000014847.1	ENSLOCG00000006326.1, ENSLOCG00000009987.1	113122620, 113129900, 113145870	115476543	ENSMUSG00000016257.15, ENSMUSG00000024530.8	108787327, 108802517	ENSNSUG00000009303.1, ENSNSUG00000014160.1	ENSORLG00000003731.2, ENSORLG00000005656.2, ENSORLG00000005707.2	ENSPMRG00000003829.1, ENSPMRG00000007998.1	115085213, 115096583	ENSSPUG00000000226.1, ENSSPUG00000012868.1	ENSTGUG00000009615.2, ENSTGUG00000021702.1	106555021, 106557272	100145262, 116407972
OG0004321	3	2	1	2	1	1	+1	0	0	+1	0	103279238, 103279239	ENSCMIG00000019408.1	ENSCPRG00005002829.1	ENSDARG00000086762.4	ENSGALG00000013495.7	117347479, 117347480	ENSG00000073605.18, ENSG00000104518.11, ENSG00000167914.12, ENSG00000278718.3		ENSLOCG00000013003.1		115481864, 115482305, 115482306	ENSMUSG00000017204.4, ENSMUSG00000017211.14, ENSMUSG00000022575.5, ENSMUSG00000064224.10				ENSPMRG00000017191.1	115073753	ENSSPUG00000006933.1	ENSTGUG00000021491.1	106555369
OG0003393	2	1	1	1	1	1	+1	0	0	0	0	100562986	ENSCMIG00000008171.1, ENSCMIG00000010138.1	ENSCPRG00005012956.1	ENSDARG00000060362.6, ENSDARG00000098313.2	ENSGALG00000032413.3	117349118	ENSG00000008130.15	ENSLACG00000015420.1, ENSLACG00000019131.1	ENSLOCG00000006173.1, ENSLOCG00000007207.1	113134981, 113145325	115458989, 115482446	ENSMUSG00000029063.16	108784321	ENSNSUG00000012258.1	ENSORLG00000017958.2, ENSORLG00000020149.2	ENSPMRG00000014854.1	115076438	ENSSPUG00000009043.1	ENSTGUG00000002824.2	106539174	448246
OG0012081	2	2	2	2	2	1	0	0	0	0	+1	100556662	ENSCMIG00000016226.1	ENSCPRG00005004487.1			117364836, 117366072	ENSG00000171790.15	ENSLACG00000014475.2	ENSLOCG00000002995.1		115479751, 115481193	ENSMUSG00000047518.3		ENSNSUG00000013130.1		ENSPMRG00000015724.1	115073085, 115100929	ENSSPUG00000005955.1		106539516
OG0001101	3	3	3	3	3	2	0	0	0	0	+1	100556585, 100558619	ENSCMIG00000016159.1, ENSCMIG00000017133.1	ENSCPRG00005006047.1	ENSDARG00000058598.7, ENSDARG00000101717.3	ENSGALG00000032994.2, ENSGALG00000034118.3	117353672, 117353679, 117368951	ENSG00000164736.6, ENSG00000203883.7	ENSLACG00000005072.1, ENSLACG00000015284.1	ENSLOCG00000005401.1, ENSLOCG00000005646.1	113122015, 113145964	115460364, 115460365, 115476391	ENSMUSG00000025902.13, ENSMUSG00000046470.5	108789740, 108795937, 108795943	ENSNSUG00000000947.1, ENSNSUG00000002138.1	ENSORLG00000011542.2, ENSORLG00000029800.1	ENSPMRG00000004257.1, ENSPMRG00000004458.1	115085363, 115085364, 115097763	ENSSPUG00000013635.1, ENSSPUG00000013640.1, ENSSPUG00000018255.1	ENSTGUG00000007265.2, ENSTGUG00000011034.2	106538454	100038235, 100170185, 394440, 395066
OG0001100	2	2	3	2	2	2	0	0	+1	0	0	100567087, 100567524	ENSCMIG00000005514.1	ENSCPRG00005002161.1, ENSCPRG00005019063.1	ENSDARG00000039117.7, ENSDARG00000061011.7, ENSDARG00000074752.5, ENSDARG00000098103.2, ENSDARG00000109532.1	ENSGALG00000003059.7, ENSGALG00000011958.7	117353455, 117368699	ENSG00000108924.14, ENSG00000167074.15	ENSLACG00000012701.1, ENSLACG00000012726.2	ENSLOCG00000012233.1	113135429, 113135803, 113140411, 113140850	115472224, 115474780	ENSMUSG00000003949.16, ENSMUSG00000022389.15	108785081, 108794683	ENSNSUG00000003754.1, ENSNSUG00000008461.1	ENSORLG00000000969.2, ENSORLG00000002582.2, ENSORLG00000014144.2	ENSPMRG00000006016.1, ENSPMRG00000020863.1	115084872, 115090960, 115094445	ENSSPUG00000011581.1, ENSSPUG00000012271.1	ENSTGUG00000009944.2, ENSTGUG00000028342.1	106545043, 106555862	100489797, 550073
OG0001103	3	3	3	3	3	2	0	0	0	0	+1	100553800, 100567014	ENSCMIG00000010064.1, ENSCMIG00000017641.1, ENSCMIG00000018617.1	ENSCPRG00005004308.1, ENSCPRG00005007604.1	ENSDARG00000101019.2, ENSDARG00000103155.2	ENSGALG00000039013.2, ENSGALG00000043829.2	117355075, 117357489, 117365871	ENSG00000182197.12	ENSLACG00000008633.1, ENSLACG00000016086.1, ENSLACG00000016356.1	ENSLOCG00000003218.1, ENSLOCG00000004913.1, ENSLOCG00000015843.1	113122554, 113125899, 113126092, 113137230	115464768, 115479964, 115480317	ENSMUSG00000061731.9	108790563	ENSNSUG00000012277.1, ENSNSUG00000013823.1	ENSORLG00000001724.2, ENSORLG00000005564.2, ENSORLG00000010146.2	ENSPMRG00000008148.1, ENSPMRG00000019170.1	115085651, 115088644, 115100617	ENSSPUG00000005023.1, ENSSPUG00000011651.1	ENSTGUG00000012328.2, ENSTGUG00000025337.1	106538947, 106539688	448393
OG0001105	1	2	2	2	2	2	-1	0	0	0	0	100559783, 100564210	ENSCMIG00000011534.1, ENSCMIG00000019231.1	ENSCPRG00005006597.1, ENSCPRG00005009879.1	ENSDARG00000013921.10, ENSDARG00000040001.9, ENSDARG00000056001.7, ENSDARG00000110169.1	ENSGALG00000014103.6, ENSGALG00000017075.6	117361007, 117362282	ENSG00000073910.22, ENSG00000075539.15	ENSLACG00000001219.1, ENSLACG00000011439.2	ENSLOCG00000008150.1, ENSLOCG00000014083.1	113129173, 113138227, 113142759	115461511	ENSMUSG00000056602.12, ENSMUSG00000070733.13	108785189, 108804100	ENSNSUG00000003552.1, ENSNSUG00000012839.1, ENSNSUG00000012840.1	ENSORLG00000000234.3, ENSORLG00000003557.2, ENSORLG00000003920.2	ENSPMRG00000003097.1, ENSPMRG00000009473.1	115083892, 115092113	ENSSPUG00000014149.1, ENSSPUG00000017081.1	ENSTGUG00000007989.2, ENSTGUG00000011735.2	106546330, 106550257, 106552018	100491492, 779572
OG0001107	2	3	3	2	2	2	0	+1	+1	0	0	100554702, 103277724	ENSCMIG00000007600.1, ENSCMIG00000018530.1, ENSCMIG00000018533.1, ENSCMIG00000018537.1	ENSCPRG00005003963.1	ENSDARG00000098913.2, ENSDARG00000111357.1	ENSGALG00000003076.5	117350070, 117368487, 117368572	ENSG00000117560.8, ENSG00000125735.10	ENSLACG00000004455.1, ENSLACG00000015347.1, ENSLACG00000016891.1	ENSLOCG00000008873.1, ENSLOCG00000008892.1, ENSLOCG00000008913.1, ENSLOCG00000010484.1	113127743, 113129468, 113141645	115465970, 115473278	ENSMUSG00000000817.10, ENSMUSG00000005824.7	108795559	ENSNSUG00000010777.1, ENSNSUG00000013338.1	ENSORLG00000006761.2, ENSORLG00000024837.1, ENSORLG00000025404.1	ENSPMRG00000007422.1, ENSPMRG00000023859.1	115081194, 115100101, 115100401	ENSSPUG00000005893.1, ENSSPUG00000007440.1	ENSTGUG00000017264.2	106553443, 106555588	100124789, 116409829
OG0011046	1	1	2	1	1	1	0	0	+1	0	0	103280317	ENSCMIG00000006408.1, ENSCMIG00000014605.1	ENSCPRG00005016820.1	ENSDARG00000071460.8		117367393	ENSG00000105559.12	ENSLACG00000004558.1	ENSLOCG00000000866.1	113136029	115466536	ENSMUSG00000040428.19	108794944		ENSORLG00000027192.1	ENSPMRG00000018285.1	115080136, 115080294			106538708	100170544
OG0012740	0	1	1	1	1	1	-1	0	0	0	0		ENSCMIG00000010533.1	ENSCPRG00005004591.1	ENSDARG00000106158.2, ENSDARG00000112422.1	ENSGALG00000016502.6	117357361	ENSG00000115129.14	ENSLACG00000013360.2	ENSLOCG00000015886.1	113129654			108803622				115088085	ENSSPUG00000014914.1	ENSTGUG00000013192.2		779670
OG0005097	1	2	1	1	1	1	0	+1	0	0	0	100554047	ENSCMIG00000005102.1	ENSCPRG00005008958.1	ENSDARG00000030241.10	ENSGALG00000008389.6	117361224, 117362264	ENSG00000155959.12	ENSLACG00000011072.2, ENSLACG00000016144.1	ENSLOCG00000014923.1	113125536	115474509	ENSMUSG00000031197.11	108788809	ENSNSUG00000020602.1	ENSORLG00000008340.2	ENSPMRG00000019907.1	115081616	ENSSPUG00000000558.1	ENSTGUG00000004011.2	106544813	100145749
OG0005992	2	1	1	1	1	1	+1	0	0	0	0		ENSCMIG00000018053.1, ENSCMIG00000018054.1	ENSCPRG00005008782.1	ENSDARG00000034227.9	ENSGALG00000006011.6	117349071	ENSG00000198920.11	ENSLACG00000018737.2	ENSLOCG00000006260.1	113125479	115456709, 115456835	ENSMUSG00000020807.15	108785840	ENSNSUG00000005804.1	ENSORLG00000004722.2	ENSPMRG00000017061.1	115097006	ENSSPUG00000001867.1, ENSSPUG00000001884.1	ENSTGUG00000008962.2	106550773	100379787
OG0011719	2	1	1	1	1	1	+1	0	0	0	0	100556939	ENSCMIG00000004427.1	ENSCPRG00005000764.1		ENSGALG00000007109.6	117347866	ENSG00000110244.7	ENSLACG00000014764.1			115482277, 115482278	ENSMUSG00000032080.6	108797070	ENSNSUG00000004225.1		ENSPMRG00000018646.1	115074434	ENSSPUG00000005634.1	ENSTGUG00000024089.1	106556175	493461
OG0002402	2	2	3	2	2	2	0	0	+1	0	0	100562996	ENSCMIG00000017605.1	ENSCPRG00005005345.1	ENSDARG00000052154.7, ENSDARG00000063244.8	ENSGALG00000015290.5	117350040, 117369431	ENSG00000145721.12, ENSG00000271601.4	ENSLACG00000002480.1, ENSLACG00000014261.1	ENSLOCG00000006461.1, ENSLOCG00000009089.1	113126710, 113139514	115457657, 115463163	ENSMUSG00000047786.12, ENSMUSG00000049288.4	108790046, 108798804	ENSNSUG00000007870.1, ENSNSUG00000010666.1	ENSORLG00000003036.2, ENSORLG00000008629.2	ENSPMRG00000013748.1, ENSPMRG00000017117.1	115077208, 115100193, 115100202	ENSSPUG00000001586.1, ENSSPUG00000003486.1	ENSTGUG00000004434.2	106540959, 106546280	100489293, 100497418
OG0007336	2	1	1	1	1	1	+1	0	0	0	0	100559987	ENSCMIG00000012702.1	ENSCPRG00005013337.1	ENSDARG00000045854.3	ENSGALG00000027791.3	117363658	ENSG00000118972.3	ENSLACG00000018023.1	ENSLOCG00000016671.1	113142026	115477749, 115477751	ENSMUSG00000000182.9	108787990	ENSNSUG00000002744.1	ENSORLG00000015823.2	ENSPMRG00000003592.1	115089450	ENSSPUG00000018116.1	ENSTGUG00000012268.2		100233219, 100496800
OG0008449	2	1	0	1	1	1	+1	0	-1	0	0	103282888	ENSCMIG00000012583.1	ENSCPRG00005010214.1	ENSDARG00000091872.2	ENSGALG00000005784.4	117364827	ENSG00000159873.10	ENSLACG00000016617.1	ENSLOCG00000008033.1	113138740	115479607, 115480449	ENSMUSG00000020482.4	108800512	ENSNSUG00000018643.1	ENSORLG00000026857.1	ENSPMRG00000023059.1		ENSSPUG00000007418.1	ENSTGUG00000007935.2	106548517	100490526
OG0006099	1	2	1	1	1	1	0	+1	0	0	0	100556402	ENSCMIG00000019688.1	ENSCPRG00005004658.1	ENSDARG00000008239.11	ENSGALG00000007986.3	117355844, 117357330	ENSG00000124217.5	ENSLACG00000008013.1	ENSLOCG00000016860.1	113131920	115466671	ENSMUSG00000074576.4	108787563	ENSNSUG00000014320.1	ENSORLG00000017388.2	ENSPMRG00000010677.1	115087208		ENSTGUG00000008642.2, ENSTGUG00000029116.1	106543833	100491723
OG0009047	1	1	2	1	1	1	0	0	+1	0	0	100565166	ENSCMIG00000011025.1	ENSCPRG00005013698.1	ENSDARG00000026170.10	ENSGALG00000017419.7	117359564	ENSG00000107521.19	ENSLACG00000007601.1	ENSLOCG00000009087.1	113131465	115470040	ENSMUSG00000025188.15	108791738	ENSNSUG00000007471.1	ENSORLG00000007785.2	ENSPMRG00000003174.1	115095851, 115095852	ENSSPUG00000013028.1		106543619	448750
OG0006453	2	1	1	1	1	1	+1	0	0	0	0	100564088	ENSCMIG00000013301.1	ENSCPRG00005017899.1	ENSDARG00000104018.2	ENSGALG00000041619.2	117366591	ENSG00000105887.11		ENSLOCG00000000386.1, ENSLOCG00000016957.1	113142209	115468697, 115479360	ENSMUSG00000029840.8	108788717	ENSNSUG00000013717.1	ENSORLG00000023855.1	ENSPMRG00000013709.1	115099533	ENSSPUG00000006292.1	ENSTGUG00000025967.1	106543473	395043
OG0003853	2	1	1	1	1	1	+1	0	0	0	0	100556635	ENSCMIG00000011598.1	ENSCPRG00005001006.1	ENSDARG00000014943.13, ENSDARG00000116561.1	ENSGALG00000008095.7	117348370	ENSG00000137807.15	ENSLACG00000012307.1	ENSLOCG00000013995.1	113132496, 113137963	115458851, 115462828	ENSMUSG00000032254.10	108796034	ENSNSUG00000020253.1	ENSORLG00000001944.2, ENSORLG00000006689.2	ENSPMRG00000020721.1	115074973	ENSSPUG00000012998.1	ENSTGUG00000009704.2, ENSTGUG00000023502.1	106555547	496517
OG0003369	2	2	2	2	2	1	0	0	0	0	+1	103280993, 103282207	ENSCMIG00000014197.1	ENSCPRG00005010651.1	ENSDARG00000115167.1	ENSGALG00000047102.1	117346943, 117367591	ENSG00000186193.9	ENSLACG00000015450.1, ENSLACG00000015864.1	ENSLOCG00000001053.1	113124140	115464346, 115472525	ENSMUSG00000026955.13	108797129	ENSNSUG00000003105.1	ENSORLG00000007205.2	ENSPMRG00000002284.1, ENSPMRG00000023214.1	115080836, 115097571	ENSSPUG00000011927.1	ENSTGUG00000002330.2	106542583	100487796, 116406721
OG0003438	1	2	2	1	1	1	0	+1	+1	0	0	100559726	ENSCMIG00000015551.1	ENSCPRG00005005694.1	ENSDARG00000077577.7, ENSDARG00000112950.1	ENSGALG00000005524.5	117345575, 117358147	ENSG00000101188.5, ENSG00000169006.7	ENSLACG00000014080.1	ENSLOCG00000005946.1	113146052	115476058	ENSMUSG00000020591.11, ENSMUSG00000027568.9	108788597, 108789846	ENSNSUG00000014059.1	ENSORLG00000002419.2	ENSPMRG00000004632.1	115088616, 115097800	ENSSPUG00000014802.1	ENSTGUG00000029344.1	106553313	101730337, 116407985
OG0002945	1	1	2	1	1	1	0	0	+1	0	0	107983715	ENSCMIG00000019970.1		ENSDARG00000053480.7	ENSGALG00000004261.6	117348014	ENSG00000103569.10, ENSG00000143595.13	ENSLACG00000022342.1	ENSLOCG00000013583.1	113132953, 113137965	115459012	ENSMUSG00000032204.13	108788130, 108789824	ENSNSUG00000014539.1	ENSORLG00000008259.2, ENSORLG00000025866.1	ENSPMRG00000015320.1, ENSPMRG00000015339.1, ENSPMRG00000023453.1	115075432, 115078747	ENSSPUG00000002987.1, ENSSPUG00000016586.1	ENSTGUG00000006153.2, ENSTGUG00000020695.1	106542884, 106546967	100489930, 100490571, 100493943
OG0002940	1	2	1	1	1	1	0	+1	0	0	0	103281084, 107983616	ENSCMIG00000013136.1	ENSCPRG00005010418.1	ENSDARG00000069961.6, ENSDARG00000078649.2	ENSGALG00000006318.3, ENSGALG00000006394.5	117345828, 117369381	ENSG00000103522.16, ENSG00000124334.17	ENSLACG00000004012.1	ENSLOCG00000003825.1, ENSLOCG00000003855.1	113135327, 113136504, 113136642	115475962	ENSMUSG00000020279.10, ENSMUSG00000030745.9	108794714	ENSNSUG00000014635.1, ENSNSUG00000014636.1	ENSORLG00000016323.2, ENSORLG00000023799.1	ENSPMRG00000023353.1	115076125	ENSSPUG00000009887.1	ENSTGUG00000009519.2	106545984	100492452
OG0002942	2	2	2	2	2	1	0	0	0	0	+1	100555173	ENSCMIG00000015148.1	ENSCPRG00005011917.1	ENSDARG00000000241.12, ENSDARG00000056750.7	ENSGALG00000043618.2	117360735, 117360736	ENSG00000138449.11	ENSLACG00000009017.1, ENSLACG00000012959.2	ENSLOCG00000008735.1, ENSLOCG00000011557.1	113122333, 113123937	115474662, 115474684	ENSMUSG00000025993.10	108787892, 108797292, 108804432	ENSNSUG00000014240.1	ENSORLG00000007067.2, ENSORLG00000015266.2	ENSPMRG00000003080.1	115093766, 115093767	ENSSPUG00000014634.1	ENSTGUG00000010889.2	106545651	100036732, 100486462
OG0004484	2	1	1	1	1	1	+1	0	0	0	0	100560931	ENSCMIG00000005944.1	ENSCPRG00005009848.1	ENSDARG00000090418.3	ENSGALG00000012574.6	117361216	ENSG00000196151.10		ENSLOCG00000006001.1	113123084, 113137874	115458971, 115474646	ENSMUSG00000026988.15	108784356	ENSNSUG00000020525.1, ENSNSUG00000020575.1	ENSORLG00000004283.2, ENSORLG00000016785.2	ENSPMRG00000008705.1	115093594	ENSSPUG00000016998.1	ENSTGUG00000012224.2	106550985	100487088
OG0000743	3	3	3	3	3	2	0	0	0	0	+1	100555262	ENSCMIG00000004570.1, ENSCMIG00000008510.1, ENSCMIG00000019713.1	ENSCPRG00005000675.1, ENSCPRG00005009785.1	ENSDARG00000033466.7, ENSDARG00000045408.7, ENSDARG00000079805.5, ENSDARG00000110753.1, ENSDARG00000115045.1	ENSGALG00000011902.5, ENSGALG00000015379.7, ENSGALG00000036086.3	117347711, 117350078, 117359845	ENSG00000144834.14, ENSG00000149591.17, ENSG00000158710.15	ENSLACG00000016687.1, ENSLACG00000018702.1	ENSLOCG00000004445.1, ENSLOCG00000006298.1	113121371, 113143266, 113145741	115457662, 115470722, 115481604	ENSMUSG00000022658.10, ENSMUSG00000026547.15, ENSMUSG00000032085.5	108797073, 108797264	ENSNSUG00000005120.1, ENSNSUG00000016059.1	ENSORLG00000008670.2, ENSORLG00000009005.2	ENSPMRG00000009085.1, ENSPMRG00000009091.1, ENSPMRG00000018431.1, ENSPMRG00000019741.1, ENSPMRG00000023221.1	115074133, 115076836, 115077977	ENSSPUG00000001532.1, ENSSPUG00000005298.1, ENSSPUG00000008107.1	ENSTGUG00000000175.2, ENSTGUG00000013594.2, ENSTGUG00000027715.1	106554266	394981, 594967
OG0000005	9	16	34	14	18	17	-5	+2	+16	-4	+1	100551733, 100552129, 100552325, 100552718, 100552919, 100553119, 100553507, 100553708, 100555066, 100555465, 100555853, 100560181, 100562425, 100564386, 100564584, 100565175, 100565372, 100565765, 100567134, 100567327, 100567717, 103278618, 103278619, 103278620, 107982770, 107982771, 107982772, 107982773, 107982777, 107982835, 107982838, 107982839, 107982840, 107982842	ENSCMIG00000004311.1, ENSCMIG00000017187.1, ENSCMIG00000017190.1, ENSCMIG00000017218.1, ENSCMIG00000017237.1, ENSCMIG00000017240.1, ENSCMIG00000017254.1, ENSCMIG00000017262.1, ENSCMIG00000017270.1, ENSCMIG00000017274.1, ENSCMIG00000017278.1, ENSCMIG00000017280.1, ENSCMIG00000017293.1, ENSCMIG00000017303.1, ENSCMIG00000017313.1, ENSCMIG00000017318.1	ENSCPRG00005000632.1, ENSCPRG00005000723.1, ENSCPRG00005002603.1, ENSCPRG00005002608.1	ENSDARG00000061909.6, ENSDARG00000086969.2, ENSDARG00000088475.4, ENSDARG00000098788.2, ENSDARG00000098963.2, ENSDARG00000099447.2, ENSDARG00000099646.2, ENSDARG00000099783.2, ENSDARG00000101232.3, ENSDARG00000101307.3, ENSDARG00000101318.2, ENSDARG00000101338.2, ENSDARG00000101665.2, ENSDARG00000104007.2, ENSDARG00000104057.3, ENSDARG00000107353.2, ENSDARG00000112930.1, ENSDARG00000114196.1, ENS…	ENSGALG00000028565.3, ENSGALG00000038668.2, ENSGALG00000042606.2, ENSGALG00000046772.1, ENSGALG00000047231.1, ENSGALG00000047437.1, ENSGALG00000047543.1, ENSGALG00000048318.1, ENSGALG00000048333.1, ENSGALG00000048480.1, ENSGALG00000049363.1, ENSGALG00000049413.1, ENSGALG00000049478.1, ENSGALG00000050020.1, ENSGALG00000050242.1, ENSGALG00000050281.1, ENSGALG00000050686.1, ENSGALG00000050703.1, ENS…	117351714, 117351715, 117351716, 117351717, 117351814, 117351815, 117351816, 117351852, 117351853, 117351854, 117351855, 117351856, 117351857, 117351860, 117351861, 117351862	ENSG00000081818.4, ENSG00000081853.15, ENSG00000112852.7, ENSG00000113205.5, ENSG00000113209.9, ENSG00000113211.5, ENSG00000113212.7, ENSG00000113248.6, ENSG00000120322.4, ENSG00000120324.9, ENSG00000120327.6, ENSG00000120328.6, ENSG00000171815.6, ENSG00000177839.7, ENSG00000187372.11, ENSG00000197479.7, ENSG00000204956.5, ENSG00000240184.7, ENSG00000243232.6, ENSG00000248383.4, ENSG00000253159.3…	ENSLACG00000000069.1, ENSLACG00000006212.1, ENSLACG00000008141.1	ENSLOCG00000011226.1, ENSLOCG00000011265.1, ENSLOCG00000011280.1, ENSLOCG00000011292.1	113142940, 113143005, 113144183, 113144191, 113144197, 113144199, 113144200, 113144201, 113144202, 113144203, 113144204, 113144207, 113144208, 113144210, 113144211, 113144682, 113144683, 113144684, 113144686, 113144687, 113144688, 113144689, 113144691, 113144692, 113144693, 113144694, 113144695, 113144697, 113144700, 113144701, 113144702, 113144703, 113144749, 113144750	115475899, 115475902, 115476707, 115476708, 115476827, 115476835, 115476836, 115476837, 115476839	ENSMUSG00000043313.6, ENSMUSG00000043458.5, ENSMUSG00000044022.5, ENSMUSG00000044043.4, ENSMUSG00000045062.4, ENSMUSG00000045498.1, ENSMUSG00000045657.3, ENSMUSG00000045689.3, ENSMUSG00000045876.4, ENSMUSG00000046191.7, ENSMUSG00000046387.5, ENSMUSG00000047033.2, ENSMUSG00000047307.2, ENSMUSG00000047910.6, ENSMUSG00000048347.5, ENSMUSG00000051242.1, ENSMUSG00000051486.5, ENSMUSG00000051599.4, ENS…	108785729, 108785730, 108785731, 108785732, 108785734, 108785735, 108785737, 108785738, 108795443, 108795444, 108795445, 108795446, 108795447, 108795448, 108795449, 108795450, 108795453, 108795454, 108795455, 108795456, 108795457, 108795460, 108795463, 108795464, 108799976	ENSNSUG00000004356.1, ENSNSUG00000008055.1, ENSNSUG00000008057.1, ENSNSUG00000008058.1, ENSNSUG00000008060.1, ENSNSUG00000012410.1, ENSNSUG00000014944.1, ENSNSUG00000015057.1, ENSNSUG00000017792.1, ENSNSUG00000017794.1, ENSNSUG00000017795.1, ENSNSUG00000017797.1	ENSORLG00000004162.2, ENSORLG00000004166.2, ENSORLG00000004206.2, ENSORLG00000010124.2, ENSORLG00000021827.1, ENSORLG00000021889.1, ENSORLG00000022222.1, ENSORLG00000022736.1, ENSORLG00000022883.1, ENSORLG00000022955.1, ENSORLG00000023281.1, ENSORLG00000024469.1, ENSORLG00000024665.1, ENSORLG00000025167.1, ENSORLG00000025371.1, ENSORLG00000025477.1, ENSORLG00000026337.1, ENSORLG00000026383.1, ENS…	ENSPMRG00000007893.1, ENSPMRG00000007918.1, ENSPMRG00000007934.1, ENSPMRG00000007954.1, ENSPMRG00000007956.1, ENSPMRG00000007961.1, ENSPMRG00000007973.1, ENSPMRG00000007979.1, ENSPMRG00000007982.1, ENSPMRG00000007992.1, ENSPMRG00000008002.1, ENSPMRG00000008015.1, ENSPMRG00000008021.1, ENSPMRG00000008041.1, ENSPMRG00000008061.1, ENSPMRG00000008069.1, ENSPMRG00000008076.1, ENSPMRG00000008082.1, ENS…	115079671, 115079672, 115079673, 115079674, 115079675, 115079677, 115079678, 115079679, 115079680, 115079681, 115079682, 115079683, 115079684, 115079686, 115079800, 115079964, 115079978, 115079990, 115079994, 115079996, 115080001, 115080005, 115080011, 115080030, 115080038, 115080064, 115080065, 115080066, 115080067, 115080068, 115080069, 115080070, 115080072, 115081988	ENSSPUG00000014539.1, ENSSPUG00000014596.1, ENSSPUG00000014744.1, ENSSPUG00000014773.1, ENSSPUG00000014811.1, ENSSPUG00000014910.1, ENSSPUG00000015168.1, ENSSPUG00000015645.1, ENSSPUG00000015660.1, ENSSPUG00000015729.1, ENSSPUG00000015759.1, ENSSPUG00000015787.1, ENSSPUG00000015869.1, ENSSPUG00000015904.1, ENSSPUG00000016036.1, ENSSPUG00000016116.1, ENSSPUG00000016126.1, ENSSPUG00000016152.1, ENS…	ENSTGUG00000001700.2, ENSTGUG00000001702.2, ENSTGUG00000018535.2, ENSTGUG00000019536.1, ENSTGUG00000019748.1, ENSTGUG00000020402.1, ENSTGUG00000020482.1, ENSTGUG00000022046.1, ENSTGUG00000023742.1, ENSTGUG00000026370.1, ENSTGUG00000026857.1, ENSTGUG00000026948.1, ENSTGUG00000027988.1, ENSTGUG00000029658.1	106537617, 106537618, 106538629, 106549513, 106551926, 106551927, 106552517	100125023, 100489479, 100493106, 100493274, 100493445, 100493596, 101733947, 101734529, 101734597, 101734705, 105946883, 105946884, 105946895, 116409533, 779558, 779824
OG0000740	3	3	5	3	3	2	0	0	+2	0	+1	100554342, 100563217	ENSCMIG00000001021.1, ENSCMIG00000006073.1, ENSCMIG00000009231.1	ENSCPRG00005006703.1, ENSCPRG00005018989.1	ENSDARG00000020853.8, ENSDARG00000105113.2, ENSDARG00000113968.1	ENSGALG00000001866.6, ENSGALG00000002088.5, ENSGALG00000012307.5	117353547, 117367436, 117368910	ENSG00000128310.3, ENSG00000182687.4	ENSLACG00000001837.1, ENSLACG00000002901.1, ENSLACG00000017207.1	ENSLOCG00000001179.1, ENSLOCG00000013067.1	113135715, 113141241	115472156, 115476693, 115477365	ENSMUSG00000020793.5, ENSMUSG00000114755.1	108788739, 108796125, 108800939	ENSNSUG00000005199.1, ENSNSUG00000014217.1, ENSNSUG00000019845.1	ENSORLG00000026769.1	ENSPMRG00000007252.1, ENSPMRG00000009318.1, ENSPMRG00000019244.1	115075623, 115076134, 115082597, 115084811, 115089523	ENSSPUG00000008148.1, ENSSPUG00000009693.1, ENSSPUG00000011503.1	ENSTGUG00000010508.2, ENSTGUG00000022268.1	106538989, 106539980, 106541575	100125055, 100486593, 100488248
OG0000747	3	3	3	3	3	2	0	0	0	0	+1	100559206, 100561295	ENSCMIG00000000296.1, ENSCMIG00000009568.1, ENSCMIG00000012227.1, ENSCMIG00000016879.1	ENSCPRG00005003860.1, ENSCPRG00005007971.1	ENSDARG00000008886.11, ENSDARG00000015674.6, ENSDARG00000101023.2, ENSDARG00000116118.1	ENSGALG00000015013.7, ENSGALG00000038848.3	117351726, 117354029, 117358656	ENSG00000120149.9, ENSG00000163132.8	ENSLACG00000003980.2, ENSLACG00000012868.1, ENSLACG00000016991.1	ENSLOCG00000004331.1, ENSLOCG00000010008.1, ENSLOCG00000010846.1	113127998, 113130513, 113131553	115462598, 115471162, 115476664	ENSMUSG00000021469.9, ENSMUSG00000025469.10, ENSMUSG00000048450.10	108796359, 108797948, 108800886	ENSNSUG00000000337.1, ENSNSUG00000008435.1, ENSNSUG00000010487.1	ENSORLG00000009194.2, ENSORLG00000016741.2, ENSORLG00000026731.1	ENSPMRG00000010849.1	115079883, 115085282, 115095612	ENSSPUG00000001113.1, ENSSPUG00000007665.1	ENSTGUG00000000339.2, ENSTGUG00000009947.2	106541929, 106548235	394692, 394987
OG0015074	2	1	0	1	1	1	+1	0	-1	0	0		ENSCMIG00000005731.1				117346333		ENSLACG00000014268.1			115459448, 115464936
OG0010762	1	0	1	1	1	1	0	-1	0	0	0	100562757	ENSCMIG00000007527.1	ENSCPRG00005014612.1	ENSDARG00000061458.8	ENSGALG00000038041.3		ENSG00000106443.16	ENSLACG00000007379.2	ENSLOCG00000011164.1	113126042	115468924	ENSMUSG00000029629.17	108785929	ENSNSUG00000014432.1	ENSORLG00000010289.3	ENSPMRG00000018197.1	115084296	ENSSPUG00000017019.1	ENSTGUG00000002383.2	106553724	100216242
OG0010760	1	0	1	1	1	1	0	-1	0	0	0	100559004	ENSCMIG00000017873.1	ENSCPRG00005013792.1	ENSDARG00000002880.12	ENSGALG00000009500.6		ENSG00000004766.17	ENSLACG00000001900.1	ENSLOCG00000010759.1	113126083	115468627	ENSMUSG00000001376.17	108787900	ENSNSUG00000009202.1	ENSORLG00000004143.2	ENSPMRG00000017368.1	115084261	ENSSPUG00000003243.1	ENSTGUG00000001501.2	106551968	100135656
OG0003115	1	1	2	1	1	1	0	0	+1	0	0	100558071, 100568141	ENSCMIG00000000904.1, ENSCMIG00000008356.1	ENSCPRG00005003308.1, ENSCPRG00005015997.1		ENSGALG00000004842.7	117345499	ENSG00000125458.7, ENSG00000205309.14	ENSLACG00000005934.1, ENSLACG00000010353.1	ENSLOCG00000001889.1	113135630	115476178	ENSMUSG00000020736.12, ENSMUSG00000032615.14	108788735	ENSNSUG00000014127.1, ENSNSUG00000017891.1		ENSPMRG00000014259.1, ENSPMRG00000018705.1	115075865, 115090902	ENSSPUG00000003697.1, ENSSPUG00000009455.1	ENSTGUG00000027577.1	106548894, 106552303	448172
OG0003116	1	2	1	1	1	1	0	+1	0	0	0	100566057	ENSCMIG00000000467.1	ENSCPRG00005003828.1	ENSDARG00000005867.13	ENSGALG00000014643.6, ENSGALG00000052889.1	117349519, 117350181	ENSG00000116580.18, ENSG00000163374.19	ENSLACG00000000162.1, ENSLACG00000002120.1	ENSLOCG00000007268.1	113125868, 113136660	115457632	ENSMUSG00000054199.17		ENSNSUG00000000602.1, ENSNSUG00000001443.1	ENSORLG00000001518.2, ENSORLG00000023754.1, ENSORLG00000029792.1	ENSPMRG00000017076.1, ENSPMRG00000019408.1	115078352	ENSSPUG00000015858.1, ENSSPUG00000015864.1	ENSTGUG00000017414.2	106545102	613058
OG0009664	2	1	1	1	1	1	+1	0	0	0	0		ENSCMIG00000013270.1	ENSCPRG00005006359.1	ENSDARG00000030251.10, ENSDARG00000113095.1	ENSGALG00000005651.6	117358941	ENSG00000135686.13	ENSLACG00000002368.1	ENSLOCG00000002761.1	113132964	115459663, 115470913	ENSMUSG00000031828.9	108801509	ENSNSUG00000019019.1	ENSORLG00000015442.2	ENSPMRG00000011314.1	115094971	ENSSPUG00000008001.1	ENSTGUG00000004250.2		100496531
OG0003198	2	2	3	2	2	1	0	0	+1	0	+1		ENSCMIG00000005243.1, ENSCMIG00000005939.1	ENSCPRG00005018823.1	ENSDARG00000020759.11	ENSGALG00000016947.6	117360267, 117363209	ENSG00000102034.17, ENSG00000120690.16	ENSLACG00000006056.2, ENSLACG00000007084.1	ENSLOCG00000005353.1, ENSLOCG00000015349.1	113143969	115468669, 115474891	ENSMUSG00000031103.12, ENSMUSG00000036461.16	108790262	ENSNSUG00000008250.1	ENSORLG00000027841.1	ENSPMRG00000020642.1	115092244, 115094275, 115094276	ENSSPUG00000007306.1	ENSTGUG00000012438.2	106546995, 106557190	780315
OG0000917	3	3	4	3	3	2	0	0	+1	0	+1	100557412, 100557610	ENSCMIG00000003347.1	ENSCPRG00005002027.1, ENSCPRG00005002032.1	ENSDARG00000028478.6, ENSDARG00000056726.8, ENSDARG00000060889.7, ENSDARG00000111162.1, ENSDARG00000113573.1, ENSDARG00000116930.1	ENSGALG00000030776.2	117356667, 117357708, 117358082	ENSG00000170439.7, ENSG00000185432.12	ENSLACG00000018882.2		113129859, 113129861	115466766, 115466792, 115466793	ENSMUSG00000025347.4, ENSMUSG00000054619.7, ENSMUSG00000056487.8, ENSMUSG00000058057.5, ENSMUSG00000093789.3	108793559, 108793561	ENSNSUG00000000530.1, ENSNSUG00000009646.1	ENSORLG00000019076.2, ENSORLG00000019094.2, ENSORLG00000026645.1	ENSPMRG00000005849.1, ENSPMRG00000005851.1, ENSPMRG00000005855.1, ENSPMRG00000005863.1	115087594, 115087595, 115087673, 115088757	ENSSPUG00000016476.1, ENSSPUG00000016480.1, ENSSPUG00000016483.1	ENSTGUG00000003382.2, ENSTGUG00000024594.1	106544054	779612, 779641
OG0002671	2	1	3	2	2	1	0	-1	+1	0	+1	100567537, 100567732, 103279773	ENSCMIG00000004060.1, ENSCMIG00000009612.1		ENSDARG00000033355.6, ENSDARG00000042090.8, ENSDARG00000045982.7, ENSDARG00000101721.2		117349904	ENSG00000105499.14	ENSLACG00000000149.1, ENSLACG00000000585.1	ENSLOCG00000000087.1, ENSLOCG00000000598.1, ENSLOCG00000002972.1, ENSLOCG00000003033.1, ENSLOCG00000016728.1	113140887	115457584, 115458317	ENSMUSG00000033847.15		ENSNSUG00000010109.1	ENSORLG00000019141.2, ENSORLG00000026339.1	ENSPMRG00000015392.1, ENSPMRG00000015514.1	115077282, 115078071, 115078073	ENSSPUG00000001472.1, ENSSPUG00000001488.1, ENSSPUG00000001518.1		106539592, 106540727
OG0002670	2	2	2	2	2	1	0	0	0	0	+1	100555484, 100555679	ENSCMIG00000012205.1, ENSCMIG00000012208.1		ENSDARG00000000887.8, ENSDARG00000099586.2, ENSDARG00000115346.1	ENSGALG00000001109.5, ENSGALG00000035365.2	117356514, 117356680	ENSG00000170627.11	ENSLACG00000008870.1	ENSLOCG00000004469.1	113145947	115465071, 115466794	ENSMUSG00000022487.14, ENSMUSG00000053508.8		ENSNSUG00000001032.1	ENSORLG00000015258.2, ENSORLG00000025877.1	ENSPMRG00000004541.1, ENSPMRG00000007594.1, ENSPMRG00000007603.1, ENSPMRG00000010794.1, ENSPMRG00000021479.1	115087675, 115087676	ENSSPUG00000010064.1	ENSTGUG00000027459.1, ENSTGUG00000027502.1	106541489	100036720, 100145274
OG0007101	0	1	1	1	1	1	-1	0	0	0	0	100557023	ENSCMIG00000010369.1	ENSCPRG00005005070.1	ENSDARG00000027236.9	ENSGALG00000016523.5	117362963	ENSG00000102104.9	ENSLACG00000010008.1	ENSLOCG00000007527.1	113129435, 113138120		ENSMUSG00000031293.13	108785706	ENSNSUG00000012776.1	ENSORLG00000016370.2, ENSORLG00000022456.1	ENSPMRG00000006751.1	115092414	ENSSPUG00000018108.1	ENSTGUG00000007765.2	106539517	100124900
OG0010325	0	1	1	1	1	1	-1	0	0	0	0	100565414	ENSCMIG00000017116.1	ENSCPRG00005009596.1	ENSDARG00000100420.2	ENSGALG00000007550.6	117352365	ENSG00000162341.18, ENSG00000287725.1	ENSLACG00000015494.1	ENSLOCG00000005051.1	113122151		ENSMUSG00000048677.9	108785440		ENSORLG00000030423.1	ENSPMRG00000006421.1	115079192	ENSSPUG00000013735.1	ENSTGUG00000005328.2	106538208	100492057
OG0000032	27	23	3	19	11	7	+8	+4	-8	+8	+4	100553468, 100554216, 100554253, 100558292, 100565514, 100566211	ENSCMIG00000001991.1, ENSCMIG00000006042.1, ENSCMIG00000006048.1	ENSCPRG00005001184.1, ENSCPRG00005008015.1	ENSDARG00000032637.5, ENSDARG00000035519.7, ENSDARG00000051718.4, ENSDARG00000051735.6, ENSDARG00000058479.5, ENSDARG00000074012.4, ENSDARG00000075508.3, ENSDARG00000075538.2, ENSDARG00000076766.3, ENSDARG00000077456.4, ENSDARG00000077504.3, ENSDARG00000091905.4, ENSDARG00000096992.2, ENSDARG00000105328.2, ENSDARG00000105350.2, ENSDARG00000105430.2, ENSDARG00000105431.2, ENSDARG00000105502.2, ENS…	ENSGALG00000011747.4, ENSGALG00000011783.3, ENSGALG00000031159.2, ENSGALG00000031874.2, ENSGALG00000037167.2	117364479, 117364480, 117364533, 117364759, 117364760, 117364761, 117364762, 117364885, 117364901, 117364902, 117364923, 117364924, 117364925, 117364926, 117364927, 117364928, 117364929, 117364930, 117364979, 117364981, 117365380, 117366074, 117366075	ENSG00000124575.7, ENSG00000124610.5, ENSG00000168298.7, ENSG00000184357.5, ENSG00000187475.6, ENSG00000187837.4	ENSLACG00000000313.1, ENSLACG00000004242.1	ENSLOCG00000017863.1	113132334, 113132337, 113139421, 113142348, 113142350, 113143184, 113143477, 113143490	115459379, 115459711, 115459712, 115459713, 115459714, 115459716, 115471602, 115472446, 115479468, 115479469, 115479694, 115479695, 115479782, 115480047, 115480092, 115480157, 115480167, 115480734, 115480735, 115481142, 115481143, 115481155, 115481156, 115481207, 115481208, 115481209, 115481210	ENSMUSG00000036181.2, ENSMUSG00000036211.4, ENSMUSG00000049539.3, ENSMUSG00000051627.3, ENSMUSG00000052565.7, ENSMUSG00000058773.2	108798822, 108798823, 108798825, 108802938, 108802939, 108803079, 108803499	ENSNSUG00000001345.1, ENSNSUG00000002260.1, ENSNSUG00000002667.1, ENSNSUG00000003369.1, ENSNSUG00000006964.1	ENSORLG00000000157.2, ENSORLG00000000159.2, ENSORLG00000000176.2, ENSORLG00000000680.2, ENSORLG00000000870.2, ENSORLG00000011785.2, ENSORLG00000022610.1, ENSORLG00000022684.1, ENSORLG00000024076.1, ENSORLG00000027969.1, ENSORLG00000028221.1	ENSPMRG00000012660.1, ENSPMRG00000013436.1, ENSPMRG00000021329.1	115080212, 115080214, 115080789	ENSSPUG00000004939.1, ENSSPUG00000017637.1, ENSSPUG00000017671.1, ENSSPUG00000017681.1, ENSSPUG00000017701.1, ENSSPUG00000017718.1, ENSSPUG00000017727.1, ENSSPUG00000018580.1, ENSSPUG00000018723.1	ENSTGUG00000009277.2, ENSTGUG00000009332.2, ENSTGUG00000022371.1	106537923, 106538839, 106542976, 106551971	100145531, 100485239, 100488538, 100488698, 100493093, 100495494, 100495663, 100495870, 100496496, 100496657, 100496974, 100497289, 100497764, 100498235, 100498492, 101730473, 101730703, 101730806, 101730903, 101730918, 101731527, 101731738, 101731839, 101732157, 101732699, 101732876, 101733009, 101733091, 101733134, 101734056, 101734349, 101734628, 101734776, 101734931, 101735136, 108645423, 108…
OG0011769	0	1	0	1	1	1	-1	0	-1	0	0	100554038, 107982380	ENSCMIG00000016558.1	ENSCPRG00005011505.1	ENSDARG00000056859.6	ENSGALG00000013273.3	117364148	ENSG00000134548.11		ENSLOCG00000015388.1	113132800, 113142259		ENSMUSG00000071112.12	108798563		ENSORLG00000028862.1	ENSPMRG00000023835.1		ENSSPUG00000018708.1	ENSTGUG00000012121.2		116409663
OG0001919	1	2	2	2	2	2	-1	0	0	0	0	100554340, 100566271	ENSCMIG00000012333.1, ENSCMIG00000013370.1	ENSCPRG00005010455.1	ENSDARG00000069484.6, ENSDARG00000075110.5, ENSDARG00000089933.4, ENSDARG00000117186.1	ENSGALG00000001419.6	117349848, 117367831	ENSG00000105122.13, ENSG00000136848.17	ENSLACG00000005184.1, ENSLACG00000022357.1	ENSLOCG00000000172.1, ENSLOCG00000003915.1, ENSLOCG00000006735.1	113124176, 113128289, 113138792	115466122	ENSMUSG00000026883.17, ENSMUSG00000052142.15	108795661	ENSNSUG00000002997.1	ENSORLG00000001820.2, ENSORLG00000003707.2, ENSORLG00000017607.2	ENSPMRG00000022609.1, ENSPMRG00000023161.1	115080904, 115098117	ENSSPUG00000000481.1, ENSSPUG00000001701.1	ENSTGUG00000006752.2	106550377, 106550508	100145038, 100488943
OG0009426	0	0	1	1	1	1	-1	-1	0	0	0	100567265	ENSCMIG00000019884.1	ENSCPRG00005010932.1	ENSDARG00000079915.6	ENSGALG00000008740.7		ENSG00000128513.16	ENSLACG00000006193.2	ENSLOCG00000015853.1	113133548		ENSMUSG00000024174.9, ENSMUSG00000029676.15, ENSMUSG00000098835.3	108788025	ENSNSUG00000011404.1	ENSORLG00000000493.2	ENSPMRG00000013479.1	115098761	ENSSPUG00000008475.1	ENSTGUG00000004218.2	106538615	407850
OG0000919	3	2	2	2	2	2	+1	0	0	0	0	100553309, 100563604	ENSCMIG00000013632.1, ENSCMIG00000017295.1, ENSCMIG00000017380.1	ENSCPRG00005000680.1, ENSCPRG00005000752.1, ENSCPRG00005012788.1	ENSDARG00000059972.9, ENSDARG00000090292.3	ENSGALG00000033696.3, ENSGALG00000036938.2	117353474, 117368907	ENSG00000125970.12, ENSG00000184672.12	ENSLACG00000000135.1, ENSLACG00000000900.1, ENSLACG00000008596.1	ENSLOCG00000007219.1, ENSLOCG00000012787.1	113121612, 113121970, 113130580, 113134765	115476007, 115476308, 115478568	ENSMUSG00000027593.15, ENSMUSG00000039717.16	108786467, 108799596	ENSNSUG00000006799.1, ENSNSUG00000006800.1, ENSNSUG00000014855.1, ENSNSUG00000018470.1	ENSORLG00000012719.2, ENSORLG00000017934.2	ENSPMRG00000007045.1, ENSPMRG00000020782.1	115085489, 115097166	ENSSPUG00000006251.1, ENSSPUG00000014047.1, ENSSPUG00000014057.1	ENSTGUG00000003715.2, ENSTGUG00000011689.2	106540915, 106552483	100497634, 779659
OG0011363	0	1	2	1	1	1	-1	0	+1	0	0	103278589	ENSCMIG00000004378.1	ENSCPRG00005007403.1	ENSDARG00000071458.6, ENSDARG00000093342.3	ENSGALG00000003885.6	117346470	ENSG00000135835.12	ENSLACG00000017666.1	ENSLOCG00000009981.1	113133885		ENSMUSG00000033722.9	108796042		ENSORLG00000029899.1	ENSPMRG00000004044.1	115099795, 115099860		ENSTGUG00000017363.2		100497220
OG0011362	2	1	1	1	1	1	+1	0	0	0	0	100561107	ENSCMIG00000011663.1	ENSCPRG00005004991.1		ENSGALG00000029023.4	117346726	ENSG00000143006.7	ENSLACG00000003331.1	ENSLOCG00000006493.1	113125920	115459500, 115473393	ENSMUSG00000028610.16		ENSNSUG00000018367.1		ENSPMRG00000004952.1	115100452		ENSTGUG00000009292.2	106539394, 106557209	100497719
OG0009262	0	0	1	1	1	1	-1	-1	0	0	0	100561758	ENSCMIG00000006825.1	ENSCPRG00005001236.1	ENSDARG00000077860.6	ENSGALG00000001099.6		ENSG00000131503.21, ENSG00000254996.5	ENSLACG00000016536.1	ENSLOCG00000012482.1	113144052		ENSMUSG00000024483.19, ENSMUSG00000117942.1		ENSNSUG00000010898.1	ENSORLG00000006908.3	ENSPMRG00000009470.1	115079775	ENSSPUG00000015537.1, ENSSPUG00000015636.1	ENSTGUG00000001656.2	106540867	779490
OG0009261	0	1	1	1	1	1	-1	0	0	0	0	100558472	ENSCMIG00000016966.1	ENSCPRG00005000926.1	ENSDARG00000016336.9, ENSDARG00000111305.1	ENSGALG00000037776.3	117351692	ENSG00000113119.12	ENSLACG00000005941.2	ENSLOCG00000011172.1	113144375		ENSMUSG00000006850.8	108791414	ENSNSUG00000012103.1	ENSORLG00000004754.2	ENSPMRG00000008797.1	115079611		ENSTGUG00000001595.2	106549144	100145543, 101734158
OG0012536	1	0	1	1	1	1	0	-1	0	0	0		ENSCMIG00000010450.1	ENSCPRG00005000186.1	ENSDARG00000068262.6			ENSG00000168899.5	ENSLACG00000001781.2	ENSLOCG00000015361.1	113139304	115469240	ENSMUSG00000073002.9, ENSMUSG00000102671.5		ENSNSUG00000020326.1	ENSORLG00000026139.1		115092879	ENSSPUG00000000952.1		106542616	116406434
OG0012538	1	1	2	1	1	1	0	0	+1	0	0		ENSCMIG00000011261.1		ENSDARG00000070873.5, ENSDARG00000115610.1		117364689	ENSG00000131142.13		ENSLOCG00000003372.1	113129560, 113134481	115480955	ENSMUSG00000023235.14			ENSORLG00000018031.2, ENSORLG00000028881.1, ENSORLG00000030465.1		115096367, 115096372				116412011
OG0012534	0	1	0	1	1	1	-1	0	-1	0	0		ENSCMIG00000007436.1	ENSCPRG00005014353.1	ENSDARG00000027899.6	ENSGALG00000009733.4	117354132		ENSLACG00000004940.1	ENSLOCG00000011004.1			ENSMUSG00000042541.10	108796422	ENSNSUG00000006537.1	ENSORLG00000027365.1	ENSPMRG00000009136.1, ENSPMRG00000009142.1		ENSSPUG00000012716.1	ENSTGUG00000024983.1		733792
OG0000402	8	4	12	6	6	4	+2	-2	+6	0	+2		ENSCMIG00000003868.1	ENSCPRG00005000108.1	ENSDARG00000098601.2		117347551, 117347552, 117347553, 117351832	ENSG00000178201.4, ENSG00000196131.6, ENSG00000228567.3	ENSLACG00000000387.1, ENSLACG00000000627.1, ENSLACG00000000870.1, ENSLACG00000000958.1, ENSLACG00000001824.1, ENSLACG00000002196.1, ENSLACG00000003939.1, ENSLACG00000013453.1, ENSLACG00000018646.1, ENSLACG00000018654.1, ENSLACG00000018660.1, ENSLACG00000018663.1, ENSLACG00000018669.1	ENSLOCG00000017925.1, ENSLOCG00000017927.1, ENSLOCG00000017935.1	113130714	115476848, 115482059, 115482060, 115482061, 115482062, 115482063, 115482065, 115482068	ENSMUSG00000045575.2, ENSMUSG00000054142.5, ENSMUSG00000057203.3	108792078, 108792079, 108792080, 108792081, 108792082, 108792083, 108792085		ENSORLG00000007694.2, ENSORLG00000007697.2	ENSPMRG00000005932.1	115074242, 115074243, 115074246, 115074247, 115074248, 115074249, 115074250, 115074251, 115074252, 115074253, 115074254, 115074255				100494323, 105946311, 105946313, 105946314, 105946315, 105946316, 116408678, 116408811
OG0001801	3	3	2	3	3	2	0	0	-1	0	+1	100567120	ENSCMIG00000004698.1, ENSCMIG00000008832.1, ENSCMIG00000009539.1	ENSCPRG00005015090.1	ENSDARG00000002728.12, ENSDARG00000067563.7		117346131, 117351884, 117364526	ENSG00000116014.10	ENSLACG00000000295.1, ENSLACG00000001351.1, ENSLACG00000016394.2, ENSLACG00000017047.1	ENSLOCG00000002413.1, ENSLOCG00000002431.1, ENSLOCG00000002582.1, ENSLOCG00000006937.1	113134261, 113139211	115463293, 115471729, 115480560	ENSMUSG00000035773.6	108789485, 108798481, 108800051	ENSNSUG00000016922.1, ENSNSUG00000017889.1	ENSORLG00000001694.2, ENSORLG00000028224.1	ENSPMRG00000021134.1, ENSPMRG00000023405.1	115097529, 115099496	ENSSPUG00000001211.1, ENSSPUG00000005465.1		106556384	100316929, 100329184, 100329185
OG0001802	3	3	4	3	3	2	0	0	+1	0	+1	100552114, 100556240	ENSCMIG00000008429.1	ENSCPRG00005007471.1, ENSCPRG00005007474.1	ENSDARG00000098208.2	ENSGALG00000001531.6, ENSGALG00000028979.3	117368068, 117368245, 117368483	ENSG00000141560.15, ENSG00000167363.14	ENSLACG00000004432.1	ENSLOCG00000014013.1	113141276, 113141483, 113141484	115472228, 115472634, 115473246	ENSMUSG00000025175.12, ENSMUSG00000039253.7	108784738, 108784745	ENSNSUG00000018130.1	ENSORLG00000007217.2	ENSPMRG00000018180.1, ENSPMRG00000019409.1	115090774, 115090776, 115090777, 115090778	ENSSPUG00000004786.1, ENSSPUG00000006074.1	ENSTGUG00000006787.2, ENSTGUG00000007633.2, ENSTGUG00000027830.1	106541361, 106545152	548561, 779663
OG0009394	0	1	1	1	1	1	-1	0	0	0	0	100565435	ENSCMIG00000013669.1	ENSCPRG00005019140.1	ENSDARG00000003512.10	ENSGALG00000011549.5	117363661	ENSG00000185046.18	ENSLACG00000013945.1	ENSLOCG00000015145.1	113141873		ENSMUSG00000058589.14	108788436	ENSNSUG00000017255.1	ENSORLG00000015497.3	ENSPMRG00000011403.1	115089252	ENSSPUG00000017975.1	ENSTGUG00000008843.2	106538049, 106547517	108646221
OG0001805	1	1	2	1	1	2	0	0	+1	0	-1	100557102, 100565489	ENSCMIG00000011487.1, ENSCMIG00000016531.1, ENSCMIG00000019249.1	ENSCPRG00005004511.1, ENSCPRG00005008425.1	ENSDARG00000004754.11, ENSDARG00000053544.7	ENSGALG00000010185.5, ENSGALG00000040882.3	117351593	ENSG00000164070.12, ENSG00000170606.15	ENSLACG00000010299.2, ENSLACG00000016559.2	ENSLOCG00000010589.1, ENSLOCG00000010767.1	113130974, 113142876, 113144561	115475768	ENSMUSG00000020361.13, ENSMUSG00000025757.13, ENSMUSG00000115951.2	108794561	ENSNSUG00000008340.1, ENSNSUG00000008345.1	ENSORLG00000001448.2, ENSORLG00000005958.2, ENSORLG00000015961.2	ENSPMRG00000008312.1, ENSPMRG00000011460.1	115079626, 115084731	ENSSPUG00000010241.1, ENSSPUG00000012262.1	ENSTGUG00000000176.2, ENSTGUG00000002068.2	106543606, 106546235	394863
OG0009396	1	1	0	1	1	1	0	0	-1	0	0	100552001	ENSCMIG00000012042.1	ENSCPRG00005002371.1	ENSDARG00000028192.6	ENSGALG00000011297.4	117361286	ENSG00000169372.13	ENSLACG00000022403.1	ENSLOCG00000015772.1	113142127	115473990	ENSMUSG00000045867.10	108793347	ENSNSUG00000016821.1	ENSORLG00000019259.2	ENSPMRG00000010417.1		ENSSPUG00000007707.1, ENSSPUG00000014992.1	ENSTGUG00000022539.1	106541135	448758
OG0007245	2	1	1	1	1	1	+1	0	0	0	0	100560123	ENSCMIG00000014648.1	ENSCPRG00005002793.1	ENSDARG00000063341.7	ENSGALG00000026516.4	117346040	ENSG00000162384.14	ENSLACG00000022276.1	ENSLOCG00000006123.1	113134454	115459499, 115472056	ENSMUSG00000028608.15	108783821	ENSNSUG00000018329.1	ENSORLG00000010467.2	ENSPMRG00000005126.1	115100001	ENSSPUG00000013631.1	ENSTGUG00000009181.2	106546062	100497300
OG0007246	1	2	1	1	1	1	0	+1	0	0	0	100556584	ENSCMIG00000014482.1	ENSCPRG00005010402.1	ENSDARG00000000853.13	ENSGALG00000041123.2	117347376, 117367920	ENSG00000133059.17	ENSLACG00000012242.1	ENSLOCG00000012699.1	113130130	115481559	ENSMUSG00000042046.15		ENSNSUG00000016498.1	ENSORLG00000000219.2	ENSPMRG00000005255.1	115074423	ENSSPUG00000014411.1	ENSTGUG00000025980.1	106541858, 106556293	493205
OG0007241	2	1	1	1	1	1	+1	0	0	0	0	100552457	ENSCMIG00000010246.1	ENSCPRG00005017799.1	ENSDARG00000074889.6	ENSGALG00000010226.8	117346690	ENSG00000132781.18, ENSG00000288208.1	ENSLACG00000022235.1	ENSLOCG00000002889.1	113129206	115459583, 115472108	ENSMUSG00000028687.17		ENSNSUG00000015688.1	ENSORLG00000003859.2	ENSPMRG00000009922.1	115100036	ENSSPUG00000003476.1	ENSTGUG00000007890.2	106546847	780292
OG0007242	1	1	2	1	1	1	0	0	+1	0	0	100558737	ENSCMIG00000010266.1	ENSCPRG00005017804.1	ENSDARG00000077544.5	ENSGALG00000010228.7	117346691	ENSG00000132773.12	ENSLACG00000016268.1	ENSLOCG00000002852.1	113134961	115472770	ENSMUSG00000028688.13	108800334	ENSNSUG00000015716.1	ENSORLG00000012609.2	ENSPMRG00000009918.1	115099719, 115100035	ENSSPUG00000003464.1	ENSTGUG00000007927.2	106552944	100145153
OG0013276	1	0	1	1	1	1	0	-1	0	0	0		ENSCMIG00000008804.1	ENSCPRG00005007237.1	ENSDARG00000097648.2, ENSDARG00000104326.2			ENSG00000185742.7			113143344	115467880	ENSMUSG00000078307.3	108786856		ENSORLG00000025339.1		115092026				780237
OG0001790	1	2	2	2	2	2	-1	0	0	0	0	100559059, 100565944	ENSCMIG00000012927.1	ENSCPRG00005011945.1, ENSCPRG00005011978.1, ENSCPRG00005013041.1	ENSDARG00000059843.7, ENSDARG00000105121.2	ENSGALG00000015969.6, ENSGALG00000039831.2	117355649, 117356943	ENSG00000082269.16, ENSG00000147724.12	ENSLACG00000002068.1, ENSLACG00000004952.2	ENSLOCG00000003757.1, ENSLOCG00000017093.1	113126423, 113131577	115480685	ENSMUSG00000026153.15, ENSMUSG00000036800.8	108792028	ENSNSUG00000006270.1, ENSNSUG00000007722.1, ENSNSUG00000007727.1	ENSORLG00000010498.2, ENSORLG00000013431.2	ENSPMRG00000006129.1, ENSPMRG00000015843.1	115085737, 115087916	ENSSPUG00000015700.1, ENSSPUG00000016881.1, ENSSPUG00000016904.1	ENSTGUG00000012621.2, ENSTGUG00000012721.2	106538038, 106549340	100495003, 779489
OG0013273	0	0	1	1	1	1	-1	-1	0	0	0		ENSCMIG00000006641.1, ENSCMIG00000006642.1							ENSLOCG00000014594.1, ENSLOCG00000014599.1					ENSNSUG00000016339.1, ENSNSUG00000016340.1, ENSNSUG00000016341.1		ENSPMRG00000014600.1, ENSPMRG00000014650.1	115081298		ENSTGUG00000024497.1		116412021
OG0001793	2	1	2	2	2	2	0	-1	0	0	0	100552770, 100563712	ENSCMIG00000007282.1, ENSCMIG00000008649.1	ENSCPRG00005003606.1, ENSCPRG00005015825.1	ENSDARG00000002365.7, ENSDARG00000053583.8	ENSGALG00000010902.6, ENSGALG00000039734.2	117357903	ENSG00000139624.14, ENSG00000172292.14	ENSLACG00000005671.2	ENSLOCG00000005366.1, ENSLOCG00000008257.1	113123456, 113130389, 113145244	115466758, 115474134	ENSMUSG00000023021.15, ENSMUSG00000027035.10	108789979, 108796981	ENSNSUG00000001379.1, ENSNSUG00000012621.1	ENSORLG00000006833.2, ENSORLG00000010219.2, ENSORLG00000017040.2	ENSPMRG00000003412.1, ENSPMRG00000015824.1	115087609, 115093633	ENSSPUG00000009067.1, ENSSPUG00000016583.1	ENSTGUG00000003577.2, ENSTGUG00000025815.1	106545288, 106546629	100101657, 100489264
OG0002026	1	1	2	1	1	2	0	0	+1	0	-1	100562697, 100563573	ENSCMIG00000014327.1, ENSCMIG00000018079.1	ENSCPRG00005000736.1, ENSCPRG00005015791.1	ENSDARG00000024026.7, ENSDARG00000035631.6	ENSGALG00000031982.3, ENSGALG00000037709.3	117364413	ENSG00000128228.5, ENSG00000132581.10	ENSLACG00000012852.1, ENSLACG00000018338.2	ENSLOCG00000002092.1, ENSLOCG00000005733.1	113132979, 113143621	115480575	ENSMUSG00000002064.10, ENSMUSG00000022769.9	108785860, 108794887	ENSNSUG00000006063.1, ENSNSUG00000009183.1, ENSNSUG00000009184.1	ENSORLG00000003058.2, ENSORLG00000024163.1	ENSPMRG00000017056.1, ENSPMRG00000019131.1	115073246, 115096429	ENSSPUG00000006242.1, ENSSPUG00000015703.1	ENSTGUG00000006097.2, ENSTGUG00000008678.2	106543407	493395, 549237
OG0003292	1	1	2	1	1	1	0	0	+1	0	0	100558273	ENSCMIG00000002250.1	ENSCPRG00005003617.1	ENSDARG00000053456.7	ENSGALG00000016285.6	117362437	ENSG00000196475.6, ENSG00000198814.12, ENSG00000229894.4	ENSLACG00000016926.2	ENSLOCG00000010274.1	113122960, 113127443	115469584	ENSMUSG00000025059.16, ENSMUSG00000050553.3, ENSMUSG00000053624.4	108790771	ENSNSUG00000012335.1	ENSORLG00000003276.2, ENSORLG00000008069.2	ENSPMRG00000004136.1	115082605, 115092308	ENSSPUG00000000068.1, ENSSPUG00000009657.1	ENSTGUG00000007017.2	106551984	100038285
OG0015676	0	0	2	1	1	1	-1	-1	+1	0	0		ENSCMIG00000019817.1						ENSLACG00000012536.1									115077030, 115100791
OG0008574	1	0	1	1	1	1	0	-1	0	0	0	100564628	ENSCMIG00000003192.1	ENSCPRG00005015780.1	ENSDARG00000040620.4	ENSGALG00000016062.5		ENSG00000183527.12	ENSLACG00000011558.1	ENSLOCG00000004889.1	113142511	115471243	ENSMUSG00000022913.16	108783976, 108796254	ENSNSUG00000018054.1	ENSORLG00000014314.2	ENSPMRG00000005447.1	115076947	ENSSPUG00000011702.1	ENSTGUG00000005059.2	106542435	100124915
OG0003965	2	1	2	1	1	1	+1	0	+1	0	0	100558228	ENSCMIG00000019620.1, ENSCMIG00000019622.1	ENSCPRG00005017476.1	ENSDARG00000037528.7, ENSDARG00000116545.1	ENSGALG00000012886.7	117356054	ENSG00000140832.9	ENSLACG00000005484.1	ENSLOCG00000010018.1	113139661	115471378, 115472973	ENSMUSG00000001672.14	108793664		ENSORLG00000023117.1, ENSORLG00000024510.1		115084898, 115095060	ENSSPUG00000007789.1	ENSTGUG00000002033.2	106554160	100135231, 733786
OG0003966	2	2	2	2	2	1	0	0	0	0	+1	100563095, 103282950	ENSCMIG00000003463.1	ENSCPRG00005011243.1	ENSDARG00000100209.2	ENSGALG00000012468.6	117363680, 117366031	ENSG00000185246.18	ENSLACG00000009504.2	ENSLOCG00000011282.1	113137365	115477524, 115480978	ENSMUSG00000035597.19	108798734	ENSNSUG00000015235.1	ENSORLG00000015095.2	ENSPMRG00000000016.1	115089976, 115097047	ENSSPUG00000004258.1	ENSTGUG00000013235.2	106543848	100125120
OG0003967	2	1	1	1	1	1	+1	0	0	0	0	100567734	ENSCMIG00000006781.1, ENSCMIG00000006783.1	ENSCPRG00005000565.1	ENSDARG00000070536.5	ENSGALG00000038265.2	117354022	ENSG00000146592.17	ENSLACG00000013764.1, ENSLACG00000015189.1	ENSLOCG00000011905.1	113122085	115460129, 115471638	ENSMUSG00000053007.9	108803870	ENSNSUG00000011813.1	ENSORLG00000007509.2	ENSPMRG00000017685.1	115084387	ENSSPUG00000002731.1, ENSSPUG00000002800.1	ENSTGUG00000002959.2	106541450	100498464
OG0012893	0	0	1	1	1	1	-1	-1	0	0	0	100557172	ENSCMIG00000013629.1			ENSGALG00000026284.2		ENSG00000166130.15	ENSLACG00000017173.1	ENSLOCG00000015136.1	113142271		ENSMUSG00000019975.12	108788132		ENSORLG00000015552.2	ENSPMRG00000011348.1	115082161	ENSSPUG00000000050.1	ENSTGUG00000023025.1
OG0006486	2	1	1	1	1	1	+1	0	0	0	0	100567293	ENSCMIG00000002382.1, ENSCMIG00000009437.1, ENSCMIG00000016249.1		ENSDARG00000045372.7		117361225	ENSG00000129460.16	ENSLACG00000005765.1	ENSLOCG00000000774.1	113129702	115474084, 115474719	ENSMUSG00000022204.9	108786748	ENSNSUG00000016912.1	ENSORLG00000006124.2	ENSPMRG00000020609.1	115078677		ENSTGUG00000020358.1, ENSTGUG00000027240.1	106555073	395016
OG0006488	2	2	3	2	2	1	0	0	+1	0	+1	100554649	ENSCMIG00000012979.1, ENSCMIG00000013005.1, ENSCMIG00000013007.1, ENSCMIG00000013013.1		ENSDARG00000095975.2	ENSGALG00000028222.4, ENSGALG00000045584.2	117361243, 117364691		ENSLACG00000018058.1, ENSLACG00000018097.1	ENSLOCG00000005743.1		115461233, 115474996						115082218, 115087674, 115094360	ENSSPUG00000019004.1	ENSTGUG00000005395.2, ENSTGUG00000022125.1		100490023
OG0006489	2	1	1	1	1	1	+1	0	0	0	0	100560602	ENSCMIG00000010696.1	ENSCPRG00005003269.1	ENSDARG00000018002.10	ENSGALG00000031563.3	117345559	ENSG00000167969.13	ENSLACG00000014230.1	ENSLOCG00000006473.1	113140439	115459027, 115476432	ENSMUSG00000024132.6	108791391	ENSNSUG00000003737.1	ENSORLG00000016704.2	ENSPMRG00000022991.1	115075673	ENSSPUG00000000561.1	ENSTGUG00000004207.2	106551720	496654
OG0000929	3	2	2	2	2	2	+1	0	0	0	0	100554440, 100556546	ENSCMIG00000000168.1, ENSCMIG00000018329.1	ENSCPRG00005016285.1	ENSDARG00000059567.7, ENSDARG00000074829.5, ENSDARG00000079779.5, ENSDARG00000079791.5	ENSGALG00000051401.1	117345579, 117368354	ENSG00000105538.10, ENSG00000157927.17	ENSLACG00000000515.1, ENSLACG00000000572.1, ENSLACG00000007154.1, ENSLACG00000008818.1, ENSLACG00000009541.2	ENSLOCG00000004464.1, ENSLOCG00000008104.1, ENSLOCG00000010906.1	113127827, 113135548, 113136542, 113140688	115466498, 115475603, 115476700	ENSMUSG00000029576.17, ENSMUSG00000044562.12	108785341	ENSNSUG00000000381.1, ENSNSUG00000016814.1	ENSORLG00000001384.2, ENSORLG00000009042.2, ENSORLG00000011742.2, ENSORLG00000028833.1	ENSPMRG00000011869.1, ENSPMRG00000014725.1, ENSPMRG00000014738.1	115076254, 115080242	ENSSPUG00000002651.1	ENSTGUG00000007743.2, ENSTGUG00000028587.1	106538467, 106544525, 106546771	100493560
OG0000924	1	1	2	1	1	2	0	0	+1	0	-1	100563682, 100567275	ENSCMIG00000003285.1, ENSCMIG00000012369.1	ENSCPRG00005001680.1, ENSCPRG00005007673.1, ENSCPRG00005013055.1	ENSDARG00000029230.8, ENSDARG00000040942.8, ENSDARG00000057575.4, ENSDARG00000078619.5, ENSDARG00000099802.2, ENSDARG00000114753.1	ENSGALG00000044146.2	117350207	ENSG00000198805.12	ENSLACG00000006551.2, ENSLACG00000007429.2, ENSLACG00000007769.1	ENSLOCG00000000895.1, ENSLOCG00000006511.1, ENSLOCG00000006609.1, ENSLOCG00000010235.1	113130520, 113132455, 113132456, 113134611, 113136208, 113143592	115458119	ENSMUSG00000021871.19, ENSMUSG00000068417.8, ENSMUSG00000115338.2	108787008, 108788444	ENSNSUG00000002501.1	ENSORLG00000002737.2, ENSORLG00000008292.2, ENSORLG00000012988.2, ENSORLG00000019273.2	ENSPMRG00000004771.1, ENSPMRG00000012501.1, ENSPMRG00000012503.1	115078003, 115082104	ENSSPUG00000000302.1	ENSTGUG00000005995.2	106549932, 106549935	448370
OG0000925	3	3	3	3	3	2	0	0	0	0	+1	100563617, 100568179	ENSCMIG00000000728.1, ENSCMIG00000013728.1, ENSCMIG00000017267.1	ENSCPRG00005003173.1, ENSCPRG00005006423.1	ENSDARG00000005891.8, ENSDARG00000018966.6, ENSDARG00000051925.6, ENSDARG00000112062.1	ENSGALG00000014122.7, ENSGALG00000032372.3	117347391, 117351973, 117363881	ENSG00000100243.21, ENSG00000159348.13, ENSG00000166394.15	ENSLACG00000011674.1, ENSLACG00000016901.2	ENSLOCG00000004270.1, ENSLOCG00000010168.1	113133060, 113141865	115468863, 115478128, 115482104	ENSMUSG00000018042.18, ENSMUSG00000026456.18, ENSMUSG00000048065.8	108787357, 108804621	ENSNSUG00000013035.1, ENSNSUG00000013222.1	ENSORLG00000018656.2, ENSORLG00000019316.2	ENSPMRG00000001499.1, ENSPMRG00000011773.1	115074575, 115079147, 115090682	ENSSPUG00000002216.1, ENSSPUG00000015784.1	ENSTGUG00000005192.2, ENSTGUG00000012143.2	106554455	100170571, 100488016, 595026
OG0000927	3	3	3	3	3	2	0	0	0	0	+1	100564955, 100565129	ENSCMIG00000011038.1, ENSCMIG00000014473.1	ENSCPRG00005009095.1, ENSCPRG00005016612.1	ENSDARG00000017115.10, ENSDARG00000041565.8, ENSDARG00000113688.1, ENSDARG00000115018.1	ENSGALG00000005138.6	117348937, 117360495, 117365000	ENSG00000109079.10, ENSG00000110906.13, ENSG00000174943.11	ENSLACG00000000381.1, ENSLACG00000009858.2, ENSLACG00000018007.1	ENSLOCG00000004391.1	113125170, 113139515	115474097, 115479910, 115482629	ENSMUSG00000001098.15, ENSMUSG00000017615.12, ENSMUSG00000030685.5	108790277, 108801761	ENSNSUG00000001289.1, ENSNSUG00000006921.1, ENSNSUG00000018028.1, ENSNSUG00000019267.1	ENSORLG00000030564.1	ENSPMRG00000013639.1, ENSPMRG00000022480.1	115094181, 115097078, 115100961	ENSSPUG00000001396.1, ENSSPUG00000009055.1, ENSSPUG00000010708.1	ENSTGUG00000007316.2, ENSTGUG00000027217.1	106546556, 106551519	549312, 549563
OG0000921	3	2	2	2	2	2	+1	0	0	0	0	100564731, 103280335	ENSCMIG00000008253.1, ENSCMIG00000008263.1, ENSCMIG00000016475.1, ENSCMIG00000016488.1	ENSCPRG00005013923.1, ENSCPRG00005016951.1	ENSDARG00000069904.5, ENSDARG00000095843.2, ENSDARG00000099930.2	ENSGALG00000006864.6, ENSGALG00000006958.6	117346568, 117367941	ENSG00000171502.15, ENSG00000196739.15	ENSLACG00000008016.1, ENSLACG00000011292.1, ENSLACG00000014648.1	ENSLOCG00000003177.1, ENSLOCG00000005315.1	113125053, 113138525, 113139838	115471890, 115472549, 115473204	ENSMUSG00000028197.4, ENSMUSG00000045672.15	108791362, 108791386	ENSNSUG00000008781.1, ENSNSUG00000020011.1	ENSORLG00000010818.2, ENSORLG00000021834.1, ENSORLG00000024880.1, ENSORLG00000028519.1, ENSORLG00000029152.1	ENSPMRG00000008001.1, ENSPMRG00000016649.1, ENSPMRG00000016656.1	115096615, 115100028	ENSSPUG00000016449.1	ENSTGUG00000003398.2, ENSTGUG00000006382.2	106542545	100490770, 780330
OG0004938	2	1	1	1	1	1	+1	0	0	0	0	100554039	ENSCMIG00000010991.1, ENSCMIG00000017988.1	ENSCPRG00005013308.1	ENSDARG00000078310.6	ENSGALG00000013034.6	117364093	ENSG00000099954.18	ENSLACG00000007129.1	ENSLOCG00000004459.1, ENSLOCG00000016580.1	113133102	115477820, 115478017	ENSMUSG00000071226.11	108791566	ENSNSUG00000008313.1	ENSORLG00000026277.1	ENSPMRG00000022895.1	115090579	ENSSPUG00000008749.1	ENSTGUG00000012517.2	106542425	100486642
OG0004939	2	1	2	1	1	1	+1	0	+1	0	0	100554816	ENSCMIG00000011072.1, ENSCMIG00000016364.1	ENSCPRG00005013223.1	ENSDARG00000088078.3	ENSGALG00000013057.6	117366355	ENSG00000161133.16, ENSG00000184979.10		ENSLOCG00000016564.1	113141878	115477813, 115478881	ENSMUSG00000030107.10	108791564	ENSNSUG00000008297.1	ENSORLG00000015847.2	ENSPMRG00000023400.1	115090569, 115099323	ENSSPUG00000008363.1	ENSTGUG00000012493.2	106545018	100486062
OG0012639	0	1	0	1	1	1	-1	0	-1	0	0	100564480	ENSCMIG00000019818.1		ENSDARG00000093058.3	ENSGALG00000036355.2	117366473	ENSG00000243317.8		ENSLOCG00000017103.1	113141945		ENSMUSG00000073155.12	108788722	ENSNSUG00000013720.1	ENSORLG00000026396.1			ENSSPUG00000006447.1		106548817	101734156
OG0003376	1	2	2	1	1	1	0	+1	+1	0	0	100559895, 100566268	ENSCMIG00000016111.1	ENSCPRG00005018977.1	ENSDARG00000115271.1		117358266, 117360456	ENSG00000197756.10	ENSLACG00000011578.1	ENSLOCG00000009762.1	113134934	115474041	ENSMUSG00000046330.10	108800787, 108805056	ENSNSUG00000012063.1	ENSORLG00000011476.2	ENSPMRG00000004072.1, ENSPMRG00000010706.1, ENSPMRG00000019247.1, ENSPMRG00000019657.1	115074588, 115093423	ENSSPUG00000015385.1	ENSTGUG00000005107.2	106545725, 106555254	448720
[truncated: 2,875 more rows]
